# Supplementary material for: Structures of substituted pyridine N-oxide with manganese(II) acetate
Source: Acta Crystallogr E Crystallogr Commun. 2018 Sep 11;74(Pt 10):1405–10. doi: 10.1107/S205698901801232X (PMC6176453; doi:10.1107/S205698901801232X)
Supplement: Supplementary file 1 [file e-74-01405-sup1.cif]

##############################################################################
#                                                                            #
# This CIF contains the data in a paper accepted for publication in          #
# Acta Crystallographica Section E. It conforms to the requirements of       #
# Notes for Authors for Acta Crystallographica Section E, and has been       #
# peer reviewed under the auspices of the IUCr Commission on Journals.       #
#                                                                            #
# Full details of the Crystallographic Information File format               #
# are given in the paper "The Crystallographic Information File (CIF):       #
# a New Standard Archive File for Crystallography" by S. R. Hall, F. H.      #
# Allen and I. D. Brown [Acta Cryst. (1991), A47, 655-685].                  #
#                                                                            #
# The current version of the core CIF dictionary is obtainable from          #
# ftp://ftp.iucr.org/pub/cif_core.dic.                                       #
#                                                                            #
# Software is freely available for graphical display of the structure(s)     #
# in this CIF. For information consult the CIF software page                 #
# http://www.iucr.org/resources/cif/software.                                #
#                                                                            #
# This file may be used for bona fide research purposes within the           #
# scientific community so long as proper attribution is given to the journal # 
# article from which it was obtained.                                        #
#                                                                            #
##############################################################################
data_I
_database_code_depnum_ccdc_archive 'CCDC 1864751'
_audit_creation_method
;
Olex2 1.2
(compiled 2018.05.29 svn.r3508 for OlexSys, GUI svn.r5506)
;
_journal_date_recd_electronic     2018-04-24
_journal_date_accepted     2018-08-30
_journal_name_full     'Acta Crystallographica, Section E'
_journal_year     2018
_journal_volume     74
_journal_issue     10
_journal_page_first     1405
_journal_page_last     1410
_journal_paper_category     GM
_journal_paper_doi     10.1107/S205698901801232X
_journal_coeditor_code     ZL2728
_publ_contact_author_name     'Will Lynch'
_publ_contact_author_address
;
Department of Chemistry and Biochemistry,
Georgia Southern University,
11935 Abercorn Street, Savannah, GA 31419
;
_publ_contact_author_email     wlynch@georgiasouthern.edu
_publ_contact_author_fax     ?
_publ_contact_author_phone     ?
_publ_section_title
;
Structures of substituted pyridine <i>N</i>-oxide with manganese(II) acetate
;
_publ_section_title_footnote     .
loop_
    _publ_author_name
    _publ_author_footnote
    _publ_author_address
    'Lynch, Will' .
;
Department of Chemistry and Biochemistry
Georgia Southern University
11935 Abercorn Street
Savannah, GA 31419
USA
;
    'Lynch, Genevieve' .
;
St. Vincent's Academy, Savannah,
31401 Georgia
USA
;
    'Sheriff, Kirk' .
;
Department of Chemistry and Biochemistry
Georgia Southern University
11935 Abercorn Street
Savannah, GA 31419
USA
;
    'Padgett, Clifford' .
;
Department of Chemistry and Biochemistry
Georgia Southern University
11935 Abercorn Street
Savannah, GA 31419
USA
;
_publ_section_synopsis
;
The synthesis and structures of three coordination polymers composed of
manganese(II) acetate and pyridine <i>N</i>-oxide complexes are reported. The
pyridine <i>N</i>-oxide, 2-methylpyridine <i>N</i>-oxide, and 4-methylpyridine
<i>N</i>-oxide complexes form different networks owing to the substituent
group effects.
;
_chemical_name_systematic
;\
<i>catena</i>-Poly[manganese(II)-\m~3~-acetato-di-\m~2~-acetato-\
[aquamanganese(II)]-\m~2~-acetato-\m-(pyridine <i>N</i>-oxide)-\
manganese(II)-\m~3~-acetato-\m~2~-acetato-\m-(pyridine
<i>N</i>-oxide)-[aquamanganese(II)]-di-\m~2~-acetato]
;
_chemical_name_common     ?
_chemical_formula_moiety     'C26 H38 Mn4 N2 O20'
_chemical_formula_sum     'C26 H38 Mn4 N2 O20'
_chemical_formula_iupac     '[Mn4 (C2 H3 O2)8 (C5 H5 N O)2 (H2 O)2]'
_chemical_formula_weight     918.3396
_chemical_melting_point     ?
_shelx_space_group_comment
;
The symmetry employed for this shelxl refinement is uniquely defined
by the following loop, which should always be used as a source of
symmetry information in preference to the above space-group names.
They are only intended as comments.
;
_space_group_crystal_system     monoclinic
_space_group_name_H-M_alt     'C 2/c'
_space_group_name_Hall     '-C 2yc'
loop_
    _space_group_symop_operation_xyz
    'x, y, z'
    '-x, y, -z+1/2'
    'x+1/2, y+1/2, z'
    '-x+1/2, y+1/2, -z+1/2'
    '-x, -y, -z'
    'x, -y, z-1/2'
    '-x+1/2, -y+1/2, -z'
    'x+1/2, -y+1/2, z-1/2'
_cell_length_a     19.936(7)
_cell_length_b     10.603(4)
_cell_length_c     18.692(7)
_cell_angle_alpha     90
_cell_angle_beta     105.925(4)
_cell_angle_gamma     90
_cell_volume     3800(2)
_cell_formula_units_Z     4
_cell_measurement_reflns_used     5012
_cell_measurement_theta_min     2.1
_cell_measurement_theta_max     27.5
_cell_measurement_temperature     173(2)
_exptl_crystal_description     'Prism'
_exptl_crystal_colour     'Colorless'
_exptl_crystal_size_max     0.4
_exptl_crystal_size_mid     0.4
_exptl_crystal_size_min     0.2
_exptl_crystal_density_diffrn     1.605
_exptl_crystal_density_meas     ?
_exptl_crystal_density_method     ''not measured'
_exptl_crystal_F_000     1872
_exptl_absorpt_coefficient_mu     1.378
_exptl_absorpt_correction_type     multi-scan
_exptl_absorpt_process_details
;
(<i>REQAB</i>; Rigaku, 1998)
;
_shelx_estimated_absorpt_T_min     0.609
_shelx_estimated_absorpt_T_max     0.770
_exptl_absorpt_correction_T_min     0.885
_exptl_absorpt_correction_T_max     1.00
_diffrn_ambient_temperature     173
_diffrn_radiation_type     MoK\a
_diffrn_radiation_wavelength     0.71073
_diffrn_radiation_monochromator     'Graphite Monochromator'
_diffrn_measurement_device_type     'Rigaku XtaLAB mini'
_diffrn_measurement_method     'profile data from \w-scans'
_diffrn_detector_area_resol_mean     13.6612
_diffrn_reflns_number     19620
_diffrn_reflns_av_R_equivalents     0.0464
_diffrn_reflns_theta_min     2.125
_diffrn_reflns_theta_max     27.473
_diffrn_reflns_theta_full     25.242
_diffrn_measured_fraction_theta_max     0.995
_diffrn_measured_fraction_theta_full     0.995
_diffrn_reflns_limit_h_min     -25
_diffrn_reflns_limit_h_max     25
_diffrn_reflns_limit_k_min     -13
_diffrn_reflns_limit_k_max     13
_diffrn_reflns_limit_l_min     -24
_diffrn_reflns_limit_l_max     24
_diffrn_standards_number     0
_refine_special_details     ?
_reflns_number_total     4332
_reflns_number_gt     3855
_reflns_threshold_expression     'I > 2\s(I)'
_refine_ls_structure_factor_coef     Fsqd
_refine_ls_matrix_type     full
_refine_ls_R_factor_all     0.0376
_refine_ls_R_factor_gt     0.0320
_refine_ls_wR_factor_gt     0.0789
_refine_ls_wR_factor_ref     0.0828
_refine_ls_goodness_of_fit_ref     1.077
_refine_ls_restrained_S_all     1.077
_refine_ls_number_reflns     4332
_refine_ls_number_parameters     249
_refine_ls_number_restraints     2
_refine_ls_hydrogen_treatment     mixed
_refine_ls_weighting_scheme     calc
_refine_ls_weighting_details
              'w=1/[\s^2^(Fo^2^)+(0.0348P)^2^+3.1638P] where P=(Fo^2^+2Fc^2^)/3'
_atom_sites_solution_hydrogens     mixed
_atom_sites_solution_primary     dual
_atom_sites_solution_secondary     ?
_refine_ls_shift/su_max     0.001
_refine_ls_shift/su_mean     0.000
_refine_diff_density_max     0.311
_refine_diff_density_min     -0.362
_refine_ls_extinction_method
;
SHELXL-2018/1 (Sheldrick 2015)
;
_refine_ls_extinction_coef     0.00109(13)
_refine_ls_extinction_expression
                                  'Fc^*^=kFc[1+0.001xFc^2^\l^3^/sin(2\q)]^-1/4^'
loop_
    _atom_type_symbol
    _atom_type_description
    _atom_type_scat_dispersion_real
    _atom_type_scat_dispersion_imag
    _atom_type_scat_source
    'C' 'C' 0.0033 0.0016
                         'International Tables Vol C Tables 4.2.6.8 and 6.1.1.4'
    'H' 'H' 0.0000 0.0000
                         'International Tables Vol C Tables 4.2.6.8 and 6.1.1.4'
    'Mn' 'Mn' 0.3368 0.7283
                         'International Tables Vol C Tables 4.2.6.8 and 6.1.1.4'
    'N' 'N' 0.0061 0.0033
                         'International Tables Vol C Tables 4.2.6.8 and 6.1.1.4'
    'O' 'O' 0.0106 0.0060
                         'International Tables Vol C Tables 4.2.6.8 and 6.1.1.4'
_computing_data_collection
;
CrystalClear (Rigaku, 2009)
;
_computing_cell_refinement
;
CrystalClear (Rigaku, 2009)
;
_computing_data_reduction
;
CrystalClear (Rigaku, 2009)
;
_computing_structure_solution
;
ShelXT (Sheldrick, 2015a)
;
_computing_structure_refinement
;
ShelXL (Sheldrick, 2015b)
;
_computing_molecular_graphics
;
<i>OLEX2</i>  (Dolomanov <i>et al.</i>,  2009)
;
_computing_publication_material
;
<i>OLEX2</i>  (Dolomanov <i>et al.</i>,  2009)
;
loop_
    _atom_site_type_symbol
    _atom_site_label
    _atom_site_fract_x
    _atom_site_fract_y
    _atom_site_fract_z
    _atom_site_U_iso_or_equiv
    _atom_site_adp_type
    _atom_site_calc_flag
    _atom_site_occupancy
    _atom_site_disorder_assembly
    _atom_site_disorder_group
    Mn Mn1 0.500000 0.500000 0.500000 0.02291(11) Uani d 1 . .
    O O1 0.60564(7) 0.50006(13) 0.57232(8) 0.0254(3) Uani d 1 . .
    C C1 0.60680(13) 0.5206(2) 0.69567(13) 0.0368(5) Uani d 1 . .
    H H1 0.594602 0.605051 0.687011 0.044 Uiso calc 1 . .
    N N1 0.61602(8) 0.44789(16) 0.64043(9) 0.0226(3) Uani d 1 . .
    Mn Mn2 0.68359(2) 0.53844(3) 0.51070(2) 0.01989(10) Uani d 1 . .
    C C2 0.61555(15) 0.4693(3) 0.76534(13) 0.0455(6) Uani d 1 . .
    H H2 0.609182 0.519044 0.803946 0.055 Uiso calc 1 . .
    O O2 0.45997(7) 0.59052(14) 0.58476(8) 0.0290(3) Uani d 1 . .
    O O3 0.34900(7) 0.64803(13) 0.54422(8) 0.0251(3) Uani d 1 . .
    C C3 0.63378(13) 0.3441(2) 0.77773(13) 0.0398(6) Uani d 1 . .
    H H3 0.640102 0.308856 0.824684 0.048 Uiso calc 1 . .
    Mn Mn3 0.750000 0.250000 0.500000 0.02146(11) Uani d 1 . .
    C C4 0.64253(12) 0.2717(2) 0.71959(13) 0.0355(5) Uani d 1 . .
    H H4 0.654963 0.187201 0.727123 0.043 Uiso calc 1 . .
    O O4 0.51209(8) 0.68135(14) 0.45732(9) 0.0319(3) Uani d 1 . .
    O O5 0.62046(8) 0.67838(14) 0.44529(8) 0.0287(3) Uani d 1 . .
    C C5 0.63271(11) 0.3254(2) 0.65014(12) 0.0280(4) Uani d 1 . .
    H H5 0.637647 0.276949 0.610427 0.034 Uiso calc 1 . .
    C C6 0.41374(10) 0.67368(19) 0.57075(11) 0.0241(4) Uani d 1 . .
    O O6 0.75532(7) 0.56777(13) 0.44447(8) 0.0269(3) Uani d 1 . .
    C C7 0.43584(13) 0.8095(2) 0.58470(15) 0.0402(6) Uani d 1 . .
    H H7A 0.459117 0.836106 0.548603 0.060 Uiso calc 1 . .
    H H7B 0.467028 0.817737 0.633739 0.060 Uiso calc 1 . .
    H H7C 0.395451 0.861292 0.580629 0.060 Uiso calc 1 . .
    O O7 0.79968(8) 0.37538(13) 0.44121(8) 0.0299(3) Uani d 1 . .
    O O8 0.74244(7) 0.10035(13) 0.41514(7) 0.0239(3) Uani d 1 . .
    C C8 0.56142(11) 0.72708(19) 0.43642(12) 0.0268(4) Uani d 1 . .
    C C9 0.54817(15) 0.8513(3) 0.39541(19) 0.0567(8) Uani d 1 . .
    H H9A 0.520255 0.837263 0.345358 0.085 Uiso calc 1 . .
    H H9C 0.591852 0.888472 0.394560 0.085 Uiso calc 1 . .
    H H9B 0.523979 0.907121 0.420264 0.085 Uiso calc 1 . .
    O O9 0.69630(12) -0.01467(16) 0.31454(10) 0.0552(6) Uani d 1 . .
    C C10 0.79817(10) 0.49193(19) 0.42916(11) 0.0235(4) Uani d 1 . .
    O O10 0.72800(9) 0.68131(14) 0.59148(9) 0.0324(3) Uani d 1 . .
    H H10A 0.7598(12) 0.645(3) 0.6246(13) 0.049 Uiso d 1 . .
    H H10B 0.7398(15) 0.7520(19) 0.5805(16) 0.049 Uiso d 1 . .
    C C11 0.85076(14) 0.5440(2) 0.39252(16) 0.0435(6) Uani d 1 . .
    H H11A 0.833091 0.536035 0.339502 0.065 Uiso calc 1 . .
    H H11B 0.893627 0.497746 0.409250 0.065 Uiso calc 1 . .
    H H11C 0.859103 0.631314 0.405432 0.065 Uiso calc 1 . .
    C C12 0.70807(11) 0.0878(2) 0.34617(11) 0.0286(4) Uani d 1 . .
    C C13 0.68183(13) 0.2058(2) 0.30226(12) 0.0362(5) Uani d 1 . .
    H H13A 0.691076 0.277449 0.334898 0.054 Uiso calc 1 . .
    H H13B 0.632510 0.198775 0.279886 0.054 Uiso calc 1 . .
    H H13C 0.705221 0.216242 0.264085 0.054 Uiso calc 1 . .
loop_
    _atom_site_aniso_label
    _atom_site_aniso_U_11
    _atom_site_aniso_U_22
    _atom_site_aniso_U_33
    _atom_site_aniso_U_12
    _atom_site_aniso_U_13
    _atom_site_aniso_U_23
    Mn1 0.0195(2) 0.0200(2) 0.0295(2) 0.00260(15) 0.00725(17) 0.00445(17)
    O1 0.0230(7) 0.0277(8) 0.0258(7) 0.0009(6) 0.0073(5) 0.0085(6)
    C1 0.0477(14) 0.0283(12) 0.0336(12) 0.0043(10) 0.0098(10) -0.0067(9)
    N1 0.0228(8) 0.0231(8) 0.0224(8) 0.0014(6) 0.0069(6) 0.0022(7)
    Mn2 0.02113(16) 0.01489(16) 0.02513(17) 0.00127(10) 0.00883(12) 0.00102(11)
    C2 0.0627(17) 0.0480(15) 0.0268(12) 0.0038(13) 0.0141(11) -0.0095(11)
    O2 0.0275(8) 0.0293(8) 0.0305(8) 0.0055(6) 0.0082(6) 0.0002(6)
    O3 0.0239(7) 0.0178(7) 0.0331(8) 0.0015(5) 0.0070(6) -0.0026(6)
    C3 0.0437(14) 0.0487(15) 0.0263(11) 0.0020(11) 0.0087(10) 0.0076(10)
    Mn3 0.0249(2) 0.0140(2) 0.0275(2) 0.00299(15) 0.01058(17) 0.00005(16)
    C4 0.0398(13) 0.0320(12) 0.0347(12) 0.0047(10) 0.0102(10) 0.0081(10)
    O4 0.0289(8) 0.0233(7) 0.0466(9) 0.0034(6) 0.0155(7) 0.0078(7)
    O5 0.0283(8) 0.0244(7) 0.0350(8) 0.0064(6) 0.0113(6) 0.0075(6)
    C5 0.0318(11) 0.0255(10) 0.0288(10) 0.0044(8) 0.0117(8) 0.0026(8)
    C6 0.0266(10) 0.0215(10) 0.0257(10) -0.0009(8) 0.0095(8) -0.0011(8)
    O6 0.0292(8) 0.0204(7) 0.0361(8) 0.0031(6) 0.0173(6) 0.0035(6)
    C7 0.0323(12) 0.0270(12) 0.0611(16) -0.0051(9) 0.0124(11) -0.0075(11)
    O7 0.0394(9) 0.0180(7) 0.0390(8) 0.0044(6) 0.0218(7) 0.0033(6)
    O8 0.0282(7) 0.0188(7) 0.0248(7) 0.0045(5) 0.0072(6) 0.0000(5)
    C8 0.0285(11) 0.0204(10) 0.0325(11) 0.0026(8) 0.0101(8) 0.0039(8)
    C9 0.0467(16) 0.0354(14) 0.096(2) 0.0137(12) 0.0331(15) 0.0358(15)
    O9 0.0897(16) 0.0254(9) 0.0329(9) 0.0061(9) -0.0127(9) -0.0053(7)
    C10 0.0256(10) 0.0221(10) 0.0251(10) 0.0022(8) 0.0107(8) 0.0017(8)
    O10 0.0397(9) 0.0176(7) 0.0364(9) -0.0023(6) 0.0045(7) -0.0003(6)
    C11 0.0506(15) 0.0286(12) 0.0652(17) 0.0046(10) 0.0394(13) 0.0088(11)
    C12 0.0334(11) 0.0239(10) 0.0262(10) 0.0025(8) 0.0042(8) -0.0014(8)
    C13 0.0454(13) 0.0314(12) 0.0294(11) 0.0092(10) 0.0062(10) 0.0042(9)
_geom_special_details
;
 All esds (except the esd in the dihedral angle between two l.s. planes)
 are estimated using the full covariance matrix.  The cell esds are taken
 into account individually in the estimation of esds in distances, angles
 and torsion angles; correlations between esds in cell parameters are only
 used when they are defined by crystal symmetry.  An approximate (isotropic)
 treatment of cell esds is used for estimating esds involving l.s. planes.
;
loop_
    _geom_bond_atom_site_label_1
    _geom_bond_atom_site_label_2
    _geom_bond_site_symmetry_2
    _geom_bond_distance
    _geom_bond_publ_flag
    Mn1 O1 5_666 2.1680(15) ?
    Mn1 O1 . 2.1681(15) ?
    Mn1 O2 5_666 2.1822(15) ?
    Mn1 O2 . 2.1822(15) ?
    Mn1 O4 5_666 2.1207(16) ?
    Mn1 O4 . 2.1207(16) ?
    O1 N1 . 1.351(2) ?
    O1 Mn2 . 2.2113(15) ?
    C1 H1 . 0.9300 ?
    C1 N1 . 1.341(3) ?
    C1 C2 . 1.377(3) ?
    N1 C5 . 1.341(3) ?
    Mn2 O3 5_666 2.2404(15) ?
    Mn2 O5 . 2.1062(15) ?
    Mn2 O6 . 2.1551(15) ?
    Mn2 O8 7_656 2.2671(14) ?
    Mn2 O10 . 2.1506(16) ?
    C2 H2 . 0.9300 ?
    C2 C3 . 1.380(4) ?
    O2 C6 . 1.250(2) ?
    O3 Mn3 3_455 2.2028(15) ?
    O3 C6 . 1.278(2) ?
    C3 H3 . 0.9300 ?
    C3 C4 . 1.380(3) ?
    Mn3 O7 7_656 2.1338(15) ?
    Mn3 O7 . 2.1338(15) ?
    Mn3 O8 . 2.2194(14) ?
    Mn3 O8 7_656 2.2194(14) ?
    C4 H4 . 0.9300 ?
    C4 C5 . 1.381(3) ?
    O4 C8 . 1.251(3) ?
    O5 C8 . 1.254(2) ?
    C5 H5 . 0.9300 ?
    C6 C7 . 1.508(3) ?
    O6 C10 . 1.262(2) ?
    C7 H7A . 0.9600 ?
    C7 H7B . 0.9600 ?
    C7 H7C . 0.9600 ?
    O7 C10 . 1.255(2) ?
    O8 C12 . 1.290(2) ?
    C8 C9 . 1.510(3) ?
    C9 H9A . 0.9600 ?
    C9 H9C . 0.9600 ?
    C9 H9B . 0.9600 ?
    O9 C12 . 1.228(3) ?
    C10 C11 . 1.506(3) ?
    O10 H10A . 0.848(17) ?
    O10 H10B . 0.829(17) ?
    C11 H11A . 0.9600 ?
    C11 H11B . 0.9600 ?
    C11 H11C . 0.9600 ?
    C12 C13 . 1.509(3) ?
    C13 H13A . 0.9600 ?
    C13 H13B . 0.9600 ?
    C13 H13C . 0.9600 ?
loop_
    _geom_angle_atom_site_label_1
    _geom_angle_atom_site_label_2
    _geom_angle_atom_site_label_3
    _geom_angle_site_symmetry_1
    _geom_angle_site_symmetry_3
    _geom_angle
    _geom_angle_publ_flag
    O1 Mn1 O1 5_666 . 180.00(7) ?
    O1 Mn1 O2 5_666 5_666 91.91(6) ?
    O1 Mn1 O2 . 5_666 88.09(6) ?
    O1 Mn1 O2 5_666 . 88.09(6) ?
    O1 Mn1 O2 . . 91.91(6) ?
    O2 Mn1 O2 . 5_666 180.0 ?
    O4 Mn1 O1 5_666 5_666 92.47(6) ?
    O4 Mn1 O1 . . 92.47(6) ?
    O4 Mn1 O1 5_666 . 87.53(6) ?
    O4 Mn1 O1 . 5_666 87.53(6) ?
    O4 Mn1 O2 5_666 . 91.36(6) ?
    O4 Mn1 O2 . . 88.64(6) ?
    O4 Mn1 O2 . 5_666 91.36(6) ?
    O4 Mn1 O2 5_666 5_666 88.64(6) ?
    O4 Mn1 O4 . 5_666 180.0 ?
    Mn1 O1 Mn2 . . 112.12(6) ?
    N1 O1 Mn1 . . 117.31(11) ?
    N1 O1 Mn2 . . 128.21(11) ?
    N1 C1 H1 . . 120.3 ?
    N1 C1 C2 . . 119.5(2) ?
    C2 C1 H1 . . 120.3 ?
    C1 N1 O1 . . 118.17(18) ?
    C5 N1 O1 . . 119.51(16) ?
    C5 N1 C1 . . 122.28(19) ?
    O1 Mn2 O3 . 5_666 85.37(6) ?
    O1 Mn2 O8 . 7_656 89.66(5) ?
    O3 Mn2 O8 5_666 7_656 76.44(5) ?
    O5 Mn2 O1 . . 92.21(6) ?
    O5 Mn2 O3 . 5_666 107.68(6) ?
    O5 Mn2 O6 . . 87.13(6) ?
    O5 Mn2 O8 . 7_656 175.59(6) ?
    O5 Mn2 O10 . . 88.66(6) ?
    O6 Mn2 O1 . . 176.02(6) ?
    O6 Mn2 O3 . 5_666 91.08(6) ?
    O6 Mn2 O8 . 7_656 91.27(6) ?
    O10 Mn2 O1 . . 88.66(6) ?
    O10 Mn2 O3 . 5_666 162.77(6) ?
    O10 Mn2 O6 . . 95.25(6) ?
    O10 Mn2 O8 . 7_656 87.39(6) ?
    C1 C2 H2 . . 120.1 ?
    C1 C2 C3 . . 119.9(2) ?
    C3 C2 H2 . . 120.1 ?
    C6 O2 Mn1 . . 123.62(13) ?
    Mn3 O3 Mn2 3_455 5_666 98.27(6) ?
    C6 O3 Mn2 . 5_666 120.04(12) ?
    C6 O3 Mn3 . 3_455 138.28(13) ?
    C2 C3 H3 . . 120.4 ?
    C2 C3 C4 . . 119.2(2) ?
    C4 C3 H3 . . 120.4 ?
    O3 Mn3 O3 5_666 3_545 180.00(7) ?
    O3 Mn3 O8 5_666 7_656 78.19(5) ?
    O3 Mn3 O8 3_545 7_656 101.81(5) ?
    O3 Mn3 O8 3_545 . 78.19(5) ?
    O3 Mn3 O8 5_666 . 101.81(5) ?
    O7 Mn3 O3 . 5_666 89.75(6) ?
    O7 Mn3 O3 7_656 3_545 89.75(6) ?
    O7 Mn3 O3 7_656 5_666 90.25(6) ?
    O7 Mn3 O3 . 3_545 90.25(6) ?
    O7 Mn3 O7 . 7_656 180.0 ?
    O7 Mn3 O8 . . 91.58(6) ?
    O7 Mn3 O8 . 7_656 88.43(6) ?
    O7 Mn3 O8 7_656 7_656 91.57(6) ?
    O7 Mn3 O8 7_656 . 88.43(6) ?
    O8 Mn3 O8 . 7_656 180.00(5) ?
    C3 C4 H4 . . 120.2 ?
    C3 C4 C5 . . 119.7(2) ?
    C5 C4 H4 . . 120.2 ?
    C8 O4 Mn1 . . 130.47(13) ?
    C8 O5 Mn2 . . 139.17(14) ?
    N1 C5 C4 . . 119.5(2) ?
    N1 C5 H5 . . 120.2 ?
    C4 C5 H5 . . 120.2 ?
    O2 C6 O3 . . 122.61(19) ?
    O2 C6 C7 . . 118.29(19) ?
    O3 C6 C7 . . 119.09(18) ?
    C10 O6 Mn2 . . 129.45(13) ?
    C6 C7 H7A . . 109.5 ?
    C6 C7 H7B . . 109.5 ?
    C6 C7 H7C . . 109.5 ?
    H7A C7 H7B . . 109.5 ?
    H7A C7 H7C . . 109.5 ?
    H7B C7 H7C . . 109.5 ?
    C10 O7 Mn3 . . 135.59(13) ?
    Mn3 O8 Mn2 . 7_656 97.00(6) ?
    C12 O8 Mn2 . 7_656 128.45(13) ?
    C12 O8 Mn3 . . 134.54(13) ?
    O4 C8 O5 . . 126.06(19) ?
    O4 C8 C9 . . 116.96(19) ?
    O5 C8 C9 . . 116.97(19) ?
    C8 C9 H9A . . 109.5 ?
    C8 C9 H9C . . 109.5 ?
    C8 C9 H9B . . 109.5 ?
    H9A C9 H9C . . 109.5 ?
    H9A C9 H9B . . 109.5 ?
    H9C C9 H9B . . 109.5 ?
    O6 C10 C11 . . 117.96(18) ?
    O7 C10 O6 . . 124.82(19) ?
    O7 C10 C11 . . 117.21(18) ?
    Mn2 O10 H10A . . 106(2) ?
    Mn2 O10 H10B . . 124(2) ?
    H10A O10 H10B . . 113(3) ?
    C10 C11 H11A . . 109.5 ?
    C10 C11 H11B . . 109.5 ?
    C10 C11 H11C . . 109.5 ?
    H11A C11 H11B . . 109.5 ?
    H11A C11 H11C . . 109.5 ?
    H11B C11 H11C . . 109.5 ?
    O8 C12 C13 . . 117.86(18) ?
    O9 C12 O8 . . 123.5(2) ?
    O9 C12 C13 . . 118.66(19) ?
    C12 C13 H13A . . 109.5 ?
    C12 C13 H13B . . 109.5 ?
    C12 C13 H13C . . 109.5 ?
    H13A C13 H13B . . 109.5 ?
    H13A C13 H13C . . 109.5 ?
    H13B C13 H13C . . 109.5 ?
loop_
    _geom_hbond_atom_site_label_D
    _geom_hbond_atom_site_label_H
    _geom_hbond_atom_site_label_A
    _geom_hbond_site_symmetry_A
    _geom_hbond_distance_DH
    _geom_hbond_distance_HA
    _geom_hbond_distance_DA
    _geom_hbond_angle_DHA
    _geom_hbond_publ_flag
    O10 H10A O9 7_656 0.848(17) 1.85(2) 2.652(2) 157(3) yes
    O10 H10B O6 7_666 0.829(17) 1.976(18) 2.786(2) 166(3) yes
_shelx_hkl_file
;
   0   0   3    0.54    0.41
   0   0  -3    0.41    0.31
   0   0   3    1.11    0.21
   0   0  -3    0.08    0.13
   0   0   4 1252.13   25.78
   0   0  -4 1327.10   26.27
   0   0  -4 1308.16   25.47
   0   0   5    0.93    0.46
   0   0  -5    1.16    0.44
   0   0  -5    1.11    0.31
   0   0   6   69.51    8.62
   0   0  -6   68.30    7.95
   0   0  -6   68.00    4.61
   0   0   7    3.14    1.00
   0   0  -7    0.75    0.59
   0   0  -7    3.09    0.64
   0   0   8  131.34    6.53
   0   0  -8  137.33    6.77
   0   0  -8  127.53    7.36
   0   0   9   -0.18    0.41
   0   0  -9    1.23    0.67
   0   0  -9   -0.08    0.39
   0   0  10  706.69   17.26
   0   0 -10  730.13   17.47
   0   0 -10  718.45   18.73
   0   0  11    0.62    1.96
   0   0 -11   -1.29    1.60
   0   0 -11    1.29    0.46
   0   0  12 1372.76   36.84
   0   0 -12 1406.52   37.43
   0   0 -12 1288.61   37.61
   0   0 -13    5.30    2.88
   0   0 -13    1.52    0.93
   0   0  14 1504.00   68.43
   0   0 -14 1641.84  525.34
   0   0 -14 1515.34  484.77
   0   0  15    5.09    2.78
   0   0 -15    3.86    2.24
   0   0 -15    3.24    1.18
   0   0  16  447.19   37.92
   0   0 -16  420.53   28.56
   0   0  17    0.59    2.26
   0   0 -17    0.03    1.80
   0   0  18  154.21   24.67
   0   0 -18  153.26   63.75
   0   0  19    2.26    2.42
   0   0 -19    5.27    2.98
   0   0  20  182.25   24.72
   0   0 -20  159.22   18.75
   0   0  21   -2.14    2.34
   0   0 -21   -2.24    2.11
   0   0  22  103.45   16.41
   0   0 -22  108.36   13.46
   0   0  23    1.57    1.70
   0   0 -23   -0.26    2.37
   0   2   0 1520.69   30.28
   0  -2   0 1430.24   27.71
   0   2   0 1390.44   26.99
   0  -2   0 1442.15   31.03
   0   2   1  457.06   13.69
   0   2  -1  469.34   14.10
   0  -2  -1  445.18   12.86
   0   2  -1  430.87   12.91
   0   2   1  444.46   12.81
   0  -2   1  445.23   13.15
   0  -2  -1  441.63   14.59
   0   2   2  447.11   13.46
   0   2  -2  419.76   12.71
   0   2  -2  407.85   12.25
   0  -2   2  410.37   12.09
   0  -2  -2  430.31   13.15
   0   2   3  207.80    6.84
   0   2   3  198.10    5.87
   0   2  -3  183.43    6.25
   0  -2  -3  199.20    5.87
   0  -2   3  196.35    5.99
   0  -2  -3  202.34    6.64
   0  -2   3  194.47    7.90
   0  -2   4  202.32    6.77
   0   2   4  192.64    6.41
   0   2  -4  179.42    6.12
   0  -2  -4  181.55    5.53
   0  -2   4  183.10    5.40
   0  -2  -4  189.66    6.30
   0  -2   4  194.21    5.76
   0  -2   5   92.77    8.93
   0   2   5   83.41    5.22
   0   2  -5   82.45    5.17
   0  -2  -5   81.32    4.81
   0  -2  -5   89.25    5.69
   0  -2   6  767.90   19.50
   0   2   6  744.18   16.00
   0   2  -6  740.68   16.00
   0  -2  -6  746.60   15.28
   0  -2  -6  759.10   16.21
   0  -2   7    0.95    0.62
   0   2   7    3.42    0.77
   0   2  -7    0.90    0.75
   0  -2  -7   -0.26    0.51
   0  -2  -7    1.29    0.49
   0  -2   8  249.63   11.96
   0   2   8  243.12   12.27
   0   2  -8  235.45   12.27
   0  -2  -8  252.97   11.40
   0  -2  -8  247.80   11.73
   0  -2   9   53.05    7.41
   0   2   9   51.89    7.46
   0   2  -9   58.35    6.89
   0  -2  -9   55.83    5.92
   0  -2  -9   56.78    2.86
   0  -2  10  328.48   17.13
   0   2  10  325.99   16.44
   0   2 -10  320.20   16.21
   0  -2 -10  319.68   15.74
   0  -2 -10  343.97   24.36
   0  -2  11  110.27   14.84
   0   2  11  109.85    6.61
   0   2 -11  124.42   14.30
   0  -2 -11  112.12    6.38
   0  -2 -11  131.70   13.71
   0  -2  12  408.57   12.79
   0   2  12  390.33   13.38
   0   2 -12  411.66   12.81
   0  -2 -12  416.62   12.35
   0  -2 -12  428.92   14.36
   0  -2  13  171.70   12.40
   0   2  13  180.37   12.53
   0   2 -13  191.79   20.56
   0  -2 -13  190.71   12.91
   0  -2 -13  204.91   15.15
   0  -2  14   99.69   14.10
   0   2  14   90.38    6.23
   0   2 -14  107.44   13.53
   0  -2 -14  104.63   12.48
   0  -2 -14  104.14    8.16
   0  -2  15    2.21    1.44
   0   2  15    0.41    2.06
   0   2 -15    4.76    2.16
   0  -2 -15    1.03    1.44
   0  -2 -15    0.10    0.77
   0  -2  16  169.44   16.70
   0   2  16  147.96   16.70
   0   2 -16  160.02   18.50
   0  -2 -16  154.16   15.82
   0  -2 -16  132.03   11.50
   0  -2  17   78.67   10.75
   0   2  17   68.00   10.50
   0   2 -17   73.89   13.30
   0  -2 -17   71.65    8.67
   0  -2 -17   78.00    5.43
   0  -2  18    3.47    1.88
   0   2  18    5.97    2.65
   0   2 -18    2.68    2.29
   0  -2 -18    6.69    2.75
   0  -2 -18    6.25    2.78
   0  -2  19   27.68   15.41
   0   2  19   27.32   15.33
   0   2 -19   28.94    4.79
   0  -2 -19   27.71   15.02
   0  -2  20   -0.23    2.14
   0   2  20    3.27    3.11
   0   2 -20   -0.93    1.80
   0  -2 -20    2.29    1.93
   0  -2  21    2.32    1.98
   0   2  21    5.45    2.91
   0   2 -21    7.28    3.55
   0  -2 -21    7.36    4.27
   0  -2  22    1.60    1.72
   0   2  22    5.69    3.29
   0   2 -22    5.76    3.70
   0  -2 -22   -0.36    1.31
   0  -2  23    1.70    1.83
   0   2  23    2.80    2.29
   0   2 -23    2.24    2.29
   0   4   0 1934.25   38.69
   0   4   0 1788.38   34.94
   0  -4   0 1785.89   42.81
   0   4   1   41.73    6.33
   0   4  -1   46.46    5.87
   0   4  -1   39.31    4.24
   0   4   1   40.73    3.68
   0  -4   1   40.39    6.23
   0  -4  -1   31.44    5.69
   0   4   2  300.10    9.85
   0   4  -2  287.34    9.60
   0   4  -2  270.26    8.62
   0   4   2  273.30    8.00
   0  -4   2  272.65    8.70
   0  -4  -2  275.84    9.08
   0   4   3  106.20    5.09
   0   4  -3  103.16    6.64
   0  -4   3   99.69    3.86
   0  -4  -3   96.24    4.35
   0   4   4 2789.78   56.03
   0   4  -4 2797.19   57.47
   0   4  -4 2585.76   51.20
   0  -4  -4 2633.61   53.49
   0  -4   4 2595.67   52.66
   0   4   5  265.86   12.40
   0   4  -5  223.67   10.45
   0  -4  -5  251.20   12.43
   0  -4   5  255.31   11.40
   0  -4   6 2540.69   55.65
   0   4   6 2449.67   55.34
   0   4  -6 2253.01   49.42
   0  -4  -6 2354.17   49.76
   0  -4  -6 2413.34   52.87
   0  -4   6 2299.32   49.04
   0  -4   7  680.66   22.90
   0   4   7  613.72   15.18
   0   4  -7  587.65   15.36
   0  -4  -7  617.47   13.69
   0  -4  -7  639.78   17.93
   0  -4   7  626.27   13.69
   0  -4   8  996.97   30.80
   0   4   8  887.37   26.88
   0   4  -8  911.22   27.48
   0  -4  -8  905.00   26.11
   0  -4  -8  945.08   29.02
   0  -4   9   15.31    2.16
   0   4   9   12.66    1.93
   0   4  -9    5.09    1.23
   0  -4  -9    8.26    1.21
   0  -4  -9   10.37    2.06
   0  -4  10 1512.64   40.31
   0   4  10 1421.57   38.13
   0   4 -10 1341.35   37.95
   0  -4 -10 1364.79   35.27
   0  -4 -10 1447.42   38.46
   0  -4  11  229.90   15.59
   0   4  11  214.28   17.06
   0   4 -11  192.75   13.61
   0  -4 -11  188.53   12.37
   0  -4 -11  220.35   20.22
   0  -4  12  588.04   25.39
   0   4  12  520.89   21.17
   0   4 -12  572.78   25.93
   0  -4 -12  546.75   20.68
   0  -4 -12  594.11   31.75
   0  -4  13   61.69    8.54
   0   4  13   45.54    7.15
   0   4 -13   57.58    7.87
   0  -4 -13   51.35    6.35
   0  -4 -13   55.26    7.72
   0  -4  14  429.74   16.90
   0   4  14  432.75   17.06
   0   4 -14  450.61   20.17
   0  -4 -14  421.41   15.51
   0  -4 -14  454.05   21.69
   0  -4  15   56.19    9.24
   0   4  15   60.95    4.48
   0   4 -15   47.93    7.15
   0  -4 -15   55.54    8.64
   0  -4 -15   61.85    8.75
   0  -4  16  559.56   27.30
   0   4  16  525.65   25.60
   0   4 -16  570.75   28.51
   0  -4 -16  563.45   26.34
   0  -4 -16  592.11   32.31
   0  -4  17   90.82   14.77
   0   4  17   79.55   12.79
   0   4 -17   90.48   12.76
   0  -4 -17   76.79   12.25
   0  -4 -17   84.33   10.47
   0  -4  18   75.41   10.50
   0   4  18   77.03   11.06
   0   4 -18   82.53    8.59
   0  -4 -18   62.59    8.41
   0  -4 -18   77.46    8.36
   0  -4  19   62.46    9.08
   0   4  19   55.72    8.62
   0   4 -19   54.64    9.06
   0  -4 -19   43.84    8.08
   0  -4  20   33.32    4.17
   0   4  20   32.52    5.09
   0   4 -20   24.59    6.17
   0  -4 -20   13.58    4.01
   0  -4  21   37.28    7.10
   0   4  21   40.98    6.15
   0   4 -21   45.92    7.49
   0  -4  22   16.29    5.92
   0   4  22   17.26    5.71
   0   4 -22   21.02    7.36
   0   6   0 1122.90   33.37
   0   6   0 1042.56   30.02
   0  -6   0 1003.63   30.10
   0   6   1  214.13   11.89
   0   6  -1  222.18   11.73
   0   6  -1  188.42    9.85
   0   6   1  195.81    9.60
   0  -6  -1  211.01   11.14
   0  -6   1  191.46   10.39
   0   6   2   69.69   11.58
   0   6  -2   72.45   10.75
   0   6  -2   63.21    6.97
   0   6   2   57.47    4.40
   0  -6   2   62.95    9.83
   0  -6  -2   58.40    9.16
   0   6   3  153.54    8.46
   0   6  -3  163.08    8.98
   0   6  -3  160.30   10.24
   0  -6  -3  142.19    8.05
   0  -6   3  145.07    8.31
   0   6   4   50.78    7.31
   0   6  -4   43.76    6.69
   0   6  -4   40.93    6.97
   0  -6  -4   37.46    6.77
   0  -6   4   42.89    7.80
   0   6   5   79.03   11.58
   0   6  -5   76.95    8.21
   0   6  -5   68.20    7.62
   0  -6  -5   74.12   11.47
   0  -6   5   67.38    7.87
   0   6   6   16.21    2.52
   0   6  -6   13.25    3.50
   0   6  -6   13.02    2.70
   0  -6  -6   15.49    3.86
   0  -6   6   12.68    2.11
   0  -6   7   26.81    4.68
   0   6   7   28.45    4.63
   0   6  -7   26.99    4.32
   0  -6  -7   29.10    5.94
   0  -6   7   18.29    3.40
   0  -6   8  119.99   15.77
   0   6   8  108.93   15.44
   0   6  -8  107.46   11.96
   0  -6  -8   95.70   26.14
   0  -6   8   86.80    5.66
   0  -6   9    9.18    2.73
   0   6   9    4.66    1.78
   0   6  -9    2.73    1.00
   0  -6  -9    2.16    1.00
   0  -6  10    3.24    1.23
   0   6  10   -1.54    1.54
   0   6 -10    1.16    0.98
   0  -6 -10    2.08    1.54
   0  -6  11  214.15   11.32
   0   6  11  193.72    8.85
   0   6 -11  197.71   20.45
   0  -6 -11  223.77   18.70
   0  -6  12    3.42    1.78
   0   6  12    5.84    2.08
   0   6 -12    1.11    1.13
   0  -6 -12    6.46    2.14
   0  -6  13  473.68   24.59
   0   6  13  435.56   23.62
   0   6 -13  464.14   34.11
   0  -6 -13  479.40   24.85
   0  -6  14    1.47    1.62
   0   6  14   -0.36    2.11
   0   6 -14   -1.16    2.16
   0  -6 -14    2.86    1.44
   0  -6  15  240.34   31.67
   0   6  15  215.98   31.23
   0   6 -15  212.89   31.28
   0  -6 -15  250.04   30.92
   0  -6  16   22.00    5.69
   0   6  16   20.97    5.15
   0   6 -16   22.49    4.30
   0  -6 -16   25.88    4.53
   0  -6  17  184.98   20.38
   0   6  17  162.52    8.36
   0   6 -17  166.68   20.38
   0  -6 -17  193.80    9.11
   0  -6  18   -2.70    2.11
   0   6  18    3.42    3.27
   0   6 -18   -0.57    2.11
   0  -6 -18    0.44    1.00
   0  -6  19   65.09   15.38
   0   6  19   63.78   15.15
   0   6 -19   73.71   12.66
   0  -6 -19   66.56   51.56
   0  -6  20   -0.18    1.83
   0   6  20    2.83    2.80
   0   6 -20   -1.62    2.39
   0  -6 -20   -0.46    1.36
   0   8   0   22.18    2.47
   0   8   0   13.61    3.55
   0  -8   0   14.48    4.04
   0   8   1   85.57   11.17
   0   8  -1   67.84    8.57
   0   8  -1   62.49    5.66
   0   8   1   56.11    7.15
   0  -8   1   75.25   11.71
   0   8   2   61.49    6.95
   0   8  -2   59.76    7.07
   0   8  -2   64.57    3.11
   0  -8  -2   54.64    9.47
   0  -8   2   56.01    7.82
   0   8   3   95.58   13.92
   0   8  -3   96.84   14.02
   0   8  -3   77.80   11.01
   0  -8  -3   87.01   13.25
   0  -8   3   80.01    9.98
   0   8   4  286.86   14.54
   0   8  -4  289.74   29.71
   0   8  -4  281.79   16.80
   0  -8  -4  266.89   13.69
   0  -8   4  265.01   12.99
   0   8   5   87.19   11.24
   0   8  -5   86.55   10.06
   0   8  -5   85.75    6.10
   0  -8  -5   77.77   13.07
   0  -8   5   83.07   10.73
   0   8   6  120.20   15.38
   0   8  -6  109.26   12.07
   0   8  -6  100.05    5.63
   0  -8  -6  110.60   16.36
   0  -8   6   95.99   12.53
   0   8   7  215.64   27.12
   0   8  -7  202.57    9.16
   0   8  -7  190.33    9.60
   0  -8  -7  204.19    9.88
   0  -8   7  177.64    7.64
   0   8   8   26.58    4.76
   0   8  -8   27.84    4.32
   0  -8  -8   26.76    3.83
   0  -8   8   20.58    2.80
   0  -8   9    2.83    1.54
   0   8   9    3.04    1.13
   0   8  -9    0.00    1.34
   0  -8  -9    2.62    1.49
   0  -8  10  265.01   24.70
   0   8  10  244.10   29.51
   0   8 -10  197.17    7.67
   0  -8 -10  218.96   26.76
   0  -8  11  113.35   13.61
   0   8  11   98.07   13.76
   0   8 -11   95.76   16.00
   0  -8 -11   92.28   13.25
   0  -8  12  125.75   18.81
   0   8  12  124.06   21.12
   0   8 -12  118.45   13.82
   0  -8 -12  119.53   20.94
   0  -8  13   82.76   15.20
   0   8  13   76.97   13.17
   0   8 -13   70.23   13.35
   0  -8 -13   81.45   12.63
   0  -8  14   78.90   13.79
   0   8  14   88.09   12.58
   0   8 -14   69.57    9.00
   0  -8 -14   83.46    9.78
   0  -8  15   62.54    9.31
   0   8  15   52.15    9.34
   0   8 -15   44.22    7.95
   0  -8 -15   64.03    9.78
   0  -8  16  154.00   18.34
   0   8  16  128.12   15.44
   0   8 -16  152.07   19.06
   0  -8 -16  134.58   17.26
   0  -8  17  105.53   16.21
   0   8  17  110.57   18.03
   0   8 -17  110.42   17.80
   0  -8 -17   96.14   15.77
   0  -8  18   54.16    7.41
   0   8  18   51.89    6.64
   0   8 -18   55.16    8.34
   0  -8 -18   58.40   46.46
   0  10   0   21.64    3.40
   0 -10   0   25.37    4.55
   0  10   1   14.41    5.69
   0  10  -1   17.42    2.93
   0 -10  -1   21.04    5.12
   0 -10   1   20.81    3.65
   0  10   2  110.93   13.76
   0  10  -2  124.44   18.34
   0  10  -2   77.62    9.21
   0 -10  -2  114.90   15.18
   0 -10   2   99.90   14.15
   0  10   3   50.45    8.80
   0  10  -3   43.94    6.89
   0  10  -3   36.35    5.20
   0 -10  -3   32.39    7.13
   0 -10   3   42.06    5.84
   0  10   4  193.70   19.37
   0  10  -4  161.31   22.72
   0  10  -4  173.40    9.96
   0 -10  -4  171.73   15.31
   0 -10   4  162.13   20.84
   0  10   5   17.55    2.70
   0  10  -5   24.41    4.79
   0  10  -5   12.50    4.99
   0 -10  -5   15.49    3.29
   0 -10   5   17.57    2.86
   0  10   6  212.35   31.59
   0  10  -6  225.93   22.02
   0  10  -6  206.87   22.64
   0 -10  -6  216.21   18.34
   0 -10   6  216.36   17.85
   0  10   7  281.22   30.02
   0  10  -7  266.04   22.36
   0  10  -7  225.99   29.97
   0 -10  -7  258.61   26.63
   0 -10   7  248.50   20.63
   0 -10   8  236.25   19.55
   0  10   8  289.04   24.49
   0  10  -8  248.01   21.92
   0 -10  -8  282.82   25.55
   0 -10   9   72.68    9.03
   0  10   9   65.48    8.44
   0  10  -9   63.26    8.05
   0 -10  -9   50.42    7.82
   0 -10  10    9.16    1.96
   0  10  10    3.60    2.08
   0  10 -10    4.84    2.14
   0 -10 -10    4.55    2.78
   0 -10  11    4.86    3.68
   0  10  11    2.39    2.55
   0  10 -11    1.60    1.31
   0 -10 -11    2.80    2.34
   0 -10  12   -0.69    1.21
   0  10  12   10.21    4.24
   0 -10 -12    4.71    2.26
   0 -10  13    6.82    3.47
   0  10  13   -0.15    2.11
   0  10 -13   -1.23    1.78
   0 -10 -13    3.60    1.96
   0 -10  14   -1.11    2.44
   0  10  14    6.28    3.45
   0  10 -14   -0.10    2.01
   0 -10 -14   -0.59    2.62
   0 -10  15    4.71    2.24
   0  10  15    2.26    1.93
   0  10 -15    3.11    2.06
   0 -10 -15    3.52    2.65
   0 -10  16    8.52    3.42
   0  10  16   12.66    4.01
   0  10 -16    8.88    3.32
   0 -10 -16    0.08    1.34
   0  12   0   58.50    9.39
   0 -12   0   57.42   10.78
   0  12   1   16.52    5.25
   0  12  -1    8.28    3.50
   0 -12  -1   12.30    4.37
   0 -12   1    7.41    2.70
   0  12   2   21.46    6.61
   0  12  -2   23.93    7.36
   0 -12  -2   13.25    4.04
   0 -12   2   11.91    3.70
   0  12   3   11.09    4.50
   0  12  -3    4.84    3.52
   0 -12  -3    4.89    2.03
   0 -12   3    2.83    2.37
   0  12   4    1.11    1.49
   0  12  -4    3.34    3.16
   0 -12  -4    4.30    2.32
   0 -12   4    4.04    2.24
   0  12   5   -3.06    2.01
   0  12  -5   -0.44    2.03
   0 -12  -5    0.26    0.98
   0 -12   5   -0.03    1.78
   0  12   6    9.57    3.99
   0 -12  -6   11.60    5.04
   0  12   7    2.70    1.67
   0  12  -7    0.62    1.34
   0 -12  -7   -2.29    2.34
   0 -12   8   10.86    5.48
   0  12   8   21.40    5.99
   0  12  -8    4.66    2.44
   0 -12  -8   21.46    6.02
   0 -12   9   20.20    6.07
   0  12   9   16.93    4.63
   0  12  -9   10.39    5.15
   0 -12  -9   19.01    5.74
   0 -12  10    2.55    2.32
   0  12  10    3.96    3.01
   0  12 -10    2.03    1.78
   0 -12 -10   10.19    4.97
   0 -12  11    1.49    2.01
   0  12  11   -2.80    2.29
   0  12 -11    3.70    2.47
   0 -12 -11    0.75    2.47
  -1  -1  23   -0.21    2.37
  -1   1  23    3.96    2.70
   1   1 -23    0.93    2.21
   1  -1 -23   -0.59    1.98
  -1  -1  22  124.00   17.49
  -1   1  22  143.02   18.78
   1   1 -22  138.93   20.20
   1  -1 -22  125.47   13.79
  -1  -1  21   15.20    5.48
  -1   1  21    6.71    2.98
   1   1 -21   13.22    4.17
   1  -1 -21   12.30    4.24
  -1  -1  20   45.23    9.03
  -1   1  20   38.13    8.10
   1   1 -20   50.68    7.77
   1  -1 -20   42.14    7.00
  -1  -1  19    2.29    1.72
  -1   1  19    2.21    1.78
   1   1 -19    5.76    3.04
   1  -1 -19    4.66    2.44
  -1  -1  18  114.43   16.80
  -1   1  18  104.14   13.56
   1   1 -18   99.46   13.69
   1  -1 -18   89.22   14.05
  -1  -1  17   53.77    9.78
  -1   1  17   51.58    7.92
   1   1 -17   45.28    7.85
   1  -1 -17   46.67    5.81
   1  -1 -17   44.22    6.53
  -1  -1  16  879.65   58.27
  -1   1  16  905.00  318.89
   1   1 -16  994.73  350.50
   1  -1 -16  946.60  333.55
   1  -1 -16  857.45   56.26
  -1  -1  15  197.71   24.83
  -1   1  15  185.70    9.72
   1   1 -15  183.87   21.17
   1  -1 -15  169.64    7.80
   1  -1 -15  172.55    8.08
  -1  -1  14 1469.24   66.89
  -1   1  14 1420.64   64.75
   1   1 -14 1485.24  359.38
   1  -1 -14 1384.91  335.25
   1  -1 -14 1510.32  365.30
  -1  -1  13  407.93   16.70
  -1   1  13  416.67   51.12
   1   1 -13  405.64   16.88
   1  -1 -13  424.11   17.96
   1  -1 -13  411.01   18.57
   1   1 -13  364.86   13.74
  -1  -1  12 1517.04   40.93
  -1   1  12 1495.45   39.88
   1   1 -12 1585.22   42.14
   1  -1 -12 1548.71   41.06
   1  -1 -12 1513.36   55.34
   1   1 -12 1394.89   35.55
  -1  -1  11   33.70    5.20
  -1   1  11   39.90    6.56
   1   1 -11   37.02    4.84
   1  -1 -11   31.62    4.45
   1   1 -11   30.59    2.93
  -1  -1  10  181.97    9.06
  -1   1  10  179.29    8.90
   1   1 -10  170.54    8.52
   1  -1 -10  172.58   10.21
   1  -1 -10  175.66    8.85
   1   1 -10  170.98    7.69
  -1  -1   9  130.28   15.08
  -1   1   9  124.78   11.78
   1   1  -9  108.05    5.66
   1  -1  -9  105.61    5.43
   1  -1  -9  110.01    8.80
   1   1  -9  102.42    5.22
  -1  -1   8  479.99   10.06
  -1   1   8  472.14    9.72
   1  -1  -8  483.31   14.95
   1   1  -8  476.62   11.83
   1  -1  -8  500.36   18.81
   1   1  -8  457.09   13.94
  -1  -1   7    3.78    1.05
  -1   1   7    0.23    0.82
   1  -1  -7    1.54    0.57
   1   1  -7    1.18    0.93
   1  -1  -7    2.37    0.44
   1   1  -7    1.70    0.28
  -1  -1   6   50.60    7.18
  -1   1   6   42.71    3.63
   1  -1  -6   47.77    5.61
   1   1  -6   47.34    5.43
   1  -1  -6   48.26    3.32
   1   1  -6   43.53    2.57
  -1  -1   5  163.19    5.61
  -1   1   5  150.14    7.13
   1  -1  -5  159.02    5.22
   1   1  -5  161.87    5.58
   1  -1  -5  164.47    5.45
   1   1  -5  154.34    4.63
   1   1  -5  169.59    5.02
  -1  -1   4   89.53    6.61
  -1   1   4   87.27    5.56
   1  -1  -4   91.72    5.40
   1   1  -4   89.63    5.56
   1  -1  -4   93.29    5.89
   1   1  -4   88.32    4.99
  -1  -1   4   88.55    4.99
  -1  -1   3    4.14    0.69
  -1   1   3    3.37    0.49
  -1   1   3    4.43    0.57
   1  -1  -3    4.91    0.72
   1   1  -3    3.99    0.93
   1  -1  -3    3.60    0.57
   1   1  -3    2.91    0.49
  -1  -1   3    3.86    0.51
  -1  -1   2 2842.03   55.16
  -1   1   2 2494.23   48.24
  -1   1   2 2585.14   49.63
   1  -1  -2 2617.97   50.30
   1   1  -2 2595.02   50.17
   1   1  -2 2495.13   47.85
  -1  -1   2 2390.03   45.87
  -1   1   2 2629.39   51.02
   1  -1  -1   86.19    4.97
  -1   1   1   73.71    4.50
   1   1  -1   81.45    4.73
  -1   1   1   80.86    4.61
   1  -1  -1   80.86    4.61
  -1  -1   1   83.15    4.79
   1   1  -1   63.52    3.70
  -1  -1   1   76.13    4.45
  -1   1   1   78.88    4.63
   1   1   1 1090.85   21.38
   1  -1   1 1018.04   20.66
  -1   1  -1 1061.26   20.79
   1   1   1 1040.29   20.09
   1  -1   1  995.68   19.55
  -1   1  -1 1046.11   20.58
   1   1   1 1121.67   21.69
  -1  -1  -1 1016.50   19.99
   1  -1   1 1091.95   21.22
  -1   1  -1 1089.02   22.25
   1  -1   2  340.06   10.21
   1   1   2  319.55    9.72
  -1   1  -2  329.33    9.93
   1   1   2  324.60    9.54
  -1  -1  -2  329.92    9.83
  -1  -1  -2  315.49    9.57
   1  -1   2  333.29    9.72
  -1   1  -2  328.17    9.65
   1  -1   3   13.33    2.26
   1   1   3   10.57    1.80
  -1   1  -3   12.81    1.47
  -1  -1  -3   12.22    1.47
  -1  -1  -3    7.13    1.67
   1  -1   3    9.80    1.08
  -1   1  -3   14.25    1.00
   1  -1   4 4571.21   88.73
   1   1   4 4406.76   85.64
  -1   1  -4 4612.63   90.74
  -1  -1  -4 4755.42   91.54
  -1  -1  -4 4366.63   86.73
   1  -1   4 4348.88   83.38
  -1   1  -4 4373.91   84.20
   1  -1   5  607.05   13.48
   1   1   5  608.31   13.07
  -1   1  -5  592.70   13.20
  -1  -1  -5  614.62   13.22
  -1  -1  -5  584.54   16.41
  -1   1  -5  607.36   12.04
   1  -1   6  615.29   13.46
   1   1   6  607.49   13.28
  -1   1  -6  605.77   13.25
  -1  -1  -6  633.58   13.35
  -1  -1  -6  615.49   18.01
  -1   1  -6  600.18   11.96
   1  -1   7  221.07    7.59
   1   1   7  222.20    7.69
  -1   1  -7  230.98    8.41
  -1  -1  -7  214.85    7.15
  -1  -1  -7  232.70   10.34
  -1   1  -7  210.86    6.53
   1  -1   8   10.73    1.62
   1   1   8    8.85    1.93
  -1   1  -8    6.74    1.26
  -1  -1  -8    7.46    1.39
  -1   1  -8    9.93    1.34
   1  -1   9  204.84    9.88
   1   1   9  204.35   10.81
  -1   1  -9  215.98   10.34
  -1  -1  -9  211.89    9.96
  -1  -1  -9  193.54   10.34
  -1   1  -9  198.92    9.03
   1  -1  10   26.47    4.73
   1   1  10   23.57    3.55
  -1   1 -10   26.14    4.22
  -1  -1 -10   23.03    3.63
  -1  -1 -10   24.21    3.22
  -1   1 -10   19.14    2.37
   1  -1  11    2.88    0.80
   1   1  11    1.57    0.62
  -1   1 -11    3.65    1.39
  -1  -1 -11    1.47    0.85
  -1  -1 -11    0.82    0.23
  -1   1 -11    2.57    0.39
   1  -1  12   86.39   11.40
   1   1  12   97.87   15.44
  -1   1 -12   84.20   10.83
  -1  -1 -12   74.61    8.13
  -1  -1 -12   92.28    6.61
  -1   1 -12   74.61    6.59
   1  -1  13    3.04    1.44
   1   1  13   -2.29    1.57
  -1   1 -13    0.54    0.49
  -1  -1 -13    2.96    1.49
  -1  -1 -13    0.98    0.41
  -1   1 -13    1.05    0.54
   1  -1  14    0.51    0.72
   1   1  14   -0.23    0.87
  -1   1 -14    1.72    1.23
  -1  -1 -14    0.59    0.95
  -1  -1 -14    0.46    0.75
   1  -1  15   13.12    2.29
   1   1  15   17.06    3.86
  -1   1 -15   18.01    2.78
  -1  -1 -15   12.19    2.14
  -1  -1 -15   14.05    2.86
   1  -1  16  150.35    9.00
   1   1  16  151.99   21.02
  -1   1 -16  143.20   18.68
  -1  -1 -16  133.32   11.78
  -1  -1 -16  124.36    9.62
   1  -1  17   35.32    6.56
   1   1  17   34.78    5.79
  -1   1 -17   34.22    5.40
  -1  -1 -17   39.62    5.51
  -1  -1 -17   33.99    6.43
   1  -1  18    8.34    2.62
   1   1  18   10.19    2.32
  -1   1 -18    5.15    2.42
  -1  -1 -18    9.47    2.50
   1  -1  19   36.87    6.17
   1   1  19   34.22    5.22
  -1   1 -19   30.59    2.96
  -1  -1 -19   27.73   15.26
   1  -1  20    2.75    2.06
   1   1  20   -0.08    2.01
  -1   1 -20   -0.31    1.80
  -1  -1 -20    2.32    2.03
   1  -1  21   14.41    4.50
   1   1  21   17.39    6.07
  -1   1 -21   13.20    4.71
  -1  -1 -21   21.02    6.20
   1  -1  22    0.77    1.93
   1   1  22    4.17    3.11
  -1   1 -22   14.05    4.32
  -1  -1 -22    3.50    1.98
  -1  -3  23    6.92    3.22
  -1   3  23    2.37    2.70
   1   3 -23    3.78    2.57
  -1  -3  22   45.18    6.66
  -1   3  22   52.48    7.59
   1   3 -22   48.29   10.78
  -1  -3  21    4.99    2.80
  -1   3  21    7.38    3.96
   1   3 -21    4.81    2.78
   1  -3 -21    4.94    2.60
  -1  -3  20  127.14   17.62
  -1   3  20   99.31   13.38
   1   3 -20  113.84   14.72
   1  -3 -20  106.10   17.47
  -1  -3  19   24.29    6.35
  -1   3  19   15.31    5.53
   1   3 -19   21.12    5.89
   1  -3 -19   23.33    6.30
   1  -3 -19   18.65    4.79
  -1  -3  18  117.73   19.86
  -1   3  18  143.20   20.84
   1   3 -18  112.20   19.40
   1  -3 -18  108.34   19.35
   1  -3 -18  103.81   19.81
  -1  -3  17  162.05   21.04
  -1   3  17  184.51   22.85
   1   3 -17  152.23   23.41
   1  -3 -17  147.54   18.91
   1  -3 -17  178.42   11.91
  -1  -3  16  240.68   13.56
  -1   3  16  251.02   21.35
   1   3 -16  232.08   24.78
   1  -3 -16  199.95   17.11
   1  -3 -16  243.58   19.40
  -1  -3  15   54.05    7.62
  -1   3  15   54.59    8.67
   1   3 -15   48.93    7.54
   1  -3 -15   42.89    7.49
   1  -3 -15   52.92    9.06
  -1  -3  14   90.22   13.30
  -1   3  14   97.58   13.82
   1   3 -14   84.80    8.67
   1  -3 -14   84.80   10.06
   1  -3 -14   90.74   12.09
  -1  -3  13    3.91    1.44
  -1   3  13    3.96    1.47
   1   3 -13    5.63    2.73
   1  -3 -13    5.48    2.03
   1  -3 -13    1.88    1.00
  -1  -3  12  538.80   16.16
  -1   3  12  546.47   21.58
   1   3 -12  544.69   16.80
   1  -3 -12  513.10   19.76
   1  -3 -12  519.35   19.12
  -1  -3  11  190.74   12.37
  -1   3  11  188.60   16.39
   1   3 -11  190.71   23.93
   1  -3 -11  169.39   18.42
   1  -3 -11  160.92   10.70
  -1  -3  10 1268.59   37.74
  -1   3  10 1199.31   35.99
   1   3 -10 1181.59   37.51
   1  -3 -10 1176.85   34.32
   1  -3 -10 1261.93   37.79
  -1  -3   9 1277.50   37.90
  -1   3   9 1196.87   35.81
   1   3  -9 1199.00   37.79
   1  -3  -9 1214.00   35.17
   1  -3  -9 1278.22   37.51
  -1  -3   8 2921.76   63.78
  -1   3   8 2743.65   61.92
   1   3  -8 2704.85   59.89
   1  -3  -8 2747.51  202.08
   1  -3  -8 2767.57   60.66
  -1  -3   7  288.94   13.66
  -1   3   7  273.68   12.68
   1   3  -7  249.96   13.25
   1  -3  -7  272.53   12.09
   1  -3  -7  271.50   12.53
  -1  -3   6 2868.45   65.86
  -1   3   6 2675.03   54.49
   1   3  -6 2685.35   54.62
   1  -3  -6 2675.88   51.79
   1  -3  -6 2780.21   73.76
  -1  -3   6 2608.53   50.24
  -1  -3   5 1585.27   32.08
  -1   3   5 1447.42   29.59
   1  -3  -5 1416.52   27.60
   1   3  -5 1389.95   28.40
   1  -3  -5 1471.09   29.92
  -1  -3   5 1352.82   26.40
  -1   3   4  437.69   13.82
   1   3  -4  431.41   13.97
   1  -3  -4  421.12   12.25
   1   3  -4  420.40   13.15
   1  -3  -4  444.41   13.84
  -1  -3   4  426.84   12.66
  -1   3   3  181.94    6.30
   1   3  -3  180.09    6.35
   1   3  -3  175.48    5.87
   1  -3  -3  178.96    5.25
   1  -3  -3  188.63    6.53
  -1  -3   3  173.86    6.12
  -1   3   2   97.17    6.05
   1   3  -2   96.71    5.97
   1  -3  -2   94.93    5.43
   1   3  -2  100.46    5.51
   1  -3  -2   90.46    1.98
   1  -3  -2  106.51    4.19
  -1  -3   2   98.25    3.63
  -1   3   1  357.30   11.11
   1   3  -1  350.25   10.93
   1   3  -1  313.53    9.52
  -1   3   1  342.04   10.11
   1  -3  -1  336.74   10.52
  -1  -3   1  325.75   11.01
   1   3   0  237.51    7.72
  -1   3   0  229.77    7.46
   1   3   0  214.97    6.64
  -1   3   0  222.41    6.84
   1  -3   0  224.31    7.72
  -1  -3   0  215.90    7.00
   1   3   1  867.46   18.42
  -1   3  -1  879.68   18.16
   1   3   1  788.58   15.46
  -1   3  -1  799.26   16.29
   1  -3   1  828.95   17.11
  -1  -3  -1  813.64   17.29
   1   3   2   56.24    3.78
  -1   3  -2   63.24    8.13
   1   3   2   53.15    3.04
  -1   3  -2   57.71    4.50
   1  -3   2   55.44    3.58
  -1  -3  -2   54.08    8.62
   1   3   3 1715.37   34.53
  -1   3  -3 1702.94   34.04
   1   3   3 1636.90   31.39
  -1   3  -3 1613.26   32.18
   1  -3   3 1707.62   46.59
  -1  -3  -3 1700.34   34.14
   1  -3   4   60.20    8.41
   1   3   4   58.25    8.54
  -1   3  -4   58.48    8.59
  -1  -3  -4   55.31    3.22
   1  -3   4   45.28    8.41
  -1  -3  -4   50.04    9.60
   1  -3   5 4184.95   81.84
   1   3   5 3956.47   77.59
  -1   3  -5 3862.82   75.69
  -1  -3  -5 4002.59   77.03
   1  -3   5 3820.32  117.57
  -1  -3  -5 3979.88   77.90
   1  -3   6  192.77    9.52
   1   3   6  184.49    9.16
  -1   3  -6  154.59    7.56
  -1  -3  -6  162.59    7.44
   1  -3   6  169.98    7.51
  -1  -3  -6  187.45   13.53
   1  -3   7  978.57   24.44
   1   3   7  850.27   19.96
  -1   3  -7  814.87   19.32
  -1  -3  -7  841.27   18.63
   1  -3   7  848.29   18.11
  -1  -3  -7  836.12   19.58
   1  -3   8   31.26    4.50
   1   3   8   13.46    1.75
  -1  -3  -8   18.45    2.62
  -1  -3  -8   17.93    2.73
   1  -3   9  866.17   26.22
   1   3   9  823.06   25.29
  -1   3  -9  793.47   25.47
  -1  -3  -9  804.28   23.67
  -1  -3  -9  814.57   24.52
   1  -3  10  423.10   21.74
   1   3  10  382.56   19.22
  -1   3 -10  407.23   21.04
  -1  -3 -10  409.91   19.91
  -1  -3 -10  438.57   27.12
   1  -3  11  352.61   11.29
   1   3  11  322.15   10.47
  -1   3 -11  332.47   11.55
  -1  -3 -11  323.28    9.60
  -1  -3 -11  345.56   11.81
   1  -3  12  192.21   13.28
   1   3  12  193.60   13.64
  -1   3 -12  193.83   24.47
  -1  -3 -12  185.44   12.81
  -1  -3 -12  180.58   12.58
   1  -3  13  113.56   15.05
   1   3  13  118.19   14.15
  -1   3 -13  134.24   16.83
  -1  -3 -13  112.27   10.91
  -1  -3 -13  133.11   14.48
   1  -3  14  208.52    9.54
   1   3  14  222.95   17.16
  -1   3 -14  205.46   24.72
  -1  -3 -14  208.21    9.26
  -1  -3 -14  211.58   20.84
   1  -3  15  242.58   23.33
   1   3  15  233.42   21.04
  -1   3 -15  203.40   71.91
  -1  -3 -15  211.55   15.82
  -1  -3 -15  219.53   15.33
   1  -3  16   17.73    2.86
   1   3  16   19.78    3.81
  -1   3 -16   14.23    2.50
  -1  -3 -16   21.46    3.01
  -1  -3 -16   21.53    3.06
   1  -3  17  235.74   32.31
   1   3  17  237.54   32.90
  -1   3 -17  213.46   26.81
  -1  -3 -17  197.92   27.68
  -1  -3 -17  208.08   19.22
   1  -3  18   85.95   14.07
   1   3  18   71.37   12.73
  -1   3 -18   84.02   12.68
  -1  -3 -18   60.66   10.11
  -1  -3 -18   61.23   11.71
   1  -3  19   84.59   15.54
   1   3  19   94.93   13.02
  -1   3 -19   94.11    9.98
  -1  -3 -19   78.16   13.82
  -1  -3 -19   70.70   17.03
   1  -3  20    7.72    3.70
   1   3  20    6.41    2.78
  -1   3 -20    4.76    2.08
  -1  -3 -20    7.90    3.11
   1  -3  21   31.77    6.05
   1   3  21   34.53    7.67
  -1   3 -21   25.78    7.80
  -1  -3 -21   23.85    6.95
   1  -3  22    5.74    3.99
   1   3  22    4.79    3.37
  -1   3 -22    3.83    3.11
  -1  -5  21   37.48    4.55
  -1   5  21   31.88    5.27
   1   5 -21   27.14    5.38
   1  -5 -21   28.48    4.22
  -1  -5  20   40.39   10.50
  -1   5  20   29.97    7.10
   1   5 -20   33.24    8.13
   1  -5 -20   34.78    8.23
  -1  -5  19   14.56    6.23
  -1   5  19   12.32    3.88
   1   5 -19   14.51    5.33
   1  -5 -19   14.92    4.66
  -1  -5  18  108.85   12.14
  -1   5  18  114.25   14.59
   1   5 -18  117.52   14.07
   1  -5 -18  101.34   11.89
  -1  -5  17    6.46    3.09
  -1   5  17    4.89    2.32
   1   5 -17    1.03    1.62
   1  -5 -17   -0.23    1.57
  -1  -5  16  151.92   63.93
  -1   5  16  150.53   63.47
   1   5 -16  145.00   22.13
   1  -5 -16  152.56   64.34
  -1  -5  15    6.20    3.19
  -1   5  15   21.53    4.91
   1   5 -15    7.98    3.16
  -1  -5  14   71.26    8.77
  -1   5  14   70.54   10.60
   1   5 -14   70.70    8.54
   1  -5 -14   54.46    9.13
  -1  -5  13  121.41   14.92
  -1   5  13  123.82   16.05
   1   5 -13  126.50   18.27
   1  -5 -13   97.20    5.04
   1  -5 -13  143.56    8.90
  -1  -5  12  229.43   20.68
  -1   5  12  205.20    9.52
   1   5 -12  201.88   14.00
   1  -5 -12  173.63   10.70
   1  -5 -12  223.31   18.88
  -1  -5  11   86.70   11.42
  -1   5  11   76.36    4.22
   1   5 -11   87.32    9.62
   1  -5 -11   64.65    3.50
   1  -5 -11   80.09   10.68
  -1  -5  10   -2.14    1.54
  -1   5  10    2.03    1.29
   1   5 -10   -0.64    1.47
   1  -5 -10    1.62    0.57
   1  -5 -10    0.08    0.87
  -1  -5   9  128.33   11.71
  -1   5   9  119.24   12.73
   1   5  -9  103.19    8.88
   1  -5  -9  123.77   12.53
  -1  -5   7   24.11    3.73
  -1   5   7   23.00    4.01
   1   5  -7   20.30    2.39
   1  -5  -7   18.19    3.91
  -1  -5   7   18.16    2.98
  -1   5   6  584.10   18.81
   1   5  -6  528.20   16.83
   1  -5  -6  564.89   18.86
  -1  -5   6  556.65   16.41
  -1   5   5   57.91    6.84
   1   5  -5   64.57    7.41
   1   5  -5   63.57    7.05
   1  -5  -5   55.90    8.03
  -1  -5   5   51.69    1.96
  -1   5   4  381.99   17.34
   1   5  -4  406.43   30.54
   1   5  -4  358.32   16.11
   1  -5  -4  383.31   17.78
  -1  -5   4  390.28   29.12
  -1   5   3  197.76    9.52
   1   5  -3  202.99   12.01
   1  -5  -3  180.63    7.82
   1   5  -3  161.62    9.24
   1  -5  -3  189.92   13.97
  -1  -5   3  171.06    8.31
  -1   5   2 1255.22   28.43
   1   5  -2 1266.77   28.74
   1   5  -2 1119.43   24.83
  -1   5   2 1190.98   25.57
   1  -5  -2 1194.84   28.17
  -1  -5   2 1187.58   27.30
  -1   5   1  379.70   17.19
   1   5  -1  399.67   18.06
   1   5  -1  353.02   15.54
  -1   5   1  359.04   15.62
   1  -5  -1  366.22   16.62
  -1  -5   1  354.54   15.95
   1   5   0 1289.20   29.23
  -1   5   0 1233.86   28.15
   1   5   0 1133.58   24.70
  -1   5   0 1187.71   25.96
   1  -5   0 1172.04   28.04
  -1  -5   0 1134.33   30.43
   1   5   1  598.56   14.66
  -1   5  -1  610.73   15.18
   1   5   1  539.91   12.09
  -1   5  -1  563.21   13.04
   1  -5   1  580.06   13.84
  -1  -5  -1  535.17   16.05
   1   5   2  270.13   12.76
  -1   5  -2  254.08   12.91
  -1   5  -2  239.85   10.93
   1   5   2  235.94   10.21
   1  -5   2  243.20   11.65
  -1  -5  -2  247.78   11.81
   1   5   3  546.93   13.76
  -1   5  -3  563.78   14.00
  -1   5  -3  495.09   13.12
   1  -5   3  541.71   12.84
  -1  -5  -3  529.23   13.46
   1   5   4  779.11   19.78
  -1   5  -4  790.54   19.09
  -1   5  -4  754.00   17.78
   1  -5   4  757.07   17.49
  -1  -5  -4  733.89   19.78
   1   5   5   99.31   12.99
  -1   5  -5   96.37    8.21
  -1   5  -5   93.08    9.18
   1  -5   5   86.55    7.31
  -1  -5  -5   78.00   12.07
   1  -5   6    1.41    0.82
   1   5   6    2.24    0.54
  -1   5  -6    2.06    0.77
   1  -5   6    3.76    0.80
  -1  -5  -6    0.90    0.64
  -1   5  -7    9.67    1.62
   1  -5   7    8.03    1.13
  -1  -5  -7    6.20    1.62
   1  -5   8   45.33   12.25
   1   5   8   37.66    5.27
  -1   5  -8   35.09    5.92
   1  -5   8   31.49    3.83
  -1  -5  -8   38.20   10.96
   1  -5   9   29.25    4.76
   1   5   9   33.83    5.09
  -1   5  -9   30.90    5.35
  -1  -5  -9   34.50    6.15
   1  -5  10   10.96    3.86
   1   5  10   13.15    3.60
  -1   5 -10    8.98    2.55
  -1  -5 -10    6.12    1.75
  -1  -5 -10   11.96    3.47
   1  -5  11   93.67   13.17
   1   5  11   85.31   12.04
  -1   5 -11   83.74    8.93
  -1  -5 -11   69.18    3.96
  -1  -5 -11   87.11    9.54
   1  -5  12   26.24    4.17
   1   5  12   26.63    4.55
  -1   5 -12   20.92    3.04
  -1  -5 -12   12.01    1.57
  -1  -5 -12   20.12    3.14
   1  -5  13   10.01    2.83
   1   5  13   11.65    3.34
  -1   5 -13   14.84    4.50
  -1  -5 -13    6.41    1.78
  -1  -5 -13   11.09    3.01
   1  -5  14  147.75   15.59
   1   5  14  130.98   16.62
  -1   5 -14  130.23   15.18
  -1  -5 -14  155.03    7.18
   1  -5  15   12.94    5.58
   1   5  15   15.92    4.19
  -1   5 -15   13.58    5.38
  -1  -5 -15   21.51    3.45
   1  -5  16   15.95    3.19
   1   5  16   28.09    5.99
  -1   5 -16   25.78    5.48
  -1  -5 -16   16.18    3.29
   1  -5  17   23.87    6.59
   1   5  17   28.38   15.67
  -1   5 -17   26.96    7.02
  -1  -5 -17   17.03    4.53
   1  -5  18   41.63    7.28
   1   5  18   43.58    7.90
  -1   5 -18   32.08    7.95
  -1  -5 -18   28.69    7.15
   1  -5  19    3.45    2.29
   1   5  19    0.62    1.54
  -1   5 -19    5.94    2.65
  -1  -5 -19   -0.28    1.11
   1  -5  20    8.21    4.66
   1   5  20   10.19    5.30
  -1   5 -20   16.98    5.66
  -1  -5 -20    7.92    4.01
   1  -5  21   12.79    4.40
   1   5  21   13.43    4.06
  -1   5 -21   16.90    5.25
  -1  -7  20   12.63    4.01
  -1   7  20   11.81    4.45
   1   7 -20   16.54    5.53
   1  -7 -20    7.67    2.88
  -1  -7  19    3.11    3.29
  -1   7  19    2.44    2.50
   1   7 -19    1.52    1.80
   1  -7 -19   -0.31    2.26
  -1  -7  18   20.53    5.51
  -1   7  18   24.49    6.89
   1   7 -18   17.42    5.09
   1  -7 -18   20.45    5.58
  -1  -7  17    5.12    2.68
  -1   7  17   10.50    3.27
   1   7 -17    4.43    3.47
   1  -7 -17    5.89    2.08
  -1  -7  16   -1.34    2.26
  -1   7  16   -3.88    1.98
   1   7 -16    3.55    2.14
   1  -7 -16    5.76    1.83
  -1  -7  15    3.32    1.96
  -1   7  15    4.45    3.01
   1   7 -15    1.23    0.95
   1  -7 -15    3.86    2.21
  -1  -7  14    2.93    1.44
  -1   7  14    2.42    1.36
   1   7 -14    6.48    2.96
   1  -7 -14    3.73    2.11
  -1  -7  13   94.98   13.76
  -1   7  13   86.70   11.09
   1   7 -13   82.94   12.07
   1  -7 -13   78.39    9.44
  -1  -7  12   78.83   10.93
  -1   7  12   72.19    9.70
   1   7 -12   69.36    9.88
   1  -7 -12   90.02   10.29
  -1  -7  11  229.46   18.03
  -1   7  11  220.74   15.80
   1   7 -11  225.81   21.17
   1  -7 -11  227.58   28.02
  -1  -7  10    3.04    1.34
  -1   7  10   -0.21    1.70
   1   7 -10   -2.16    1.57
   1  -7 -10   -0.77    2.14
  -1  -7   9  806.54   37.69
  -1   7   9  726.86   34.11
   1   7  -9  693.01   32.42
   1  -7  -9  721.92   34.17
  -1  -7   8   24.21    3.58
  -1   7   8   25.62    3.24
   1   7  -8   17.88    2.98
   1  -7  -8   21.28    2.98
  -1  -7   8   17.47    5.99
  -1   7   7  157.37   15.08
   1   7  -7  152.90   14.74
   1   7  -7  138.26   17.16
   1  -7  -7  155.73   21.48
  -1  -7   7  134.94    9.08
  -1   7   6   42.50    5.66
   1   7  -6   48.86    6.30
   1   7  -6   43.27    4.14
   1  -7  -6   42.58    7.49
  -1  -7   6   37.43    5.63
  -1   7   5  379.52   17.06
   1   7  -5  383.15   12.19
   1   7  -5  343.07   10.55
   1  -7  -5  370.34   12.71
  -1  -7   5  370.00   10.86
  -1   7   4  156.86   10.50
   1   7  -4  178.39   19.68
   1   7  -4  155.54   13.02
   1  -7  -4  153.08   10.19
  -1  -7   4  151.99    9.70
  -1   7   3  713.61   20.32
   1   7  -3  682.87   19.86
   1   7  -3  638.90   17.55
   1  -7  -3  704.89   20.68
  -1  -7   3  642.12   18.86
   1   7  -2   31.08    4.94
  -1   7   2   13.51    2.47
   1  -7  -2   19.76    4.53
  -1  -7   2   21.35    4.09
  -1   7   1 2408.09   62.62
   1   7  -1 2387.30  564.55
   1   7  -1 2116.37   54.03
  -1   7   1 2179.10   55.29
   1  -7  -1 2255.48  533.29
  -1  -7   1 2208.06   64.06
   1   7   0   86.73   12.07
  -1   7   0  101.24   10.45
   1   7   0   73.66   10.24
  -1   7   0   77.67    9.31
   1  -7   0   56.55    9.88
  -1  -7   0   44.51   15.00
   1   7   1 1773.28   46.90
  -1   7  -1 1718.84   45.49
   1   7   1 1484.55   37.79
  -1   7  -1 1612.80   41.63
   1  -7   1 1651.93   43.32
  -1  -7  -1 1625.92   43.22
   1   7   2  155.21   15.15
  -1   7  -2  181.27   17.03
  -1   7  -2  157.27   12.01
   1  -7   2  135.63   10.81
  -1  -7  -2  135.63   20.56
   1   7   3  778.81   25.73
  -1   7  -3  783.67   22.13
  -1   7  -3  736.51   20.14
   1  -7   3  709.63   23.98
  -1  -7  -3  774.59   21.87
   1   7   4  224.93   14.33
  -1   7  -4  224.96   15.05
  -1   7  -4  209.62   13.43
   1  -7   4  199.69   12.66
  -1  -7  -4  211.30   14.38
   1   7   5  627.56   24.83
  -1   7  -5  662.78   25.80
  -1   7  -5  648.88   24.85
   1  -7   5  637.10   24.44
  -1  -7  -5  624.73   24.59
   1   7   6  144.97   15.64
  -1   7  -6  139.31   15.95
  -1   7  -6  134.47   15.74
   1  -7   6  130.54    8.85
  -1  -7  -6  130.82    9.70
   1  -7   7  189.81   22.07
   1   7   7  163.75   19.53
  -1   7  -7  166.02   10.39
   1  -7   7  145.85    6.28
  -1  -7  -7  154.23   18.65
   1  -7   8   32.96    7.54
   1   7   8   38.98    4.89
  -1   7  -8   29.46    3.81
   1  -7   8   25.11    3.78
  -1  -7  -8   38.18    5.81
   1  -7  10  141.34   15.08
   1   7  10  136.38   19.94
  -1   7 -10  115.28   17.52
  -1  -7 -10  134.45   17.52
   1  -7  11  824.68   41.45
   1   7  11  788.86   39.62
  -1   7 -11  820.25   53.98
  -1  -7 -11  774.38   41.88
   1  -7  12    4.91    2.83
   1   7  12    0.77    1.23
  -1   7 -12   -2.70    1.93
  -1  -7 -12    4.04    2.57
   1  -7  13  367.25   30.13
   1   7  13  356.06   29.51
  -1   7 -13  355.11   34.45
  -1  -7 -13  363.39   35.17
   1  -7  14   79.47   14.28
   1   7  14   91.15   19.14
  -1   7 -14   64.50   11.45
  -1  -7 -14   78.70   12.43
   1  -7  15  128.56   16.72
   1   7  15  129.72   21.10
  -1   7 -15  114.30   12.12
  -1  -7 -15  126.11   16.16
   1  -7  16   49.29   10.24
   1   7  16   47.29    9.42
  -1   7 -16   47.77    9.62
  -1  -7 -16   49.60    8.34
   1  -7  17  237.28   33.01
   1   7  17  216.29   30.82
  -1   7 -17  242.14   33.21
  -1  -7 -17  257.81   18.81
   1  -7  18    2.91    3.42
   1   7  18    4.06    2.37
  -1   7 -18    2.88    2.83
  -1  -7 -18    7.64    4.01
   1  -7  19  141.88   17.21
   1   7  19  108.26   18.34
  -1   7 -19  126.27   15.36
  -1  -7 -19   96.81   17.26
  -1  -9  17   36.94    4.32
  -1   9  17   30.31    4.22
   1   9 -17   32.29    5.25
   1  -9 -17   31.72    5.12
  -1  -9  16    8.70    4.53
  -1   9  16    1.67    2.73
   1   9 -16    7.38    3.52
   1  -9 -16    4.84    2.73
  -1  -9  15    1.65    1.49
  -1   9  15    4.97    2.47
   1   9 -15   -2.52    1.88
   1  -9 -15   -1.52    2.21
  -1  -9  14   13.74    4.81
  -1   9  14   15.95    5.12
   1   9 -14   14.00    4.48
   1  -9 -14   11.86    3.68
  -1  -9  13    0.00    2.16
  -1   9  13    3.37    2.26
   1   9 -13    1.88    1.41
   1  -9 -13   -0.64    2.16
  -1  -9  12    4.09    3.04
  -1   9  12    6.64    2.88
   1   9 -12    5.66    1.90
   1  -9 -12    7.20    2.91
  -1  -9  11   -1.08    1.93
  -1   9  11   -0.13    1.57
   1   9 -11    3.94    2.11
   1  -9 -11    5.81    2.91
  -1  -9  10    3.76    1.93
  -1   9  10   20.22    3.63
   1   9 -10   14.92    2.83
   1  -9 -10   19.73    6.17
  -1  -9   9    9.21    3.96
  -1   9   9    2.88    1.57
   1   9  -9    1.26    1.49
   1  -9  -9    5.63    2.52
  -1   9   8    8.57    3.65
   1   9  -8    6.30    2.75
   1  -9  -8   12.86    5.27
  -1  -9   8    7.00    2.86
  -1   9   7   16.49    2.78
   1  -9  -7   20.71    3.42
  -1  -9   7   13.15    5.25
  -1   9   6   30.36    6.38
   1   9  -6   40.11    5.71
   1   9  -6   32.65    4.86
   1  -9  -6   29.92    5.27
  -1  -9   6   28.66    5.61
  -1   9   5   19.55    6.95
   1   9  -5   29.15    6.10
   1   9  -5   22.02    3.68
   1  -9  -5   23.87    4.61
  -1  -9   5   22.18    4.17
  -1   9   4    1.31    1.08
   1   9  -4   -0.57    1.54
   1   9  -4    1.83    0.80
   1  -9  -4    3.45    1.16
  -1  -9   4    2.57    1.16
  -1   9   3   59.76    8.90
   1   9  -3   53.51    8.00
   1   9  -3   46.51    5.33
   1  -9  -3   51.92    9.18
  -1  -9   3   51.17    9.00
  -1   9   2   25.11    3.34
   1   9  -2   33.81    4.58
   1   9  -2   20.30    2.80
   1  -9  -2   17.34    4.45
  -1  -9   2   21.38    4.09
  -1   9   1   30.28    5.07
   1   9  -1   35.50    5.17
   1   9  -1   22.64    3.86
   1  -9  -1   29.64    5.56
  -1  -9   1   24.36    4.27
   1   9   0   -0.69    1.54
  -1   9   0   -1.90    1.54
  -1   9   0   -0.80    0.54
   1  -9   0    4.17    2.39
  -1  -9   0   -0.36    1.49
   1   9   1   14.36    2.65
  -1   9  -1    8.67    3.58
  -1   9  -1    2.14    0.82
   1  -9   1    5.17    2.11
  -1  -9  -1    8.77    3.42
   1   9   2    5.38    2.08
  -1   9  -2   -0.28    1.52
  -1   9  -2   -0.26    0.75
   1  -9   2   -1.21    1.31
  -1  -9  -2   -0.31    1.70
   1   9   3   78.52    9.78
  -1   9  -3   71.37    7.82
  -1   9  -3   60.72    4.35
   1  -9   3   67.97    9.47
  -1  -9  -3   73.45   11.53
   1   9   4   35.07    5.87
  -1   9  -4   29.17    8.21
  -1   9  -4   21.76    4.35
   1  -9   4   24.26    4.24
  -1  -9  -4   29.35    5.22
   1   9   5   85.00   11.47
  -1   9  -5   84.28    9.80
  -1   9  -5   73.40    7.59
   1  -9   5   62.95    8.80
  -1  -9  -5   60.87    9.80
   1   9   6   35.53    6.17
  -1   9  -6   36.15    5.63
  -1   9  -6   30.25    4.27
   1  -9   6   33.60    5.38
  -1  -9  -6   30.28    5.30
   1   9   7  228.12    8.82
  -1   9  -7  214.05    8.28
  -1   9  -7  200.82   18.86
   1  -9   7  210.50   16.00
  -1  -9  -7  210.34    8.26
   1  -9   8  169.54   23.72
   1   9   8  168.18   21.22
  -1   9  -8  149.01   10.08
  -1  -9  -8  132.13   22.31
   1  -9   9  277.95   37.20
   1   9   9  276.95   29.64
  -1   9  -9  238.10   20.30
  -1  -9  -9  227.17   31.64
   1  -9  10  256.91   26.68
   1   9  10  225.01   24.98
  -1   9 -10  198.10   26.06
  -1  -9 -10  212.38   21.51
   1  -9  11  171.11   17.24
   1   9  11  150.84   21.84
  -1   9 -11  142.55   12.32
  -1  -9 -11  165.06   18.47
   1  -9  12   80.40   14.64
   1   9  12   69.21   13.84
  -1   9 -12   64.27    9.42
  -1  -9 -12   79.16   16.03
   1  -9  13    5.76    2.11
   1   9  13    8.98    3.34
  -1   9 -13    7.85    3.50
  -1  -9 -13    9.11    3.01
   1  -9  14   77.80   10.91
   1   9  14   75.77   11.50
  -1   9 -14   65.63    9.44
  -1  -9 -14   55.78    7.20
   1  -9  15   10.57    3.52
   1   9  15    7.72    4.35
  -1   9 -15    3.65    2.62
  -1  -9 -15    3.99    2.26
   1  -9  16   80.40    9.11
   1   9  16   62.67    8.00
  -1   9 -16   65.09    9.65
  -1  -9 -16   72.34   11.09
   1  -9  17    5.02    3.52
   1   9  17   10.86    4.50
  -1   9 -17    7.59    3.29
  -1  -9 -17    3.91    2.98
  -1 -11  14   10.27    3.14
  -1  11  14    9.72    4.68
   1  11 -14    0.39    1.11
   1 -11 -14    6.12    3.83
  -1 -11  13   27.81    6.64
  -1  11  13   25.73    6.33
   1  11 -13   14.28    3.91
   1 -11 -13   16.95    5.74
  -1 -11  12    1.90    1.88
  -1  11  12    1.08    1.83
   1  11 -12    4.76    2.91
   1 -11 -12    3.06    1.67
  -1 -11  11   18.60    6.23
  -1  11  11   23.95    7.13
   1  11 -11   18.11    5.61
   1 -11 -11   16.52    4.76
  -1 -11  10   34.06    8.18
  -1  11  10   37.33    6.15
   1  11 -10   35.37    5.12
   1 -11 -10   41.65    5.69
  -1 -11   9   97.30   11.96
  -1  11   9   85.64   13.35
   1  11  -9   77.36    9.08
   1 -11  -9   91.23   11.22
  -1  11   8   57.09    8.77
   1  11  -8   38.33    5.22
   1 -11  -8   50.71    9.72
  -1  11   7  286.55   33.57
   1  11  -7  287.88   34.29
   1  11  -7  239.77   15.72
   1 -11  -7  271.34   29.51
  -1  11   6   43.94    7.00
   1  11  -6   50.63    6.89
   1  11  -6   32.54    5.94
   1 -11  -6   47.52    9.11
  -1 -11   6   35.71    7.38
  -1  11   5  324.34   30.54
   1  11  -5  320.38   30.98
   1  11  -5  245.38   17.11
   1 -11  -5  296.01   16.05
  -1 -11   5  322.67   15.95
  -1  11   4    0.62    1.08
   1  11  -4    1.41    1.88
   1  11  -4    0.10    0.62
   1 -11  -4   -1.00    2.08
  -1 -11   4    4.61    2.80
  -1  11   3   78.29   13.38
   1  11  -3   73.73   15.56
   1 -11  -3   68.79   13.48
  -1 -11   3   75.69   15.80
  -1  11   2  155.83   20.02
   1  11  -2  158.30   26.14
   1 -11  -2  161.72   20.45
  -1 -11   2  159.17   20.50
  -1  11   1   47.49    8.67
   1  11  -1   52.79    9.75
   1 -11  -1   39.83    9.08
  -1 -11   1   42.35    7.77
   1  11   0   23.28    6.84
  -1  11   0   30.18    6.15
   1 -11   0   28.76    5.45
  -1 -11   0   26.19    5.38
   1  11   1  115.75   19.58
  -1  11  -1  133.21   79.39
   1 -11   1  127.19   20.86
  -1 -11  -1  115.13   21.04
   1  11   2    1.78    1.60
  -1  11  -2    2.26    1.93
   1 -11   2    1.11    0.80
  -1 -11  -2    4.27    2.34
   1  11   3   70.49   12.86
  -1  11  -3   68.28   11.40
   1 -11   3   65.60   10.39
  -1 -11  -3   71.21   14.64
   1  11   4   -1.00    1.93
  -1  11  -4   -1.13    2.01
  -1  11  -4    0.98    0.77
   1 -11   4    1.44    1.05
  -1 -11  -4   -2.88    2.24
   1  11   5  173.12   21.30
  -1  11  -5  157.37   24.08
  -1  11  -5  133.09    9.13
   1 -11   5  144.77   21.95
  -1 -11  -5  153.49   20.84
   1  11   6    2.78    2.08
  -1  11  -6    0.80    1.54
  -1  11  -6    1.98    1.62
  -1 -11  -6    4.09    2.57
   1 -11   6    2.57    1.80
   1  11   7  235.22   28.02
  -1  11  -7  237.46   30.10
  -1  11  -7  208.26   12.37
  -1 -11  -7  249.19   14.77
   1 -11   8    6.41    2.42
   1  11   8   24.57    4.30
  -1  11  -8   21.33    6.71
  -1 -11  -8   24.31    4.35
   1 -11   9  105.15   83.23
   1  11   9   98.79   11.89
  -1  11  -9   79.52   10.01
  -1 -11  -9   89.35   14.33
   1 -11  10  120.27   21.66
   1  11  10  110.63   18.86
  -1  11 -10   97.48   13.25
  -1 -11 -10  102.39   17.16
   1 -11  11  167.95   26.45
   1  11  11  152.35   24.75
  -1  11 -11  140.80   10.52
  -1 -11 -11  150.01   19.96
   1 -11  12   63.26   51.48
   1  11  12   53.64    9.60
  -1  11 -12   46.62    9.11
  -1 -11 -12   47.72    7.85
   1 -11  13   42.86    9.29
   1  11  13   37.20    8.05
  -1  11 -13   26.47    5.15
  -1 -11 -13   34.50    6.87
  -1  13   7    7.13    3.94
   1  13  -7    4.43    3.09
   1 -13  -7    6.10    3.81
  -1  13   6   58.37    8.34
   1  13  -6   64.68   11.45
   1 -13  -6   60.61    7.20
  -1  13   5   -1.05    2.29
   1  13  -5    4.50    2.55
   1 -13  -5   -3.14    2.39
  -1  13   4   27.22    8.10
   1  13  -4   25.24    6.38
   1 -13  -4   29.77    7.02
  -1 -13   4   24.21    5.94
  -1  13   3   78.24   10.19
   1  13  -3   68.67    8.67
   1 -13  -3   64.88   10.29
  -1 -13   3   54.05    8.36
  -1  13   2    2.21    2.73
   1  13  -2   -1.36    2.19
   1 -13  -2   -3.63    2.26
  -1 -13   2    4.19    2.29
  -1  13   1   34.06    5.45
   1  13  -1   39.41    6.05
   1 -13  -1   40.73    7.00
  -1 -13   1   42.17    6.84
  -1  13   0   12.01   10.19
   1 -13   0   16.57    5.20
  -1 -13   0   14.36    4.09
   1  13   1   28.22    7.56
  -1  13  -1   23.59    6.35
   1 -13   1   21.79    6.69
  -1 -13  -1   16.39    4.94
  -1  13  -2   27.76    7.62
   1 -13   2   21.46    6.48
  -1 -13  -2   23.41    6.74
   1  13   3   20.74    6.23
  -1  13  -3   14.43    4.06
   1 -13   3   14.87    4.32
  -1 -13  -3   16.44    5.12
   1  13   4   40.29    7.72
  -1  13  -4   34.78    6.15
  -1 -13  -4   32.54    6.48
   1  13   5    4.94    2.55
  -1  13  -5   -0.77    2.21
  -1 -13  -5    3.99    1.88
   1  13   6    4.53    3.01
  -1  13  -6    6.25    3.58
  -1 -13  -6    1.21    1.67
   1  13   7   62.77    7.90
  -1 -13  -7   55.88   10.42
  -2   0  23    5.07    2.34
   2   0 -23   -0.08    2.21
  -2   0  22   24.70    7.92
   2   0 -22   19.91    5.97
  -2   0  21    0.21    1.11
   2   0 -21    1.44    1.34
  -2   0  20   14.66    5.09
   2   0 -20   18.32    5.25
  -2   0  19   -1.98    1.96
   2   0 -19    3.40    1.90
  -2   0  18    5.74    2.47
   2   0 -18   11.04    4.35
  -2   0  17    1.93    0.93
   2   0 -17    2.24    1.18
  -2   0  16  159.48    9.67
   2   0 -16  166.35   18.57
   2   0 -16  144.43    9.03
  -2   0  15    0.59    1.36
   2   0 -15    2.60    0.93
   2   0 -15    0.57    0.36
  -2   0  14    3.29    1.65
   2   0 -14    9.06    2.57
   2   0 -14    6.48    1.85
  -2   0  13    0.95    0.87
   2   0 -13    0.08    0.54
   2   0 -13    0.90    0.44
   2   0 -12    8.23    1.29
  -2   0  11    1.49    1.23
   2   0 -11   -0.23    1.00
   2   0 -11    1.57    0.54
   2   0 -10   -0.82    0.95
   2   0 -10    0.41    0.21
  -2   0   9    0.44    0.67
   2   0  -9   -0.62    0.90
   2   0  -9    0.85    0.46
  -2   0   8  105.40   10.16
   2   0  -8   98.10    4.04
   2   0  -8  100.10    3.52
  -2   0   7    2.19    0.77
   2   0  -7    1.36    0.41
   2   0  -7    1.41    0.41
  -2   0   6 1798.29   36.51
   2   0  -6 1972.79   39.10
  -2   0   6 2067.42   40.98
  -2   0   5    0.98    0.31
   2   0  -5    0.41    0.49
  -2   0   5   -0.41    0.33
  -2   0   4  610.63   12.61
   2   0  -4  677.60   13.89
  -2   0   4  697.20   14.05
  -2   0   3    0.31    0.18
   2   0  -3    0.54    0.31
   2   0  -3    0.67    0.15
  -2   0   3    0.26    0.15
   2   0  -2  238.41    7.13
  -2   0   2  233.81    6.97
   2   0  -2  259.82    7.95
  -2   0   2  276.18    8.36
   2   0  -1    1.90    0.26
  -2   0   1    2.11    0.36
   2   0   0 2081.41   40.19
  -2   0   0 2134.54   41.24
  -2   0  -1    9.60    1.13
   2   0   1   11.91    1.85
  -2   0  -1   10.96    1.57
   2   0   1   12.66    1.39
  -2   0  -1    9.83    1.72
   2   0   2  184.90    5.71
  -2   0  -2  200.10    6.25
  -2   0  -2  194.29    5.99
   2   0   3    0.21    0.21
  -2   0  -3    0.15    0.41
  -2   0  -3    0.85    0.28
   2   0   4  107.87    3.94
  -2   0  -4  108.08    3.99
  -2   0  -4  104.55    3.76
   2   0   5    2.21    0.59
  -2   0  -5    0.59    0.69
  -2   0  -5    0.44    0.21
   2   0   6    6.79    1.36
  -2   0  -6    8.21    1.47
  -2   0  -6    6.05    0.82
   2   0   7    0.93    0.69
  -2   0  -7    0.51    0.80
  -2   0  -7    0.49    0.31
   2   0   8  119.12    7.49
  -2   0  -8  119.42    6.12
  -2   0  -8  132.18    7.59
   2   0   9   -3.24    1.23
  -2   0  -9    0.95    0.69
  -2   0  -9   -0.08    0.59
   2   0  10  561.34   17.75
  -2   0 -10  581.79   18.09
  -2   0 -10  567.54   17.13
   2   0  11    0.28    0.87
  -2   0 -11   -2.98    1.93
  -2   0 -11   -0.36    0.62
   2   0  12  400.03   12.97
  -2   0 -12  385.31   12.07
  -2   0 -12  376.31   11.81
   2   0  13    2.14    1.93
  -2   0 -13    0.15    0.69
  -2   0 -13    0.64    0.31
   2   0  14  296.30   17.42
  -2   0 -14  302.42   15.08
  -2   0 -14  280.01   13.38
   2   0  15    4.22    1.60
  -2   0 -15    0.15    0.85
  -2   0 -15    0.95    0.54
   2   0  16  502.76   27.50
  -2   0 -16  470.80   25.68
   2   0  17    2.62    1.96
  -2   0 -17    1.93    1.72
   2   0  18   92.33   17.55
  -2   0 -18   94.52   15.56
   2   0  19   -0.98    2.19
  -2   0 -19   -1.31    1.70
   2   0  20  145.02   16.88
  -2   0 -20  131.05   20.63
   2   0  21   -1.47    2.55
  -2   0 -21    2.16    1.90
   2   0  22   46.82    7.20
  -2   0 -22   44.43    7.77
  -2  -2  23   21.28    6.46
  -2   2  23    8.62    3.83
   2   2 -23   13.56    3.73
   2  -2 -23    6.02    3.50
  -2  -2  22  179.52   21.38
  -2   2  22  169.90   22.25
   2   2 -22  183.10   16.05
   2  -2 -22  145.90   18.88
  -2  -2  21   13.12    4.27
  -2   2  21    4.22    2.03
   2   2 -21    5.69    2.88
   2  -2 -21    2.86    2.50
  -2  -2  20  267.12   34.83
  -2   2  20  295.24   17.91
   2   2 -20  255.34   20.20
   2  -2 -20  244.46   28.25
  -2  -2  19   31.34   19.06
  -2   2  19   27.68    7.00
   2   2 -19   37.59    7.49
   2  -2 -19   26.78    7.10
   2  -2 -19   28.69    5.99
  -2  -2  18  227.25   32.60
  -2   2  18  224.18   19.24
   2   2 -18  214.79   28.74
   2  -2 -18  208.44   26.24
   2  -2 -18  204.76   19.06
  -2  -2  17   59.30   23.57
  -2   2  17   59.71   10.16
   2   2 -17   52.30    8.72
   2  -2 -17   43.50    8.39
   2  -2 -17   53.92    6.46
  -2  -2  16  342.73   30.28
  -2   2  16  303.27   21.02
   2   2 -16  334.73   37.64
   2  -2 -16  347.78   23.67
   2  -2 -16  332.34   25.16
  -2  -2  15    2.29    2.16
  -2   2  15    3.96    1.65
   2   2 -15    1.39    1.34
   2  -2 -15    0.98    0.90
   2  -2 -15   -0.03    0.75
  -2  -2  14   80.24   11.58
  -2   2  14   74.33   10.73
   2   2 -14   77.90    9.31
   2  -2 -14   70.18    9.29
   2  -2 -14   81.37   11.65
  -2  -2  13   40.49    4.68
  -2   2  13   33.11    5.38
   2   2 -13   33.26    4.30
   2  -2 -13   32.18    4.89
   2  -2 -13   38.56    5.40
  -2  -2  12  241.73   16.29
  -2   2  12  251.89   15.87
   2   2 -12  268.64   16.95
   2  -2 -12  240.86   16.08
   2  -2 -12  271.99   18.37
  -2  -2  11  147.11    8.18
  -2   2  11  142.71   16.00
   2   2 -11  153.20   18.78
   2  -2 -11  153.67    8.16
   2  -2 -11  144.64    8.88
  -2  -2  10  433.70   21.46
  -2   2  10  416.85   21.35
   2  -2 -10  442.25   21.46
   2   2 -10  429.43   21.25
   2  -2 -10  451.07   21.95
  -2  -2   9  431.23   11.47
  -2   2   9  427.68   11.40
   2  -2  -9  437.36   10.65
   2   2  -9  431.36   13.94
   2  -2  -9  464.47   11.63
  -2  -2   8 1260.59   28.56
  -2   2   8 1190.15   27.60
   2  -2  -8 1212.30   27.06
   2   2  -8 1196.33   27.45
   2  -2  -8 1233.35   33.91
  -2  -2   7   52.71    7.46
  -2   2   7   58.81    8.26
   2  -2  -7   51.87    6.07
   2   2  -7   55.98    6.89
   2  -2  -7   55.67    7.38
  -2  -2   6 1029.51   21.46
  -2   2   6  992.18   20.92
   2  -2  -6  992.08   20.32
   2   2  -6  965.09   20.71
   2  -2  -6 1011.97   20.84
  -2  -2   6 1070.83   20.68
  -2  -2   5 1504.66   30.56
  -2   2   5 1475.90   29.66
   2  -2  -5 1450.79   28.53
   2   2  -5 1433.35   29.69
   2  -2  -5 1441.66   37.48
  -2  -2   5 1418.33   28.25
  -2  -2   4 3240.72   64.03
  -2   2   4 3043.73   59.48
   2  -2  -4 3027.93   58.37
   2   2  -4 3012.49   58.81
  -2  -2   4 2899.45   55.83
  -2   2   3  190.22    6.23
   2   2  -3  187.01    6.23
   2  -2  -3  188.55    5.81
   2   2  -3  183.82    6.10
  -2  -2   3  185.39    5.79
  -2   2   3  199.90    6.56
  -2   2   2 1085.78   22.20
   2   2  -2 1084.26   21.82
   2  -2  -2 1069.62   20.92
   2   2  -2 1064.12   21.28
  -2  -2   2 1019.89   20.94
  -2   2   2 1090.51   22.07
  -2   2   1   32.88    4.66
   2   2  -1   30.67    4.50
   2   2  -1   33.68    2.52
  -2   2   1   34.86    2.57
  -2  -2   1   34.27    4.99
  -2   2   1   31.57    3.83
   2   2   0  101.39    3.55
  -2   2   0   98.41    5.81
   2   2   0  104.94    4.89
  -2   2   0  103.71    3.55
  -2  -2   0   95.42    4.99
  -2   2   0   98.59    3.65
   2   2   1  343.07   10.52
  -2   2  -1  339.44   10.52
  -2  -2  -1  355.55   10.52
   2   2   1  335.92    9.93
  -2   2  -1  323.44    9.85
  -2  -2  -1  319.30   10.63
  -2   2  -1  342.37   10.55
   2   2   2 1661.19   32.83
  -2   2  -2 1597.02   31.52
   2   2   2 1594.53   30.90
  -2   2  -2 1580.07   31.57
  -2  -2  -2 1532.66   30.51
  -2   2  -2 1587.51   31.00
   2  -2   3  307.62    9.62
   2   2   3  274.20    8.70
  -2   2  -3  268.20    8.57
  -2  -2  -3  279.29    8.36
  -2  -2  -3  256.34    8.70
  -2   2  -3  276.20    8.34
   2  -2   4  502.04   15.41
   2   2   4  455.70   14.02
  -2   2  -4  449.24   13.89
  -2  -2  -4  467.72   13.87
  -2  -2  -4  429.87   13.74
  -2   2  -4  451.79   13.30
   2  -2   5  103.04    4.01
   2   2   5   90.20    5.76
  -2   2  -5   85.03    5.48
  -2  -2  -5   90.94    5.43
  -2  -2  -5  104.79    6.89
  -2   2  -5   88.63    5.17
   2  -2   6   16.65    2.68
   2   2   6   20.22    3.11
  -2   2  -6   19.42    2.73
  -2  -2  -6   17.44    3.04
  -2  -2  -6   17.83    3.04
  -2   2  -6   16.77    1.16
   2  -2   7  475.97   11.91
   2   2   7  445.26   11.27
  -2   2  -7  453.72   12.86
  -2  -2  -7  451.69   10.73
  -2  -2  -7  442.81   12.97
  -2   2  -7  452.87   10.24
   2  -2   8  251.33   12.12
   2   2   8  234.96   11.65
  -2   2  -8  245.51   11.60
  -2  -2  -8  244.07   11.14
  -2  -2  -8  235.38   11.42
  -2   2  -8  231.05   10.11
   2  -2   9   35.63    7.05
   2   2   9   34.32    5.09
  -2   2  -9   37.43    3.70
  -2  -2  -9   33.06    4.09
  -2  -2  -9   40.62    6.66
  -2   2  -9   34.58    3.34
   2  -2  10  441.65   23.31
   2   2  10  441.55   21.84
  -2   2 -10  465.50   23.03
  -2  -2 -10  442.66   21.56
  -2  -2 -10  459.77   22.46
  -2   2 -10  414.77   19.91
   2  -2  11   11.55    2.03
  -2   2 -11    3.40    1.03
  -2  -2 -11    5.84    1.34
  -2  -2 -11    9.06    1.72
  -2   2 -11    5.40    0.90
   2  -2  12   65.76    8.39
   2   2  12   61.08    8.54
  -2   2 -12   64.78    6.74
  -2  -2 -12   68.28    8.34
  -2  -2 -12   65.04    7.74
   2  -2  13   21.89    3.24
   2   2  13   23.69    3.19
  -2   2 -13   16.72    4.63
  -2  -2 -13   19.58    2.86
  -2  -2 -13   18.14    2.91
   2  -2  14  122.23   15.00
   2   2  14  124.16    6.79
  -2   2 -14  121.64   13.79
  -2  -2 -14  109.62   11.83
  -2  -2 -14  114.79    5.81
   2  -2  15   37.59    6.51
   2   2  15   38.87    5.79
  -2   2 -15   39.62    6.53
  -2  -2 -15   42.68    6.77
  -2  -2 -15   31.93    4.48
   2  -2  16   79.75   10.86
   2   2  16   87.03   10.57
  -2   2 -16   89.40   10.96
  -2  -2 -16   80.35    9.24
  -2  -2 -16   69.26    8.34
   2  -2  17   16.90    3.73
   2   2  17   18.14    3.73
  -2   2 -17   12.91    2.91
  -2  -2 -17   13.38    2.83
  -2  -2 -17   14.12    2.93
   2  -2  18   13.58    3.78
   2   2  18   16.39    3.73
  -2   2 -18   11.65    3.37
  -2  -2 -18    4.91    2.73
  -2  -2 -18    8.95    1.96
   2  -2  19   -0.46    2.26
   2   2  19    2.57    2.06
  -2   2 -19    0.98    1.08
  -2  -2 -19    4.40    3.09
   2  -2  20   -3.29    2.37
   2   2  20   -2.21    2.11
  -2   2 -20    0.15    1.26
  -2  -2 -20    1.90    1.41
   2  -2  21    8.08    4.37
   2   2  21   12.99    4.32
  -2   2 -21    7.59    3.76
  -2  -2 -21    4.86    2.70
   2  -2  22    6.33    3.68
   2   2  22    4.32    3.37
  -2   2 -22    1.41    2.06
  -2  -2 -22    2.08    1.80
  -2  -4  22    2.26    2.88
  -2   4  22   -0.31    1.44
   2   4 -22   -1.65    2.24
  -2  -4  21   18.14    5.58
  -2   4  21   27.94    7.64
   2   4 -21   13.79    4.06
  -2  -4  20   41.65    7.13
  -2   4  20   33.81    5.40
   2   4 -20   27.79    4.22
   2  -4 -20   29.84    5.12
  -2  -4  19  124.96   19.32
  -2   4  19  109.47   16.62
   2   4 -19  106.15    9.88
   2  -4 -19   81.94   15.10
   2  -4 -19   99.49   13.76
  -2  -4  18    9.16    3.37
  -2   4  18   10.06    3.16
   2   4 -18    9.47    2.91
   2  -4 -18    3.37    1.67
   2  -4 -18    8.59    5.12
  -2  -4  17  153.44   22.85
  -2   4  17  168.77   17.70
   2   4 -17  164.63   23.28
   2  -4 -17  129.10   17.16
   2  -4 -17  161.36   14.77
  -2  -4  16   24.03    3.99
  -2   4  16   14.12    2.98
   2   4 -16   20.61    3.68
   2  -4 -16   17.37    2.44
   2  -4 -16   15.18    2.14
  -2  -4  15   22.28    4.40
  -2   4  15   28.45    4.24
   2   4 -15   26.70    4.84
   2  -4 -15   21.22    3.06
   2  -4 -15   24.47    3.81
  -2  -4  14   36.25    6.59
  -2   4  14   43.66    7.28
   2   4 -14   37.20    5.35
   2  -4 -14   28.92    4.06
   2  -4 -14   36.46    6.61
  -2  -4  13  212.79   16.98
  -2   4  13  201.67    9.49
   2   4 -13  199.56   23.54
   2  -4 -13  185.36    8.13
   2  -4 -13  209.06   23.44
  -2  -4  12   33.32    6.33
  -2   4  12   24.18    3.29
   2   4 -12   29.48    4.19
   2  -4 -12   21.61    2.50
   2  -4 -12   27.50    3.73
  -2  -4  11  442.79   13.84
  -2   4  11  395.47   12.45
   2   4 -11  429.00   17.37
   2  -4 -11  441.35   12.68
   2  -4 -11  465.89   28.38
  -2  -4  10   97.69   10.47
  -2   4  10  105.02   14.05
   2   4 -10   91.02   12.07
   2  -4 -10   86.19    7.05
   2  -4 -10   98.51    7.18
  -2  -4   9  518.94   16.59
  -2   4   9  516.49   16.59
   2   4  -9  511.71   16.44
   2  -4  -9  489.84   14.61
   2  -4  -9  520.30   16.65
  -2  -4   8  195.65   10.29
  -2   4   8  203.81   12.43
   2  -4  -8  197.17    9.62
   2   4  -8  199.36   10.70
   2  -4  -8  193.52   10.86
  -2  -4   8  189.76    9.00
  -2  -4   7  736.15   17.78
  -2   4   7  685.01   17.26
   2  -4  -7  648.76   14.30
   2   4  -7  640.32   15.64
   2  -4  -7  695.06   17.67
  -2  -4   7  654.96   14.54
  -2  -4   6   36.07    4.68
  -2   4   6   40.80    5.79
   2  -4  -6   42.89    1.52
   2   4  -6   33.83    6.92
   2  -4  -6   32.57    4.24
  -2  -4   6   35.45    3.29
  -2   4   5   51.17    5.74
   2   4  -5   52.20    5.92
   2  -4  -5   46.13    1.47
   2   4  -5   45.33    4.61
   2  -4  -5   48.70    7.38
  -2  -4   5   42.94    3.68
  -2   4   4  100.03    4.68
   2   4  -4   99.15    4.22
   2  -4  -4   94.16    2.03
   2   4  -4   96.81    7.15
   2  -4  -4   96.06    7.18
  -2  -4   4   96.45    3.50
  -2   4   3  348.47   11.22
   2   4  -3  349.09   11.45
   2  -4  -3  333.01   10.03
   2   4  -3  328.07   10.47
   2  -4  -3  347.26   11.63
  -2  -4   3  325.88   10.32
  -2   4   2  479.27   14.92
   2   4  -2  471.55   14.95
   2   4  -2  425.03   13.02
  -2   4   2  446.26   13.51
   2  -4  -2  451.25   15.00
  -2  -4   2  425.96   13.12
  -2   4   1   92.03    5.87
   2   4  -1   80.14    5.30
   2   4  -1   79.08    5.51
  -2   4   1   96.84    4.53
   2  -4  -1   78.65    5.12
  -2  -4   1   82.25    5.15
   2   4   0   88.63    5.74
  -2   4   0  104.43    8.05
   2   4   0   86.42    6.12
  -2   4   0   90.92    5.45
   2  -4   0   78.13    6.46
  -2  -4   0   79.60    5.30
   2   4   1  249.83    8.77
   2   4   1  231.85    7.05
   2  -4   1  229.46    7.59
  -2  -4  -1  227.37    7.69
   2   4   2  411.45   13.10
  -2   4  -2  424.31   13.48
   2   4   2  387.86   11.37
  -2   4  -2  403.27   12.55
  -2  -4  -2  377.67   12.48
   2   4   3 2931.89   58.01
  -2   4  -3 2948.28   58.32
   2   4   3 2617.41   50.22
  -2   4  -3 2699.76   53.33
  -2  -4  -3 2730.66   66.99
  -2   4  -3 2735.75   54.31
   2   4   4  742.99   19.22
  -2   4  -4  744.18   17.52
  -2   4  -4  705.97   28.04
  -2  -4  -4  737.46   18.52
  -2   4  -4  714.39   16.05
   2  -4   5 1506.80   34.09
   2   4   5 1392.24   31.72
   2   4   5 1395.17   29.71
  -2   4  -5 1339.68   30.43
  -2  -4  -5 1432.86   32.31
  -2   4  -5 1375.03   29.97
   2  -4   6  563.68   15.64
   2   4   6  531.57   13.40
  -2   4  -6  512.04   12.94
  -2  -4  -6  505.74   12.89
  -2   4  -6  505.74   11.47
   2  -4   7  214.92   11.55
   2   4   7  202.93   10.60
  -2   4  -7  216.29   18.81
  -2  -4  -7  198.51    9.88
  -2  -4  -7  210.45   14.66
   2  -4   8   29.97    4.79
   2   4   8   36.20    6.23
  -2   4  -8   29.77    4.66
  -2  -4  -8   20.86    4.04
   2  -4   8   28.12    3.06
  -2  -4  -8   29.41    5.35
   2  -4   9    1.08    0.80
   2   4   9   -0.13    1.29
  -2   4  -9   -0.31    1.47
  -2  -4  -9    1.23    0.46
  -2  -4  -9   -0.15    1.21
   2  -4  10  416.13   13.30
   2   4  10  399.74   12.61
  -2   4 -10  352.66   14.43
  -2  -4 -10  381.63   10.78
  -2  -4 -10  406.13   15.31
   2  -4  11   36.56    6.33
   2   4  11   33.99    4.91
  -2   4 -11   29.95    4.22
  -2  -4 -11   32.67    3.37
  -2  -4 -11   41.11    5.79
   2  -4  12   29.46    4.76
   2   4  12   33.96    5.15
  -2   4 -12   29.71    3.65
  -2  -4 -12   27.94    4.63
  -2  -4 -12   46.77    4.81
   2  -4  13   18.24    3.60
   2   4  13   19.89    2.93
  -2   4 -13   21.12    2.62
  -2  -4 -13   15.82    2.50
  -2  -4 -13   22.31    3.22
   2  -4  14   37.20    7.77
   2   4  14   41.29    7.67
  -2   4 -14   46.10    6.05
  -2  -4 -14   34.01    5.27
  -2  -4 -14   39.72    5.69
   2  -4  15    3.14    1.88
   2   4  15    8.46    3.83
  -2   4 -15    3.29    1.62
  -2  -4 -15    2.14    1.05
  -2  -4 -15   -0.67    1.75
   2  -4  16  141.24   21.74
   2   4  16  127.04   18.78
  -2   4 -16  143.97   23.59
  -2  -4 -16  112.50   14.20
  -2  -4 -16  120.48   16.98
   2  -4  17   41.96    8.95
   2   4  17   29.30    5.94
  -2   4 -17   29.20    6.35
  -2  -4 -17   28.76    5.07
  -2  -4 -17   37.07    7.02
   2  -4  18    5.20    1.47
   2   4  18    4.91    2.55
  -2   4 -18    3.58    3.32
  -2  -4 -18    3.60    2.03
  -2  -4 -18    1.67    1.16
   2  -4  19   37.66    6.02
   2   4  19   47.77    4.58
  -2   4 -19   47.85    5.53
  -2  -4 -19   37.51    5.35
   2  -4  20   15.36    4.91
   2   4  20    9.47    3.96
  -2   4 -20    4.40    3.27
   2  -4  21   26.78   21.58
   2   4  21   28.79    5.22
  -2   4 -21   20.89    5.84
  -2  -6  21   14.95    5.33
  -2   6  21   12.55    4.30
   2   6 -21   13.35    6.07
   2  -6 -21   12.25    3.73
  -2  -6  20  108.77   14.18
  -2   6  20  109.44    6.77
   2   6 -20   91.61   12.55
   2  -6 -20   89.30    9.67
  -2  -6  19   17.31    5.94
  -2   6  19    9.06    4.37
   2   6 -19   17.16    4.22
   2  -6 -19   14.74    3.88
  -2  -6  18  135.92   15.41
  -2   6  18  127.37   16.85
   2   6 -18  132.11   19.63
   2  -6 -18  147.36   10.81
  -2  -6  17   90.87   12.04
  -2   6  17   91.74   12.12
   2   6 -17   87.65   12.32
   2  -6 -17   98.82   11.27
  -2  -6  16  306.51   40.42
  -2   6  16  279.93   23.03
   2   6 -16  298.20   24.39
   2  -6 -16  326.81   33.14
  -2  -6  15  250.27   35.22
  -2   6  15  233.70   35.01
   2   6 -15  227.43   30.87
   2  -6 -15  242.24   20.27
  -2  -6  14  323.10   17.88
  -2   6  14  329.97   17.80
   2   6 -14  345.49   18.81
   2  -6 -14  339.00   19.09
  -2  -6  13  358.20   24.67
  -2   6  13  331.83   23.39
   2   6 -13  345.74   37.84
   2  -6 -13  339.34   23.51
  -2  -6  12  127.84   14.64
  -2   6  12  130.82   10.32
   2   6 -12  136.71   14.79
   2  -6 -12  132.11    7.07
  -2  -6  11  359.12   17.93
  -2   6  11  300.05   15.74
   2   6 -11  367.23   27.63
   2  -6 -11  321.82   19.68
  -2  -6  10    1.75    1.18
  -2   6  10    2.52    1.13
   2   6 -10    3.04    1.39
   2  -6 -10   -0.23    1.70
  -2  -6   9  160.66   19.04
  -2   6   9  157.09   16.59
   2   6  -9  124.60   14.30
   2  -6  -9  146.23   13.38
  -2  -6   8  313.74   28.92
  -2   6   8  285.49   20.40
   2   6  -8  237.56   17.06
   2  -6  -8  268.36   16.85
  -2  -6   8  254.65   15.28
  -2   6   7   13.56    2.34
   2   6  -7   15.56    2.98
   2  -6  -7   12.66    2.34
  -2  -6   7   15.26    2.34
  -2   6   6   80.94   11.94
   2   6  -6   86.98   11.99
   2   6  -6   88.37   10.78
   2  -6  -6   84.98   13.76
  -2  -6   6   73.60    5.20
  -2   6   5  423.21   21.07
   2   6  -5  415.75   20.76
   2   6  -5  414.62   26.42
   2  -6  -5  403.66   20.79
  -2  -6   5  406.46   19.94
  -2   6   4  529.59   17.98
   2   6  -4  524.65   21.56
   2   6  -4  427.58   21.56
   2  -6  -4  516.55   18.06
  -2  -6   4  497.25   15.46
  -2   6   3 1363.63   40.34
   2   6  -3 1372.58   40.70
   2  -6  -3 1234.82   35.01
   2   6  -3 1219.40   35.63
   2  -6  -3 1287.76   40.55
  -2  -6   3 1220.31   35.76
  -2   6   2  875.05   26.63
   2   6  -2  851.28   25.98
   2   6  -2  751.05   22.43
  -2   6   2  780.61   22.56
   2  -6  -2  783.13   23.87
  -2  -6   2  749.40   22.59
  -2   6   1  698.43   22.61
   2   6  -1  662.34   22.51
   2   6  -1  575.51   17.08
  -2   6   1  628.17   18.42
   2  -6  -1  621.90   19.58
  -2  -6   1  610.71   18.81
   2   6   0  832.57   26.63
  -2   6   0  790.79   24.88
   2   6   0  712.35   20.76
  -2   6   0  739.13   21.69
   2  -6   0  762.83   26.42
  -2  -6   0  751.07   22.79
   2   6   1  239.72   13.69
  -2   6  -1  227.27   12.68
   2   6   1  201.52    9.93
  -2   6  -1  210.27   10.65
   2  -6   1  207.92   11.11
  -2  -6  -1  221.95   11.60
   2   6   2  807.85   26.88
  -2   6  -2  846.62   25.68
   2   6   2  697.79   19.91
  -2   6  -2  756.19   22.82
   2  -6   2  783.18   24.00
  -2  -6  -2  747.98   24.83
   2   6   3  194.50   10.50
  -2   6  -3  181.61    9.85
  -2   6  -3  198.46   14.10
   2  -6   3  172.29   10.83
  -2  -6  -3  159.84    9.57
   2   6   4  437.98   24.00
  -2   6  -4  447.83   22.49
  -2   6  -4  425.86   20.89
   2  -6   4  445.56   21.58
  -2  -6  -4  448.86   22.25
   2   6   5  204.94   14.28
  -2   6  -5  211.27   14.00
  -2   6  -5  198.02   12.53
   2  -6   5  201.08   12.37
  -2  -6  -5  204.86   13.12
   2   6   6  847.03   24.03
  -2   6  -6  776.59   21.71
   2  -6   6  774.84   22.33
  -2  -6  -6  821.49   23.21
   2  -6   7   23.44    3.99
   2   6   7   26.86    4.48
  -2   6  -7   16.90    2.96
   2  -6   7   19.12    3.04
  -2  -6  -7   14.02    4.66
   2  -6   8  334.32   20.92
   2   6   8  314.79   13.66
  -2   6  -8  270.26   19.48
   2  -6   8  275.00   17.83
  -2  -6  -8  299.56   12.91
   2  -6   9   60.92    9.44
   2   6   9   53.28    6.79
  -2   6  -9   54.64    6.30
  -2  -6  -9   61.46   12.53
   2  -6  10  229.74   10.73
   2   6  10  210.34   22.13
  -2   6 -10  200.75   22.56
  -2  -6 -10  193.54   11.06
   2  -6  11   32.70    4.32
   2   6  11   27.76    4.48
  -2   6 -11   34.47    5.04
  -2  -6 -11   22.46    6.10
   2  -6  12   71.78   10.68
   2   6  12   70.59    9.88
  -2   6 -12   55.29    8.36
  -2  -6 -12   62.13    8.05
   2  -6  13   91.05   11.73
   2   6  13   98.17   14.66
  -2   6 -13   95.99    9.60
  -2  -6 -13  105.87   11.55
   2  -6  14   47.88   21.10
   2   6  14   55.06    9.36
  -2   6 -14   47.75   19.96
  -2  -6 -14   47.34   20.22
   2  -6  15   55.93   10.47
   2   6  15   47.77    9.49
  -2   6 -15   52.64   10.81
  -2  -6 -15   46.46    7.72
   2  -6  16    6.97    2.52
   2   6  16    0.39    1.34
  -2   6 -16    1.85    1.52
  -2  -6 -16    2.70    2.03
   2   6  17    1.36    2.14
  -2   6 -17    6.87    2.32
  -2  -6 -17    7.74    3.19
   2  -6  18   76.13   13.22
   2   6  18   76.51    9.52
  -2   6 -18   83.12    9.98
  -2  -6 -18   76.00   11.83
   2  -6  19    3.73    2.37
   2   6  19    2.98    2.93
  -2   6 -19    2.98    2.93
  -2  -6 -19    6.87    3.55
   2  -6  20   49.27    8.44
   2   6  20   35.79    7.00
  -2   6 -20   53.23    8.59
  -2  -6 -20   31.64    7.28
  -2  -8  19   -1.36    1.52
  -2   8  19   -4.35    2.34
   2   8 -19   -0.51    2.24
   2  -8 -19   -4.30    2.21
  -2  -8  18    7.25    4.30
  -2   8  18    5.25    3.19
   2   8 -18    7.80    4.30
   2  -8 -18    3.42    2.42
  -2  -8  17   72.78   12.61
  -2   8  17   69.05   53.28
   2   8 -17   79.16   14.25
   2  -8 -17   72.04   10.86
  -2  -8  16    4.37    3.22
  -2   8  16    4.63    3.14
   2   8 -16    1.93    2.42
   2  -8 -16    1.57    1.57
  -2  -8  15  129.41   12.79
  -2   8  15  120.22   13.89
   2   8 -15  106.38   12.45
   2  -8 -15  119.22   18.03
  -2  -8  14   20.53    5.63
  -2   8  14   15.72    4.71
   2   8 -14   13.20    3.83
   2  -8 -14   20.76    5.61
  -2  -8  13  290.25   35.61
  -2   8  13  264.32   37.20
   2   8 -13  244.35   20.79
   2  -8 -13  289.48   28.87
  -2  -8  12   26.16    4.84
  -2   8  12   24.18    5.04
   2   8 -12    7.82    3.34
   2  -8 -12   22.79    4.24
  -2  -8  11   99.15   14.20
  -2   8  11  105.69   15.62
   2   8 -11   87.70   10.37
   2  -8 -11   97.66   12.71
  -2  -8  10   18.42    2.96
  -2   8  10   18.21    2.83
   2   8 -10   16.03    2.78
   2  -8 -10   17.21    3.34
  -2  -8   9  291.02   21.69
  -2   8   9  266.84   29.38
   2   8  -9  244.69   22.23
   2  -8  -9  249.60   18.68
  -2   8   8   -1.16    1.57
   2   8  -8   -1.00    1.41
   2  -8  -8   -0.87    1.85
  -2  -8   8   -0.23    0.36
  -2   8   7  102.06   11.11
   2   8  -7   98.97   11.71
   2   8  -7   79.55    9.54
   2  -8  -7   94.19   13.79
  -2  -8   7   83.36   10.60
  -2   8   6  184.36   15.36
   2   8  -6  165.73   19.55
   2   8  -6  145.23    8.93
   2  -8  -6  160.79    8.67
  -2  -8   6  157.47    7.00
  -2   8   5  519.09   25.26
   2   8  -5  474.79   22.97
   2   8  -5  435.58   20.58
   2  -8  -5  482.23   23.21
  -2  -8   5  447.70   21.43
  -2   8   4  112.81   13.15
   2   8  -4  121.15   15.82
   2   8  -4   94.70    9.39
   2  -8  -4   92.57   14.02
  -2  -8   4   97.32   13.71
  -2   8   3  531.70   25.86
   2   8  -3  562.47   26.91
   2   8  -3  492.26   22.85
   2  -8  -3  507.05   24.80
  -2  -8   3  493.75   23.21
  -2   8   2   15.15    4.40
   2   8  -2   23.36    4.32
   2   8  -2    9.90    2.88
  -2   8   2   10.03    2.73
   2  -8  -2   14.54    4.12
  -2  -8   2   11.37    3.70
  -2   8   1  226.27   15.64
   2   8  -1  224.36   15.38
   2   8  -1  197.81   12.97
  -2   8   1  208.18   17.44
  -2  -8   1  221.92   15.82
   2   8   0    1.21    0.90
  -2   8   0   -0.85    1.39
   2   8   0    0.95    0.31
  -2   8   0    3.19    0.95
   2  -8   0    2.75    0.98
   2   8   1    6.46    2.08
  -2   8  -1   10.08    2.83
  -2   8  -1    6.28    1.85
   2  -8   1   10.81    3.06
  -2  -8  -1    6.56    1.98
   2   8   2    0.72    1.05
  -2   8  -2    6.02    2.32
  -2   8  -2    6.46    1.83
   2  -8   2    4.48    1.39
  -2  -8  -2    4.97    1.65
   2   8   3   28.17    4.22
  -2   8  -3   27.01    2.60
  -2   8  -3   34.22    4.79
   2  -8   3   29.05    4.01
  -2  -8  -3   25.96    4.48
   2   8   4   53.33    7.62
  -2   8  -4   61.41    7.62
  -2   8  -4   54.44    4.86
   2  -8   4   53.74    7.46
  -2  -8  -4   48.57    8.00
   2   8   5   74.35   11.14
  -2   8  -5   72.27    9.13
  -2   8  -5   73.86   25.14
   2  -8   5   67.02    9.16
  -2  -8  -5   70.16   11.14
   2   8   6   37.84    5.12
  -2   8  -6   39.67    6.25
  -2   8  -6   36.51    4.66
   2  -8   6   39.21    6.33
  -2  -8  -6   40.26    6.64
   2  -8   7    6.97    2.86
   2   8   7    5.61    2.44
  -2   8  -7    4.50    2.21
   2  -8   7    4.68    1.85
  -2  -8  -7    8.49    3.47
   2  -8   8  236.22   26.88
   2   8   8  199.18   74.40
  -2   8  -8  183.97    8.36
   2  -8   8  156.60    8.10
  -2  -8  -8  171.14   23.90
   2  -8   9  245.28   10.68
   2   8   9  226.53   87.11
  -2   8  -9  222.59   25.62
  -2  -8  -9  215.69   29.59
   2  -8  10  183.23   21.69
   2   8  10  164.32   21.04
  -2   8 -10  146.98   14.97
  -2  -8 -10  169.41   24.08
   2  -8  11   24.72    5.38
   2   8  11   18.32    3.19
  -2   8 -11   15.00    2.70
  -2  -8 -11   17.37    3.24
   2  -8  12   80.35   15.69
   2   8  12   62.36   11.47
  -2   8 -12   71.75   12.12
  -2  -8 -12   75.17   14.38
   2  -8  13    0.31    2.34
   2   8  13    3.91    2.70
  -2   8 -13   -0.13    2.06
  -2  -8 -13    0.77    1.39
   2  -8  14   21.61    5.43
   2   8  14   33.37    8.23
  -2   8 -14   36.02    8.41
  -2  -8 -14   24.18    5.45
   2   8  15   26.14    5.66
  -2   8 -15   30.20    4.79
  -2  -8 -15   32.47    6.25
   2  -8  16    1.85    1.96
   2   8  16   -0.15    2.29
  -2   8 -16    2.78    1.78
  -2  -8 -16    2.24    2.47
   2  -8  17    0.36    1.36
   2   8  17    2.19    2.57
  -2   8 -17    2.06    2.11
  -2  -8 -17   -1.88    2.52
   2  -8  18   -0.54    2.32
   2   8  18   -1.16    2.19
  -2   8 -18    1.52    1.47
  -2  -8 -18   -3.76    2.14
  -2 -10  16   18.32    5.33
  -2  10  16   10.11    3.06
   2  10 -16   14.05    5.25
   2 -10 -16    6.28    4.76
  -2 -10  15   47.88    8.21
  -2  10  15   46.69    7.85
   2  10 -15   46.51    5.30
   2 -10 -15   46.51    5.27
  -2 -10  14   29.43    8.59
  -2  10  14   42.04   10.27
   2  10 -14   29.51    7.20
   2 -10 -14   33.08    8.39
  -2 -10  13   14.10    5.25
  -2  10  13   16.59    4.55
   2  10 -13   16.41    3.99
   2 -10 -13   20.20    6.23
  -2 -10  12   16.16    5.51
  -2  10  12   19.06    6.02
   2  10 -12   15.82    5.25
   2 -10 -12   19.63    6.79
  -2 -10  11    1.26    2.19
  -2  10  11    0.82    1.13
   2  10 -11   -0.62    1.72
   2 -10 -11    4.43    2.70
  -2 -10  10   65.78    8.93
  -2  10  10   67.22   10.63
   2  10 -10   49.01    5.63
   2 -10 -10   65.32   10.55
  -2 -10   9   29.20    7.92
  -2  10   9   21.35    6.10
   2  10  -9   13.02    3.78
   2 -10  -9   19.19    5.38
  -2  10   8  194.08   27.91
   2  10  -8  177.62   24.83
   2  10  -8  161.54   13.58
   2 -10  -8  211.45   24.31
  -2  10   7  155.16   64.96
   2  10  -7  144.07   20.48
   2  10  -7  119.14   10.42
   2 -10  -7  148.52   64.34
  -2 -10   7  111.86   17.93
  -2  10   6  436.28   37.12
   2  10  -6  450.48   36.84
   2  10  -6  418.68   33.88
   2 -10  -6  423.72   35.19
  -2 -10   6  443.82   35.68
  -2  10   5   85.95   10.88
   2  10  -5  104.32   13.87
   2  10  -5   73.32   10.70
   2 -10  -5  103.96   16.26
  -2 -10   5   87.96   13.48
  -2  10   4  759.43   35.91
   2  10  -4  762.31   36.12
   2  10  -4  670.91   41.37
   2 -10  -4  732.19   35.45
  -2 -10   4  705.15   32.85
  -2  10   3  124.70   16.80
   2  10  -3  129.43   17.06
   2  10  -3   99.25   14.23
   2 -10  -3  120.30   20.74
  -2 -10   3  110.70   17.80
  -2  10   2  520.82   34.29
   2  10  -2  484.85   23.75
   2  10  -2  405.20   18.96
   2 -10  -2  501.91   24.47
  -2 -10   2  458.87   23.95
  -2  10   1  136.48   11.76
   2  10  -1  143.48   13.17
   2 -10  -1  127.71   19.22
  -2 -10   1  113.28   16.54
   2  10   0  398.25   22.69
  -2  10   0  380.45   20.99
   2 -10   0  324.93   17.24
  -2 -10   0  355.80   18.83
   2  10   1   26.78   12.25
  -2  10  -1   43.94    7.23
  -2  10  -1   25.37    4.04
   2 -10   1   39.23    6.30
  -2 -10  -1   32.00    5.30
   2  10   2  752.69   38.46
  -2  10  -2  737.20   39.57
  -2  10  -2  666.84   30.72
   2 -10   2  748.96   35.01
  -2 -10  -2  739.19   34.96
   2  10   3   11.29    4.79
  -2  10  -3    8.46    3.52
  -2  10  -3    9.49    3.68
   2 -10   3    6.35    3.24
  -2 -10  -3    9.21    4.22
   2  10   4  403.37   20.12
  -2  10  -4  426.06   29.25
  -2  10  -4  367.64   18.75
   2 -10   4  413.41   20.27
  -2 -10  -4  378.60   23.31
   2  10   5    7.41    3.70
  -2  10  -5   11.14    2.91
  -2  10  -5    8.28    3.60
   2 -10   5    8.62    1.98
  -2 -10  -5    2.37    1.70
   2  10   6  290.43   33.01
  -2  10  -6  259.22   26.32
  -2  10  -6  240.08   21.84
   2 -10   6  256.57   21.02
  -2 -10  -6  241.42   21.38
   2  10   7    6.02    3.06
  -2  10  -7   -1.26    1.54
   2 -10   7   -0.31    0.57
  -2 -10  -7    2.80    1.70
   2 -10   8  544.97   26.32
   2  10   8  477.36   24.70
  -2  10  -8  405.12   26.63
  -2 -10  -8  464.78   24.47
   2 -10   9    0.87    1.08
   2  10   9   15.67    4.55
  -2  10  -9   -2.70    1.72
  -2 -10  -9    1.00    2.32
   2 -10  10  274.33   33.88
   2  10  10  251.04   31.28
  -2  10 -10  229.79   22.07
  -2 -10 -10  272.65   18.32
   2  10  11   61.10   10.73
  -2  10 -11   46.59    8.54
  -2 -10 -11   58.66   11.65
   2 -10  12  305.97   22.79
   2  10  12  286.26   32.26
  -2  10 -12  266.92   20.76
  -2 -10 -12  286.13   20.76
   2 -10  13   43.07   10.16
   2  10  13   36.58    8.54
  -2  10 -13   33.68    9.06
  -2 -10 -13   46.77   10.75
   2 -10  14  185.29   21.66
   2  10  14  154.34   21.12
  -2  10 -14  165.35   19.24
  -2 -10 -14  197.45   14.00
   2 -10  15   25.19    4.63
   2  10  15   16.62    4.91
  -2  10 -15   15.10    4.86
  -2 -10 -15   20.53    5.84
  -2 -12  11    1.90    2.26
  -2  12  11    3.55    2.55
   2  12 -11    1.34    1.44
   2 -12 -11    0.31    1.62
  -2 -12  10    1.75    2.34
  -2  12  10   -1.31    1.31
   2  12 -10    3.94    1.83
   2 -12 -10    5.35    2.70
  -2 -12   9   -1.83    2.42
  -2  12   9    5.51    2.86
   2  12  -9    0.82    1.29
   2 -12  -9    8.18    4.43
  -2  12   8    5.87    3.24
   2 -12  -8    2.01    1.88
  -2  12   7    2.75    1.72
   2  12  -7    1.98    2.26
   2 -12  -7   -2.01    2.39
  -2  12   6    6.07    2.55
   2  12  -6    0.87    1.05
   2 -12  -6    4.06    1.96
  -2  12   5    8.34    3.50
   2  12  -5   13.69    3.70
   2 -12  -5   14.61    3.78
  -2 -12   5   11.68    5.07
  -2  12   4    9.36    3.16
   2  12  -4   12.35    5.07
   2 -12  -4    7.49    3.58
  -2 -12   4    9.29    3.14
  -2  12   3   19.66    6.33
   2  12  -3   21.35    6.74
   2 -12  -3   14.54    4.53
  -2 -12   3   16.05    5.04
  -2  12   2   15.74    5.63
   2  12  -2   23.77    7.10
   2 -12  -2   16.49    5.61
  -2 -12   2   19.66    6.17
  -2  12   1   78.13   12.63
   2  12  -1   76.41   10.93
   2 -12  -1   70.85   11.58
  -2 -12   1   81.66   10.16
   2  12   0   48.80    7.67
  -2  12   0   45.77    7.23
   2 -12   0   40.03    6.66
  -2 -12   0   37.51    6.56
   2  12   1   23.51    7.44
  -2  12  -1   33.44    6.17
   2 -12   1   17.85    6.25
  -2 -12  -1   23.87    4.01
   2  12   2  138.64   16.67
  -2  12  -2  149.86   16.54
   2 -12   2  113.61   16.18
  -2 -12  -2  134.71   19.27
   2  12   3    1.39    1.90
  -2  12  -3    5.58    2.62
   2 -12   3    3.14    2.24
  -2 -12  -3    0.95    2.01
   2  12   4  133.55   17.42
  -2  12  -4  149.55   17.88
   2 -12   4  112.97   15.20
  -2 -12  -4  124.42   18.32
   2  12   5    3.11    2.42
  -2  12  -5    3.58    2.37
   2 -12   5   -2.32    1.49
  -2 -12  -5    1.60    2.52
   2  12   6   42.66   10.65
  -2  12  -6   44.97   10.34
  -2 -12  -6   34.35    8.10
   2  12   7    6.07    3.27
  -2  12  -7    4.27    2.37
  -2 -12  -7    4.19    2.78
   2 -12   8   64.45   52.35
   2  12   8   63.42   10.55
  -2  12  -8   52.89    8.52
  -2 -12  -8   72.91   10.34
   2 -12   9    6.97    3.70
   2  12   9    6.56    3.27
  -2  12  -9    2.47    2.14
  -2 -12  -9    5.07    2.65
   2 -12  10   82.07   10.34
   2  12  10   86.60   11.50
  -2  12 -10   55.16   11.22
  -2 -12 -10   90.51   13.51
  -3  -1  23    7.49    3.60
  -3   1  23   -1.90    2.16
   3   1 -23   -0.64    2.34
   3  -1 -23    1.60    1.60
  -3  -1  22    1.49    2.44
  -3   1  22   -0.44    2.21
   3   1 -22    0.41    1.70
   3  -1 -22    0.90    1.67
  -3  -1  21   50.86    8.08
  -3   1  21   38.51    6.53
   3   1 -21   46.23    7.72
   3  -1 -21   46.82    6.97
  -3  -1  20    9.52    3.42
  -3   1  20   11.22    3.70
   3   1 -20    5.25    3.99
   3  -1 -20    7.49    2.37
  -3  -1  19   22.13    4.84
  -3   1  19   13.35    2.83
   3   1 -19   15.69    2.98
   3  -1 -19   14.43    3.19
  -3  -1  18    0.77    2.01
  -3   1  18   -0.57    1.88
   3   1 -18    1.57    1.62
   3  -1 -18   -1.31    1.52
   3  -1 -18   -0.77    1.00
  -3  -1  17  191.79   12.04
  -3   1  17  185.34    8.31
   3   1 -17  184.51   16.85
   3  -1 -17  165.96   19.09
   3  -1 -17  179.78    8.67
  -3  -1  16    9.44    2.96
  -3   1  16    9.96    3.58
   3   1 -16    7.49    2.83
   3  -1 -16    8.03    2.88
   3  -1 -16    9.34    2.50
  -3  -1  15   19.63    2.62
  -3   1  15   19.32    2.68
   3   1 -15   16.70    5.22
   3  -1 -15   18.81    2.70
   3  -1 -15   20.50    2.55
  -3  -1  14  414.05   17.34
  -3   1  14  371.65   16.34
   3   1 -14  405.77   17.67
   3  -1 -14  392.62   16.90
   3  -1 -14  394.47   18.81
  -3  -1  13  141.65   10.81
  -3   1  13  137.10    9.54
   3   1 -13  149.27   10.01
   3  -1 -13  162.85   10.57
   3  -1 -13  146.95   10.50
   3   1 -13  135.25    8.41
  -3  -1  12  116.44    8.13
  -3   1  12  120.56    8.31
   3   1 -12  124.83    8.49
   3  -1 -12  129.20   15.69
   3  -1 -12  123.80    9.16
   3   1 -12  115.15    7.56
  -3  -1  11  215.95   11.32
  -3   1  11  221.25   14.43
   3  -1 -11  223.28   11.53
   3   1 -11  218.29   11.47
   3  -1 -11  215.87   12.50
   3   1 -11  223.36   10.99
  -3  -1  10   31.03    3.63
  -3   1  10   27.79    4.35
   3  -1 -10   30.80    3.55
   3   1 -10   32.98    3.65
   3  -1 -10   31.67    3.47
   3   1 -10   26.24    2.98
  -3  -1   9   93.90    5.40
  -3   1   9   91.20    4.89
   3  -1  -9  102.01    5.17
   3   1  -9  105.07    5.61
   3   1  -9  111.53    5.38
   3  -1  -9  120.66    6.77
  -3  -1   8  155.24    5.87
  -3   1   8  150.94    9.65
   3  -1  -8  163.47    5.81
   3   1  -8  162.67    6.07
   3  -1  -8  158.14    6.23
  -3  -1   8  164.09    5.43
  -3  -1   7  535.56   12.43
  -3   1   7  532.21   12.09
   3  -1  -7  557.07   12.25
   3   1  -7  556.52   12.84
  -3  -1   7  573.99   11.63
  -3   1   7  556.91   12.37
  -3  -1   6  155.91    6.35
  -3   1   6  173.25   10.70
   3  -1  -6  157.55    6.20
   3   1  -6  158.66    6.56
  -3  -1   6  171.70    5.45
  -3   1   6  175.10    5.84
  -3  -1   5  902.86   18.68
  -3   1   5  853.88   17.60
   3  -1  -5  914.57   18.94
   3   1  -5  938.85   20.04
  -3  -1   5  932.22   18.50
  -3   1   5  939.11   19.48
  -3  -1   4  368.95   11.24
  -3   1   4  345.80   10.70
   3  -1  -4  364.65   11.14
   3   1  -4  374.04   11.94
  -3  -1   4  374.17   11.17
  -3   1   4  371.93   11.83
  -3  -1   3 1175.31   23.72
  -3   1   3 1091.70   21.58
   3  -1  -3 1147.29   22.69
   3   1  -3 1150.12   23.23
  -3  -1   3 1108.34   21.97
  -3   1   3 1191.47   23.69
  -3   1   2   16.47    1.93
   3   1  -2   15.87    2.08
   3  -1  -2   16.08    1.98
   3   1  -2   14.30    1.90
  -3  -1   2   17.98    3.01
  -3   1   2   16.90    2.34
   3  -1  -1   80.06    4.94
  -3   1   1   81.09    4.66
  -3  -1   1   79.03    4.63
   3   1  -1   79.96    4.63
   3  -1  -1   76.67    4.53
   3   1  -1   83.25    6.23
  -3  -1   1   76.00    4.58
  -3   1   1   81.76    4.89
   3   1   0   23.82    2.39
   3  -1   0   19.89    2.29
  -3   1   0   23.00    1.47
   3   1   0   23.49    2.91
  -3   1   0   25.86    2.80
  -3  -1   0   22.54    3.58
  -3   1   0   23.13    3.58
   3  -1   1  298.33    9.00
   3   1   1  277.41    8.41
   3   1   1  274.35    8.70
  -3   1  -1  278.24    8.70
  -3  -1  -1  255.98    7.95
  -3   1  -1  275.36    9.29
   3  -1   2   55.52    3.40
   3   1   2   59.17    3.65
  -3   1  -2   69.28    5.97
  -3  -1  -2   64.63    3.94
  -3  -1  -2   56.08    3.58
  -3   1  -2   54.95    3.68
   3  -1   3   16.05    2.44
   3   1   3   18.57    2.70
  -3   1  -3   17.19    4.01
  -3  -1  -3   18.94    3.06
  -3  -1  -3   15.44    2.88
  -3   1  -3   18.83    2.80
   3  -1   4  636.25   13.64
   3   1   4  642.38   13.71
  -3   1  -4  677.88   14.48
  -3  -1  -4  694.73   14.43
  -3  -1  -4  628.12   14.15
  -3   1  -4  639.29   14.18
   3  -1   5  317.37   10.60
   3   1   5  326.78   10.55
  -3   1  -5  340.83   10.96
  -3  -1  -5  344.23   10.83
  -3  -1  -5  317.50   10.11
  -3   1  -5  326.53    9.93
   3  -1   6   97.51    3.99
   3   1   6   94.26    9.13
  -3   1  -6   97.14    4.09
  -3  -1  -6   93.88    5.89
  -3  -1  -6   92.59    4.40
  -3   1  -6   88.47    5.76
   3  -1   7    7.82    1.36
   3   1   7    8.26    1.52
  -3   1  -7   11.45    1.29
  -3  -1  -7    8.05    1.16
  -3  -1  -7   11.89    2.11
  -3   1  -7    9.96    1.34
   3  -1   8  574.25   14.12
   3   1   8  552.38   13.64
  -3   1  -8  596.14   14.77
  -3  -1  -8  611.58   14.66
  -3  -1  -8  605.92   14.33
  -3   1  -8  563.16   13.48
   3  -1   9    7.85    1.62
   3   1   9    4.12    0.85
  -3   1  -9    2.52    0.67
  -3  -1  -9    4.27    0.75
  -3  -1  -9    2.24    0.82
  -3   1  -9    1.80    0.44
   3  -1  10   32.90    4.37
   3   1  10   26.22    3.52
  -3   1 -10   21.92    2.80
  -3  -1 -10   28.94    3.83
  -3  -1 -10   26.42    3.45
  -3   1 -10   23.95    4.48
   3  -1  11   31.77    5.76
   3   1  11   30.85    5.17
  -3   1 -11   34.37    5.94
  -3  -1 -11   31.49    4.86
  -3   1 -11   24.34    4.84
   3  -1  12  162.93   11.47
   3   1  12  167.33   13.69
  -3   1 -12  156.96   11.04
  -3  -1 -12  149.83   18.60
  -3  -1 -12  170.26   13.33
  -3   1 -12  142.55   13.22
   3  -1  13   15.54    4.35
   3   1  13   13.79    3.99
  -3   1 -13   13.12    3.81
  -3  -1 -13   13.20    4.06
  -3  -1 -13   12.40    3.55
  -3   1 -13    6.30    1.85
   3  -1  14   98.77   13.30
   3   1  14  101.90    8.08
  -3   1 -14  102.32   13.33
  -3  -1 -14   93.52   10.27
  -3  -1 -14   80.45    9.39
   3  -1  15   96.48   10.50
   3   1  15  100.44   14.05
  -3   1 -15   92.31   10.86
  -3  -1 -15   95.70   10.34
  -3  -1 -15  109.19    5.38
   3  -1  16   10.63    4.27
   3   1  16    2.88    1.34
  -3   1 -16    6.66    2.73
  -3  -1 -16   12.45    4.97
  -3  -1 -16    3.96    1.67
   3  -1  17   51.12    5.87
   3   1  17   46.33   19.76
  -3   1 -17   45.13    8.21
  -3  -1 -17   42.71    7.05
  -3  -1 -17   34.83    5.89
   3  -1  18    3.24    2.42
   3   1  18    3.78    3.37
  -3   1 -18    3.76    3.34
  -3  -1 -18    2.55    1.72
   3  -1  19   80.50   14.28
   3   1  19   81.25   16.00
  -3   1 -19   78.93   15.38
  -3  -1 -19   70.03   12.50
  -3   1 -20    5.51    3.16
  -3  -1 -20    2.52    1.65
   3   1  21    9.34    4.66
  -3   1 -21    0.95    2.65
  -3  -1 -21   -1.49    2.11
   3  -1  22    1.21    1.72
   3   1  22    2.52    2.47
  -3   1 -22    7.02    3.16
  -3  -1 -22    6.35    3.55
  -3  -3  23    5.38    3.14
  -3   3  23    2.62    3.16
   3   3 -23   -0.36    2.01
  -3  -3  22    3.24    2.21
  -3   3  22    5.35    2.80
   3   3 -22   -1.05    2.01
   3  -3 -22    0.41    0.93
  -3  -3  21    1.36    1.67
  -3   3  21    3.04    2.52
   3   3 -21    4.45    2.34
   3  -3 -21    1.26    0.93
  -3  -3  20    3.65    2.26
  -3   3  20   -1.85    2.11
   3   3 -20    2.24    1.49
   3  -3 -20   -0.77    1.49
   3  -3 -20    1.34    1.16
  -3  -3  19    1.23    1.57
  -3   3  19    1.47    1.60
   3   3 -19    0.00    1.88
   3  -3 -19   -0.03    1.34
   3  -3 -19    2.75    2.11
  -3  -3  18   25.73    5.61
  -3   3  18   21.22    4.43
   3   3 -18   24.75    5.22
   3  -3 -18   18.63    4.22
   3  -3 -18   20.89    3.22
  -3  -3  17  109.73   15.54
  -3   3  17   94.65   15.28
   3   3 -17   64.73    6.56
   3  -3 -17   78.62   13.51
   3  -3 -17   98.56   11.83
  -3  -3  16    5.61    2.14
  -3   3  16    1.80    1.29
   3   3 -16    2.93    1.52
   3  -3 -16    4.37    1.31
   3  -3 -16    5.27    1.65
  -3  -3  15   37.41    8.05
  -3   3  15   41.21    6.89
   3   3 -15   35.97    4.61
   3  -3 -15   39.08    4.86
   3  -3 -15   33.03    5.07
  -3  -3  14   70.29    9.13
  -3   3  14   69.87   11.19
   3   3 -14   58.55    7.05
   3  -3 -14   66.07    8.72
   3  -3 -14   75.69    8.57
  -3  -3  13   16.98    4.76
  -3   3  13   22.00    3.14
   3   3 -13   17.19    4.89
   3  -3 -13   18.09    4.89
   3  -3 -13   18.11    4.89
  -3  -3  12  125.42   10.60
  -3   3  12  151.61   15.51
   3   3 -12  152.38   17.70
   3  -3 -12  114.95    9.85
   3  -3 -12  127.55    8.62
  -3  -3  11   62.59   10.91
  -3   3  11   66.76   11.14
   3  -3 -11   53.95    8.05
   3   3 -11   70.21    8.28
   3  -3 -11   59.61    9.34
  -3  -3  10  199.23   10.57
  -3   3  10  190.12   10.08
   3  -3 -10  204.63   10.32
   3   3 -10  196.09   10.60
   3  -3 -10  238.31   16.05
  -3  -3   9   83.64   10.29
  -3   3   9   81.19    9.26
   3  -3  -9   74.40    3.32
   3   3  -9   80.50    8.26
   3  -3  -9   87.50   10.55
  -3  -3   8  160.02    7.90
  -3   3   8  160.12    7.92
   3  -3  -8  161.80    7.54
   3   3  -8  190.43   15.69
   3  -3  -8  167.59    8.21
  -3  -3   8  164.11    7.13
  -3  -3   7  335.92   15.26
  -3   3   7  331.34   15.05
   3  -3  -7  341.89   15.02
   3   3  -7  350.63   15.95
   3  -3  -7  345.15   16.62
  -3  -3   7  339.29   14.64
  -3  -3   6  100.46    5.45
  -3   3   6   89.71    5.71
   3  -3  -6   89.84    5.35
   3   3  -6   94.31    5.07
   3  -3  -6   98.77    4.24
  -3  -3   6   94.42    2.32
  -3  -3   5  715.62   15.92
  -3   3   5  655.52   14.41
   3  -3  -5  659.46   13.48
   3   3  -5  639.47   13.94
  -3  -3   5  637.26   12.97
   3   3  -4   82.17    5.43
   3   3  -4   88.81   10.57
  -3  -3   4   81.76    4.94
  -3   3   4   87.16    8.08
  -3   3   3 1028.95   21.43
   3   3  -3 1024.19   21.10
   3  -3  -3 1010.58   20.02
   3   3  -3  991.41   20.27
  -3  -3   3  948.17   19.66
  -3   3   3 1037.80   22.25
  -3   3   2  216.75    7.10
   3   3  -2  206.95    6.92
   3  -3  -2  210.16    6.59
   3   3  -2  214.36    6.95
  -3  -3   2  197.40    6.46
  -3   3   2  203.29    6.87
  -3   3   1  593.60   12.86
   3   3  -1  613.54   13.17
   3   3  -1  561.18   12.22
  -3   3   1  602.27   12.58
  -3  -3   1  556.50   12.14
  -3   3   1  575.59   12.50
   3   3   0  226.94    7.44
  -3   3   0  228.74    9.29
   3   3   0  201.75    6.30
  -3   3   0  206.87    6.64
  -3  -3   0  204.09    6.87
  -3   3   0  225.55    7.38
   3   3   1  494.99   15.31
  -3   3  -1  500.05   15.31
   3   3   1  472.37   14.28
  -3   3  -1  477.31   14.66
  -3  -3  -1  467.95   15.23
  -3   3  -1  484.62   14.66
   3   3   2  652.49   14.18
  -3   3  -2  660.41   14.02
   3   3   2  644.51   13.25
  -3   3  -2  636.48   13.71
  -3  -3  -2  624.11   13.61
  -3   3  -2  624.52   15.92
   3   3   3  904.82   19.06
  -3   3  -3  920.92   19.14
   3   3   3  933.42   18.50
  -3   3  -3  919.61   19.50
  -3  -3  -3  912.79   19.24
  -3   3  -3  940.60   19.32
   3  -3   4 1982.10   39.65
   3   3   4 1846.60   37.10
   3   3   4 1807.99   35.63
  -3   3  -4 1883.88   37.92
  -3  -3  -4 1768.03   36.07
  -3   3  -4 1799.57   35.53
   3  -3   5  514.38   14.30
   3   3   5  504.99   12.58
  -3   3  -5  499.28   12.99
  -3  -3  -5  500.93   11.37
  -3  -3  -5  479.24   11.94
  -3   3  -5  487.78   11.17
   3  -3   6  373.17   16.90
   3   3   6  298.97   13.89
  -3   3  -6  373.79   17.11
  -3  -3  -6  310.58   13.87
  -3  -3  -6  296.45   14.56
  -3   3  -6  302.68   13.28
   3  -3   7  568.59   14.28
   3   3   7  586.34   15.20
  -3   3  -7  570.98   14.59
  -3  -3  -7  563.14   13.04
  -3  -3  -7  560.13   13.87
  -3   3  -7  560.23   12.53
   3  -3   8   16.26    2.42
   3   3   8   10.29    1.78
  -3   3  -8   10.86    1.78
  -3  -3  -8   12.55    1.88
  -3  -3  -8   10.34    2.57
  -3   3  -8   10.24    1.72
   3  -3   9  270.47   13.94
   3   3   9  246.46   12.94
  -3   3  -9  238.08   17.80
  -3  -3  -9  253.31   12.55
  -3  -3  -9  238.00   13.04
  -3   3  -9  232.57   11.17
   3  -3  10  162.88   10.70
   3   3  10  156.37   19.81
  -3   3 -10  155.54   18.29
  -3  -3 -10  140.19    8.90
  -3  -3 -10  158.68   12.27
   3  -3  11  215.13   14.61
   3   3  11  196.97   13.94
  -3   3 -11  222.72   25.44
  -3  -3 -11  196.76   14.10
  -3  -3 -11  267.23   21.79
   3  -3  12  136.40   12.81
   3   3  12  124.85    8.88
  -3   3 -12  136.43   16.44
  -3  -3 -12  122.67    5.76
  -3  -3 -12  115.90    5.79
   3  -3  13  157.83    7.54
   3   3  13  148.70   33.37
  -3   3 -13  142.12    5.30
  -3  -3 -13  157.24   17.47
  -3  -3 -13  174.97    9.03
   3  -3  14   21.58    3.37
   3   3  14   18.63    2.78
  -3   3 -14   16.88    2.52
  -3  -3 -14   19.55    2.98
  -3  -3 -14   20.89    3.73
   3  -3  15  415.41   21.87
   3   3  15  419.43   22.05
  -3   3 -15  401.88   23.05
  -3  -3 -15  359.25   20.86
  -3  -3 -15  405.66   22.85
   3  -3  16   20.43    3.40
   3   3  16   16.90    4.17
  -3   3 -16   24.16    4.79
  -3  -3 -16   13.97    2.88
  -3  -3 -16   14.05    2.80
   3  -3  17  106.56   17.70
   3   3  17  100.80   15.59
  -3   3 -17  132.21   20.09
  -3  -3 -17   94.91   15.10
  -3  -3 -17  105.45   14.30
   3  -3  18   34.06    5.94
   3   3  18   34.40    7.13
  -3   3 -18   36.69    6.84
  -3  -3 -18   25.55    6.43
  -3  -3 -18   30.31    7.59
   3  -3  19  124.34   14.20
   3   3  19  129.82   13.97
  -3   3 -19  108.23   13.07
  -3  -3 -19   98.64   14.56
  -3  -3 -19  108.21   12.35
   3  -3  20    4.99    3.27
   3   3  20    8.75    4.40
  -3   3 -20    3.34    2.11
  -3  -3 -20    2.60    1.88
   3  -3  21   87.93   12.94
   3   3  21   80.94   12.01
  -3   3 -21   97.04   11.55
  -3  -5  22    7.18    3.19
  -3   5  22    6.20    4.09
   3   5 -22    5.51    3.83
  -3  -5  21  202.47   20.53
  -3   5  21  192.26   23.93
   3   5 -21  202.01   27.76
   3  -5 -21  170.78   16.62
  -3  -5  20    3.88    2.24
  -3   5  20    3.09    2.34
   3   5 -20    2.88    2.37
   3  -5 -20   -0.46    1.78
  -3  -5  19  145.31   18.03
  -3   5  19  141.37   15.92
   3   5 -19  142.24   15.23
   3  -5 -19  150.61   10.68
  -3  -5  18    4.71    3.01
  -3   5  18   -3.86    2.11
   3   5 -18   -0.49    2.14
   3  -5 -18    1.78    1.52
  -3  -5  17  145.00   23.08
  -3   5  17  139.00   21.17
   3   5 -17  151.25   19.91
   3  -5 -17  148.91   19.22
  -3  -5  16  260.33   32.57
  -3   5  16  283.67   22.82
   3   5 -16  291.13   23.36
   3  -5 -16  285.52   17.26
  -3  -5  15  177.10   23.98
  -3   5  15  184.98    7.95
   3   5 -15  191.13   21.48
   3  -5 -15  154.41   13.10
   3  -5 -15  195.83   18.09
  -3  -5  14   39.00    6.48
  -3   5  14   40.31    6.20
   3   5 -14   35.84    5.35
   3  -5 -14   25.78    3.50
   3  -5 -14   38.69    7.15
  -3  -5  13  264.22   11.73
  -3   5  13  279.45   11.89
   3   5 -13  237.85   10.60
   3  -5 -13  248.81    9.49
   3  -5 -13  258.89   13.64
  -3  -5  12   16.75    5.48
  -3   5  12   22.18    3.09
   3   5 -12   13.58    3.99
   3  -5 -12   10.24    2.78
   3  -5 -12   14.18    4.09
  -3  -5  11  410.81   17.16
  -3   5  11  343.76   14.33
   3   5 -11  370.85   15.36
   3  -5 -11  357.06   13.58
   3  -5 -11  371.32   15.90
  -3  -5  10    2.70    0.90
  -3   5  10    0.00    1.41
   3   5 -10    2.68    1.23
   3  -5 -10    1.34    0.28
   3  -5 -10    3.45    0.90
  -3  -5   9  234.58   29.10
  -3   5   9  211.53   16.80
   3  -5  -9  191.92   11.53
   3   5  -9  198.41   12.73
   3  -5  -9  212.56   17.44
  -3  -5   8   54.64    8.54
  -3   5   8   40.65    6.33
   3  -5  -8   40.57    4.01
   3   5  -8   50.58    6.95
   3  -5  -8   51.02    9.93
  -3  -5   8   38.38    4.01
  -3  -5   7  189.71   16.65
  -3   5   7  145.23   15.13
   3  -5  -7  133.93    6.69
   3   5  -7  146.51    9.36
   3  -5  -7  165.81   14.90
  -3  -5   7  145.10    7.56
  -3   5   6   11.50    1.93
   3  -5  -6   10.78    1.39
   3  -5  -6   11.65    2.75
  -3  -5   6   24.08    5.09
  -3   5   5   53.59    7.31
   3   5  -5   62.36    8.49
   3  -5  -5   51.40    3.40
   3   5  -5   53.02    6.02
   3  -5  -5   47.72    6.48
  -3  -5   5   48.78    6.33
  -3   5   4  130.87    9.62
   3   5  -4  121.89   10.27
   3  -5  -4  102.98    5.02
   3   5  -4  103.89    6.30
   3  -5  -4  106.20    7.38
  -3  -5   4  105.87    5.74
  -3   5   3   53.54    7.33
   3   5  -3   50.50    6.48
   3  -5  -3   43.66    2.55
   3   5  -3   53.59    3.04
   3  -5  -3   49.78    6.51
  -3  -5   3   50.42    7.20
  -3   5   2   18.19    2.03
   3   5  -2   18.47    2.52
   3   5  -2   16.31    2.29
  -3   5   2   18.83    3.06
   3  -5  -2   19.68    3.06
  -3  -5   2   28.27    4.61
  -3   5   1    1.39    0.57
   3   5  -1    4.86    0.93
   3   5  -1    2.19    0.46
  -3   5   1    1.29    0.54
   3  -5  -1    1.16    0.51
   3   5   0   61.64    8.26
  -3   5   0   56.99    6.12
   3   5   0   61.69    4.19
  -3   5   0   62.46    5.02
   3  -5   0   67.12    9.29
  -3  -5   0   71.93   10.32
   3   5   1    2.39    0.85
  -3   5  -1    1.70    0.90
   3   5   1    2.96    0.62
  -3   5  -1    1.93    0.54
  -3  -5  -1   14.07    3.29
   3   5   2   33.91    3.63
  -3   5  -2   31.49    4.76
   3   5   2   20.27    1.83
  -3   5  -2   34.60    3.42
  -3  -5  -2   25.19    4.14
  -3   5  -2   32.52    4.24
   3   5   3    5.15    0.95
  -3   5  -3    6.92    1.41
   3   5   3    4.99    0.59
  -3   5  -3    2.73    0.64
  -3  -5  -3   -0.39    1.62
  -3   5  -3    5.48    1.16
   3   5   4  183.66    9.00
  -3   5  -4  184.93    9.03
   3   5   4  165.14    7.23
  -3   5  -4  170.39    8.90
  -3  -5  -4  183.18    9.31
  -3   5  -4  171.88   17.57
   3   5   5    4.35    1.26
   3   5   5    2.52    0.49
  -3   5  -5    1.21    0.46
  -3  -5  -5   -0.62    1.75
  -3   5  -5    4.58    0.82
   3  -5   6  625.70   24.21
   3   5   6  580.40   18.29
  -3   5  -6  547.60   17.24
  -3  -5  -6  601.70   18.96
   3  -5   7    3.63    0.85
   3   5   7    5.12    1.54
   3   5   7    3.27    0.51
  -3   5  -7   -1.29    1.31
   3  -5   7    3.68    0.80
  -3  -5  -7    4.45    1.44
   3  -5   8   96.30   13.38
   3   5   8  106.61   14.25
   3   5   8   90.17    7.92
  -3   5  -8  102.62   12.68
   3  -5   8   86.73    5.56
  -3  -5  -8  108.52   16.80
   3  -5   9    2.29    1.26
   3   5   9    0.51    1.08
  -3   5  -9    0.26    1.36
  -3  -5  -9   -0.31    1.44
   3  -5  10  192.62   24.41
   3   5  10  174.30   18.50
  -3   5 -10  156.63    8.95
  -3  -5 -10  159.71    6.74
  -3  -5 -10  155.60   19.35
   3  -5  11   13.12    4.17
   3   5  11   19.19    3.14
  -3   5 -11   10.03    3.11
  -3  -5 -11   12.27    3.27
  -3  -5 -11   16.65    4.91
   3  -5  12    0.62    0.62
   3   5  12    3.06    2.01
  -3   5 -12    2.78    1.29
  -3  -5 -12    2.44    0.93
  -3  -5 -12   -0.44    1.52
   3  -5  13    1.36    0.93
   3   5  13    1.36    1.70
  -3   5 -13    1.78    2.11
  -3  -5 -13    0.64    0.44
  -3  -5 -13    1.36    0.90
   3  -5  14   75.84   10.63
   3   5  14   65.60   25.52
  -3   5 -14   74.92    9.08
  -3  -5 -14   80.17   11.63
   3  -5  15   65.17   10.01
   3   5  15   45.20    9.13
  -3   5 -15   56.75    8.59
  -3  -5 -15   44.12    7.92
   3  -5  16    5.35    2.57
   3   5  16    1.90    1.29
  -3   5 -16   -0.80    1.96
  -3  -5 -16   -0.44    1.70
   3  -5  17   44.07    9.24
   3   5  17   42.22    8.75
  -3   5 -17   40.19    7.69
  -3  -5 -17   30.46    7.95
   3  -5  18   12.40    3.40
   3   5  18   16.72    4.53
  -3   5 -18    9.67    4.01
  -3  -5 -18    8.95    3.86
   3  -5  19   58.45   14.61
   3   5  19   47.65   12.81
  -3   5 -19   50.84   12.89
  -3  -5 -19   51.15   14.56
   3  -5  20   24.62    6.28
   3   5  20   22.36    5.66
  -3   5 -20   14.90    4.76
  -3  -5 -20   15.28    3.68
  -3  -7  20    5.45    2.78
  -3   7  20    8.03    3.73
   3   7 -20    2.29    2.80
   3  -7 -20    4.61    2.24
  -3  -7  19    3.24    2.98
  -3   7  19    3.73    2.26
   3   7 -19    2.24    2.16
   3  -7 -19    7.67    3.88
  -3  -7  18   35.86    3.50
  -3   7  18   36.51    6.92
   3   7 -18   37.46    6.07
   3  -7 -18   42.76    3.37
  -3  -7  17   16.90    5.40
  -3   7  17   15.74    4.91
   3   7 -17   15.10    5.17
   3  -7 -17   19.89    5.94
  -3  -7  16  178.60   24.44
  -3   7  16  164.91   19.45
   3   7 -16  162.34   20.22
   3  -7 -16  182.74   20.48
  -3  -7  15   12.30    3.14
  -3   7  15    8.16    3.58
   3   7 -15   10.91    2.70
   3  -7 -15    8.16    4.01
  -3  -7  14  124.83   19.86
  -3   7  14  119.96   18.11
   3   7 -14  114.02   13.58
   3  -7 -14  115.03   17.31
  -3  -7  13   30.85    6.28
  -3   7  13   33.50    5.89
   3   7 -13   40.21    5.76
   3  -7 -13   31.52    5.35
  -3  -7  12  111.55   13.87
  -3   7  12   90.28   10.52
   3   7 -12   77.41    8.39
   3  -7 -12   90.33   10.88
  -3  -7  11   -2.06    1.78
  -3   7  11    2.16    1.44
   3   7 -11    1.67    1.00
   3  -7 -11   -1.75    1.90
  -3  -7  10    0.08    1.54
  -3   7  10    1.57    0.82
   3   7 -10    4.71    2.03
   3  -7 -10    6.51    2.39
  -3  -7   9    5.22    1.98
  -3   7   9    7.23    2.29
   3   7  -9    6.87    1.93
   3  -7  -9    6.82    2.19
  -3  -7   9    6.20    1.88
  -3  -7   8   31.82    5.30
  -3   7   8   30.98    5.51
   3   7  -8   29.05    2.83
   3  -7  -8   27.50    3.81
  -3  -7   8   20.92    3.86
  -3   7   7   41.68    4.84
   3   7  -7   56.32    6.92
   3   7  -7   44.51    5.81
   3  -7  -7   48.06    8.13
  -3  -7   7   36.82    5.09
  -3   7   6  162.23   13.38
   3   7  -6  161.28   15.51
   3   7  -6  153.67   11.32
   3  -7  -6  162.83   11.63
  -3  -7   6  149.16   10.08
  -3   7   5   89.68   10.99
   3   7  -5  100.03   26.94
   3   7  -5   98.23    9.80
   3  -7  -5   98.51   27.45
  -3  -7   5   87.27   11.60
  -3   7   4  345.36   82.17
   3   7  -4  353.57   13.71
   3   7  -4  305.76   72.47
   3  -7  -4  331.44   15.51
  -3  -7   4  339.08   10.37
  -3   7   3    9.65    1.88
   3   7  -3    6.30    1.70
   3  -7  -3    8.82    1.41
   3   7  -3    8.21    1.65
   3  -7  -3    9.54    1.90
  -3  -7   3   10.96    1.93
  -3   7   2  245.41   18.39
   3   7  -2  239.70   19.37
   3   7  -2  214.31   17.34
  -3   7   2  244.77   14.74
   3  -7  -2  235.12   15.82
  -3  -7   2  219.12   14.51
  -3   7   1  903.53   28.71
   3   7  -1  896.43   25.06
   3   7  -1  792.00   21.02
  -3   7   1  862.44   23.05
   3  -7  -1  925.09   25.42
  -3  -7   1  863.94   23.85
   3   7   0   37.56    5.58
   3   7   0   24.54    4.22
  -3   7   0   41.19   10.70
   3  -7   0   27.35    5.71
  -3  -7   0   23.36    3.86
   3   7   1  883.23   25.44
  -3   7  -1  842.22   23.75
   3   7   1  733.40   19.09
  -3   7  -1  797.79   22.38
   3  -7   1  838.59   23.05
  -3  -7  -1  809.34   22.61
   3   7   2    8.52    1.39
  -3   7  -2   21.33    4.71
  -3   7  -2   15.26    3.47
   3  -7   2    6.61    1.29
  -3  -7  -2    5.63    1.80
   3   7   3  509.24   17.08
  -3   7  -3  529.69   15.74
  -3   7  -3  525.19   15.05
   3  -7   3  507.41   16.34
  -3  -7  -3  484.93   18.96
   3   7   4    8.00    2.57
  -3   7  -4   10.47    3.47
  -3   7  -4   11.55    3.55
   3  -7   4    6.23    1.78
  -3  -7  -4    4.89    2.11
   3   7   5  295.04   72.73
  -3   7  -5  303.65   12.81
  -3   7  -5  286.96   69.90
   3  -7   5  292.33   11.86
  -3  -7  -5  305.94   13.28
   3   7   6  195.76   15.20
  -3   7  -6  188.30   13.12
   3  -7   6  167.71    8.62
  -3  -7  -6  172.63    8.28
   3  -7   7  390.51   19.06
   3   7   7  341.58   16.98
  -3   7  -7  363.32   24.08
   3  -7   7  322.26   15.56
  -3  -7  -7  347.70   17.73
   3  -7   8  230.23   10.03
   3   7   8  212.43   25.42
  -3   7  -8  201.31    9.03
   3  -7   8  214.64    8.23
  -3  -7  -8  206.95   10.01
   3  -7   9  137.51   19.89
   3   7   9  133.45   14.33
  -3   7  -9  127.61   14.92
  -3  -7  -9  120.63   15.74
   3  -7  10  248.29   23.77
   3   7  10  231.05   27.79
  -3   7 -10  212.14   18.19
  -3  -7 -10  224.29   16.05
   3  -7  11  916.26   45.69
   3   7  11  821.59   43.07
  -3   7 -11  788.79   39.90
  -3  -7 -11  842.20   44.17
   3  -7  12   71.68    9.52
   3   7  12   57.04   10.21
  -3   7 -12   51.99   10.86
  -3  -7 -12   61.02   11.06
   3  -7  13  559.82   44.64
   3   7  13  522.72   41.42
  -3   7 -13  597.53   58.76
  -3  -7 -13  559.79   44.92
   3  -7  14   13.15    5.27
   3   7  14   14.97    4.48
  -3   7 -14   16.80    4.79
  -3  -7 -14   23.80    6.92
   3  -7  15  201.21   26.58
   3   7  15  205.46   28.04
  -3   7 -15  203.65   13.30
  -3  -7 -15  199.87   22.56
   3  -7  16   13.51    4.50
   3   7  16    9.44    3.81
  -3   7 -16    3.76    2.86
  -3  -7 -16    9.60    3.09
   3  -7  17   33.75    8.13
   3   7  17   50.81   12.09
  -3   7 -17   48.86   12.07
  -3  -7 -17   39.34    9.39
   3  -7  18   16.65    3.96
   3   7  18   10.37    5.92
  -3   7 -18    8.67    4.32
  -3  -7 -18    4.14    2.73
   3  -7  19   66.84    8.77
   3   7  19   58.84    7.72
  -3   7 -19   76.43    8.72
  -3  -7 -19   47.57   11.65
  -3  -9  18   43.56    9.29
  -3   9  18   37.46    7.74
   3   9 -18   41.37    9.52
   3  -9 -18   38.26    7.15
  -3  -9  17   71.86    9.80
  -3   9  17   68.33   10.65
   3   9 -17   61.87   10.91
   3  -9 -17   80.71    9.24
  -3  -9  16   81.58   12.09
  -3   9  16   70.57   11.81
   3   9 -16   67.17   14.23
   3  -9 -16   83.38   15.41
  -3  -9  15   86.78   10.93
  -3   9  15   73.09    8.70
   3   9 -15   65.24    7.98
   3  -9 -15   75.84    9.49
  -3  -9  14  158.81   19.84
  -3   9  14  166.79   19.22
   3   9 -14  141.70   16.75
   3  -9 -14  155.16   24.44
  -3  -9  13  213.40   28.97
  -3   9  13  215.72   16.54
   3   9 -13  183.07   21.64
   3  -9 -13  208.83   23.85
  -3  -9  12  118.09   16.98
  -3   9  12  116.36   16.11
   3   9 -12   88.19   15.82
   3  -9 -12  112.27   19.06
  -3  -9  11  211.14   26.91
  -3   9  11  191.23   26.37
   3   9 -11  185.67   17.21
   3  -9 -11  206.59   22.02
  -3  -9  10   76.95   11.78
  -3   9  10   70.29   10.75
   3   9 -10   64.29    8.80
   3  -9 -10   59.30    9.80
  -3  -9   9  169.10   22.33
  -3   9   9  145.10   20.74
   3   9  -9  127.97   14.07
   3  -9  -9  149.86   21.22
  -3   9   8   34.37    5.53
   3   9  -8   29.77    5.58
   3   9  -8   24.72    4.06
   3  -9  -8   26.19    4.37
  -3  -9   8   17.44    3.19
  -3   9   7   12.94    5.09
   3   9  -7    1.18    0.69
   3  -9  -7    9.70    3.96
  -3  -9   7    6.35    2.68
  -3   9   6  486.80   33.52
   3   9  -6  441.63   30.20
   3   9  -6  411.53   28.33
   3  -9  -6  441.91   30.07
  -3  -9   6  442.19   29.53
  -3   9   5    7.41    2.68
   3   9  -5    6.33    2.44
   3   9  -5    6.77    2.26
   3  -9  -5    6.89    2.06
  -3  -9   5    6.61    2.34
  -3   9   4  393.67   39.13
   3   9  -4  326.86   26.24
   3   9  -4  278.98   25.93
   3  -9  -4  322.41   22.74
  -3  -9   4  313.05   22.97
  -3   9   3  155.00   17.29
   3   9  -3  164.88   21.28
   3   9  -3  136.46    7.38
   3  -9  -3  140.34   21.61
  -3  -9   3  146.49    5.33
  -3   9   2  364.09   28.74
   3   9  -2  334.32   14.48
   3   9  -2  296.12   11.14
   3  -9  -2  316.70   16.59
  -3  -9   2  330.18   13.25
  -3   9   1   81.43    8.34
   3   9  -1   74.97    9.52
   3   9  -1   58.43    3.91
  -3   9   1   55.90    5.33
   3  -9  -1   73.42    7.98
  -3  -9   1   65.32   11.60
   3   9   0  817.70   30.46
  -3   9   0  824.91   30.05
  -3   9   0  736.33   26.55
   3  -9   0  746.11   28.40
  -3  -9   0  756.53   27.60
   3   9   1  174.07   19.24
  -3   9  -1  194.62   12.68
  -3   9  -1  151.02   12.73
   3  -9   1  153.59   21.89
  -3  -9  -1  142.40    5.27
   3   9   2  361.85   24.88
  -3   9  -2  362.80   30.05
  -3   9  -2  321.87   21.64
   3  -9   2  332.39   22.61
  -3  -9  -2  302.45   20.92
   3   9   3    3.42    1.75
  -3   9  -3    9.31    2.60
  -3   9  -3    5.27    1.54
   3  -9   3    5.40    1.78
  -3  -9  -3   11.06    3.78
   3   9   4   36.61    5.74
  -3   9  -4   49.96    8.31
  -3   9  -4   45.38    7.59
   3  -9   4   51.27    6.95
  -3  -9  -4   43.38    8.95
   3   9   5   33.99    4.37
  -3   9  -5   30.25    4.48
  -3   9  -5   25.93    3.68
   3  -9   5   24.80    3.63
  -3  -9  -5   22.38    4.06
   3   9   6   66.43    8.93
  -3   9  -6   63.42    7.23
  -3   9  -6   52.48    8.52
   3  -9   6   48.57    7.80
  -3  -9  -6   52.30    8.82
   3  -9   7   29.38    4.86
   3   9   7   21.04    3.83
  -3   9  -7   24.72    3.52
   3  -9   7   21.38    3.73
  -3  -9  -7   19.68    3.83
   3  -9   8  133.88   21.40
   3   9   8  118.40   17.60
  -3   9  -8  107.85   17.24
  -3  -9  -8  127.48   19.30
   3  -9   9   -0.59    1.44
   3   9   9   -0.67    1.96
  -3   9  -9   -1.26    1.62
  -3  -9  -9    0.95    1.39
   3  -9  10   55.83   11.01
   3   9  10   52.92   10.86
  -3   9 -10   57.42    8.70
  -3  -9 -10   49.16    7.87
   3  -9  11    2.62    1.93
   3   9  11   -0.59    2.08
  -3   9 -11    2.47    1.70
  -3  -9 -11    0.49    2.62
   3  -9  12  145.15   14.59
   3   9  12   75.64   13.92
  -3   9 -12   73.42   12.53
  -3  -9 -12   75.23   19.12
   3  -9  13    4.71    2.16
   3   9  13   -2.06    2.08
  -3   9 -13    2.14    1.98
  -3  -9 -13    8.03    3.45
   3  -9  14   60.20   14.97
   3   9  14   56.88   14.02
  -3   9 -14   54.46   12.30
  -3  -9 -14   54.57   14.25
   3  -9  15    5.71    3.16
   3   9  15   -0.75    2.44
  -3   9 -15    1.39    1.70
  -3  -9 -15   -1.67    2.88
   3  -9  16   52.07    7.74
   3   9  16   44.46    8.05
  -3   9 -16   34.22    7.80
  -3  -9 -16   44.15    9.26
  -3 -11  14   56.06    6.69
  -3  11  14   57.42    6.61
   3  11 -14   44.22    9.03
   3 -11 -14   56.14    7.49
  -3 -11  13   -3.40    2.37
  -3  11  13    7.72    3.76
   3  11 -13    4.81    2.50
   3 -11 -13   -0.23    2.88
  -3 -11  12   78.36   10.60
  -3  11  12   67.30   10.52
   3  11 -12   57.63    6.74
   3 -11 -12   86.26    9.62
  -3 -11  11    1.26    1.60
  -3  11  11    8.90    4.19
   3  11 -11    2.83    2.11
   3 -11 -11   10.27    4.04
  -3 -11  10  201.18   28.07
  -3  11  10  199.38   18.24
   3  11 -10  185.23   12.40
   3 -11 -10  178.26   23.00
  -3 -11   9   69.54   13.48
  -3  11   9   70.11   12.58
   3  11  -9   63.49    7.00
   3 -11  -9   76.59    9.78
  -3  11   8  247.47   21.84
   3  11  -8  249.58   29.02
   3  11  -8  231.18    6.95
   3 -11  -8  250.37    8.26
  -3  11   7  129.25   13.46
   3  11  -7  130.90   18.37
   3  11  -7   86.85   11.17
   3 -11  -7  124.98   20.66
  -3 -11   7   85.26   17.62
  -3  11   6  368.92   27.30
   3  11  -6  345.15   33.26
   3  11  -6  278.70   19.86
   3 -11  -6  314.74   16.31
  -3 -11   6  353.69   17.21
  -3  11   5  131.00   13.28
   3  11  -5  121.97   15.10
   3  11  -5   94.57    6.89
   3 -11  -5  117.83   20.38
  -3 -11   5   95.34   16.16
  -3  11   4  280.71   34.35
   3  11  -4  294.37   25.47
   3 -11  -4  258.68   13.69
  -3 -11   4  276.87   14.15
  -3  11   3  103.58   17.78
   3  11  -3  126.91   20.53
   3 -11  -3   99.00   17.91
  -3 -11   3   97.87   17.57
  -3  11   2  106.61   17.96
   3  11  -2  112.09   16.75
   3 -11  -2   97.94   19.81
  -3 -11   2   94.65   17.91
  -3  11   1    3.22    1.67
   3  11  -1    9.72    3.32
   3 -11  -1    4.17    2.50
  -3 -11   1    4.89    2.37
   3  11   0  398.12   32.08
  -3  11   0  399.64   32.60
   3 -11   0  364.24   29.12
  -3 -11   0  384.64   30.74
   3  11   1   10.75    4.04
   3 -11   1    7.62    3.88
  -3 -11  -1    5.58    2.75
   3  11   2  396.79   21.10
  -3  11  -2  421.95   31.90
   3 -11   2  378.16   23.51
  -3 -11  -2  374.69   19.17
   3  11   3   14.61    4.58
  -3  11  -3   14.30    4.84
  -3  11  -3    3.04    1.93
   3 -11   3   15.72    4.61
  -3 -11  -3    7.62    3.19
   3  11   4  363.62   20.04
  -3  11  -4  348.42   17.98
  -3  11  -4  240.06   26.76
   3 -11   4  340.11   16.70
  -3 -11  -4  328.56   20.14
   3  11   5   47.83    9.08
  -3  11  -5   51.61    9.36
  -3  11  -5   27.42    6.43
   3 -11   5   35.79    6.89
  -3 -11  -5   38.36    8.85
   3  11   6  153.46   20.14
  -3  11  -6  154.95   10.03
  -3  11  -6  134.22   15.02
   3 -11   6  153.62   14.46
  -3 -11  -6  175.38   15.36
   3  11   7  126.14   15.72
  -3  11  -7  105.02   12.97
  -3 -11  -7  141.09   21.69
   3 -11   8   86.37   14.00
   3  11   8   65.48    7.95
  -3  11  -8   62.00    6.56
  -3 -11  -8   75.69   11.27
   3 -11   9  115.57   19.89
   3  11   9  116.26   15.95
  -3  11  -9   84.54   12.04
  -3 -11  -9  107.90   13.74
   3 -11  10   65.68   15.02
   3  11  10   50.58   12.37
  -3  11 -10   37.46    9.03
  -3 -11 -10   46.93   13.20
   3 -11  11  120.81   17.91
   3  11  11  120.38   20.35
  -3  11 -11  108.88   13.33
  -3 -11 -11  105.53   16.18
   3 -11  12   43.25    6.74
   3  11  12   33.81    5.35
  -3  11 -12   34.91    5.69
  -3 -11 -12   37.38    5.38
  -3  13   7   23.31    7.15
   3  13  -7   21.71    6.79
   3 -13  -7   24.72    5.74
  -3  13   6  222.36   28.63
   3  13  -6  224.39   19.71
   3 -13  -6  248.21   15.51
  -3  13   5   45.33    7.20
   3  13  -5   40.55    5.89
   3 -13  -5   33.39    6.20
  -3  13   4  205.30   23.03
   3  13  -4  188.94   26.63
   3 -13  -4  197.02   30.10
  -3 -13   4  151.53   23.00
  -3  13   3   25.29    7.64
   3  13  -3   29.20    8.36
   3 -13  -3   23.36    6.97
  -3 -13   3   19.66    6.33
  -3  13   2  176.10   19.58
   3  13  -2  200.95   21.30
   3 -13  -2  162.75   24.44
  -3 -13   2  155.21   27.45
  -3  13   1   20.56    5.69
   3  13  -1   19.89    5.69
   3 -13  -1    9.47    4.99
  -3 -13   1   11.09    3.96
   3  13   0  121.17   18.68
  -3  13   0  130.67   16.62
   3 -13   0  116.05   20.12
  -3 -13   0  128.56   21.82
   3  13   1   50.73    8.67
  -3  13  -1   53.54    8.31
   3 -13   1   38.67    7.87
  -3 -13  -1   55.60   11.17
   3  13   2  118.19   17.16
  -3  13  -2  124.49   15.92
   3 -13   2  111.65   19.12
  -3 -13  -2  120.63   17.85
   3  13   3   27.66    6.71
  -3  13  -3   22.18    6.28
   3 -13   3   16.85    5.09
  -3 -13  -3   28.20    5.97
   3  13   4   58.63    7.80
  -3  13  -4   45.28    6.59
  -3 -13  -4   41.34    6.59
   3  13   5   54.93    7.90
  -3  13  -5   56.99    9.16
  -3 -13  -5   53.23   10.55
   3  13   6   93.72   14.30
  -3  13  -6  114.05   14.84
  -3 -13  -6   97.45   15.95
  -4   0  24   14.61    4.76
   4   0 -24   12.19    4.22
  -4   0  23   -0.69    2.50
   4   0 -23    0.98    2.68
  -4   0  22    1.96    1.85
   4   0 -22   -3.86    2.19
  -4   0  21    1.21    1.52
   4   0 -21   -0.18    0.87
  -4   0  20    7.85    2.44
   4   0 -20   12.97    4.09
  -4   0  19    0.46    1.36
   4   0 -19    0.23    1.16
  -4   0  18   51.87    8.90
   4   0 -18  101.18    7.20
  -4   0  17    1.34    1.03
   4   0 -17    3.68    1.96
  -4   0  16    3.70    2.06
   4   0 -16    3.86    2.32
   4   0 -16    4.99    1.72
  -4   0  15   11.40    4.30
   4   0 -15   -0.21    1.31
   4   0 -15    0.00    0.28
  -4   0  14  116.31   10.50
   4   0 -14  115.59   13.17
  -4   0  13    1.93    1.03
   4   0 -13   -0.87    1.23
   4   0 -13   -0.87    0.59
  -4   0  12  692.57   22.10
   4   0 -12  756.45   23.44
   4   0 -12  745.33   23.59
  -4   0  11    0.00    1.23
   4   0 -11   -0.54    1.18
   4   0 -11    1.23    0.26
  -4   0  10  610.50   15.67
   4   0 -10  628.53   16.23
  -4   0   9    2.83    1.05
   4   0  -9   -0.98    1.00
  -4   0   9    1.52    0.57
  -4   0   8  603.48   13.64
   4   0  -8  630.62   15.20
  -4   0   8  667.61   14.15
  -4   0   7    0.98    0.59
   4   0  -7    1.65    0.95
  -4   0   7   -0.10    0.49
  -4   0   6   88.94    4.55
   4   0  -6   92.00    5.76
  -4   0   6   95.04    5.71
  -4   0   5    0.03    0.33
   4   0  -5    1.44    0.80
  -4   0   5    0.15    0.33
  -4   0   4 3301.74   63.83
   4   0  -4 3870.31   75.07
  -4   0   4 3961.28   76.54
  -4   0   3    1.90    0.46
   4   0  -3    2.44    0.85
  -4   0   3    0.21    0.33
   4   0  -2 1247.40   24.13
  -4   0   2 1094.55   21.33
   4   0  -2 1241.99   24.78
  -4   0   2 1270.68   25.34
   4   0  -1    0.49    0.26
  -4   0   1    0.05    0.31
   4   0   0   15.08    0.95
   4   0   0   16.41    2.34
  -4   0   0   13.56    2.57
  -4   0  -1    0.77    0.23
   4   0   1    1.36    0.33
  -4   0  -1    0.28    0.41
  -4   0  -1    1.16    0.59
   4   0   2 8453.40  132.47
  -4   0  -2 9999.00  157.09
  -4   0  -2 8628.42  191.61
   4   0   3   -0.98    1.65
  -4   0  -3   -1.88    0.85
  -4   0  -3   -0.31    0.80
   4   0   4 5835.51  112.63
  -4   0  -4 6422.31  124.26
  -4   0  -4 6136.49  118.40
  -4   0  -5    0.33    0.44
  -4   0  -5   -0.23    0.67
   4   0   6  456.78   14.77
  -4   0  -6  477.11   14.90
  -4   0  -6  505.89   17.85
   4   0   7    1.52    0.59
  -4   0  -7    0.49    0.46
  -4   0  -7    0.49    0.31
   4   0   8   71.78    4.81
  -4   0  -8   82.53    8.70
  -4   0  -8   76.07    7.23
   4   0   9   -0.31    1.16
  -4   0  -9    0.18    0.51
  -4   0  -9   -0.33    0.69
   4   0  10 1067.67   32.62
  -4   0 -10 1055.16   31.52
  -4   0 -10 1013.00   29.95
   4   0  11    2.26    1.60
  -4   0 -11    1.47    0.69
  -4   0 -11   -1.16    0.87
   4   0  12  752.08   30.90
  -4   0 -12  749.32   29.43
   4   0  13    1.34    1.03
  -4   0 -13   -2.01    1.52
  -4   0 -13   -0.69    0.77
   4   0  14  475.69   19.91
  -4   0 -14  506.79   19.24
  -4   0 -14  455.60   26.70
   4   0  15   -0.33    2.08
  -4   0 -15   -1.44    1.57
  -4   0 -15    1.57    0.75
   4   0  16  373.22   19.27
  -4   0 -16  393.65   19.73
   4   0  17    4.04    2.11
  -4   0 -17    3.70    3.11
   4   0  18  319.12   19.96
  -4   0 -18  332.39   16.83
   4   0  19    4.97    2.73
  -4   0 -19    0.44    1.11
   4   0  20  381.56   52.89
  -4   0 -20  321.05   50.22
  -4   0 -21    1.80    1.85
   4   0  22  120.02   21.10
  -4   0 -22  105.87   15.74
  -4  -2  23    6.74    4.06
  -4   2  23   13.38    3.76
   4   2 -23    3.83    2.44
   4  -2 -23    2.01    2.03
  -4  -2  22   41.06   10.73
  -4   2  22   51.33   13.02
   4   2 -22   37.69    8.95
   4  -2 -22   38.54    9.06
  -4  -2  21   -0.75    2.29
  -4   2  21    0.54    1.05
   4   2 -21   -1.88    1.98
   4  -2 -21    3.09    2.24
  -4  -2  20   67.51   12.89
  -4   2  20   76.97   13.46
   4   2 -20   70.52   15.77
   4  -2 -20   63.70   12.45
  -4  -2  19   12.50    2.93
  -4   2  19   11.19    3.19
   4   2 -19    4.89    2.83
   4  -2 -19    5.40    2.60
   4  -2 -19    9.49    1.83
  -4  -2  18    6.28    2.96
  -4   2  18   10.63    4.22
   4   2 -18   13.17    5.51
   4  -2 -18   12.17    5.07
   4  -2 -18   11.06    4.43
  -4  -2  17    4.61    2.16
  -4   2  17    0.44    1.57
   4   2 -17    1.88    1.34
   4  -2 -17    0.82    0.82
   4  -2 -17    1.83    0.95
  -4  -2  16  136.30   15.13
  -4   2  16  130.10   12.25
   4  -2 -16  134.78   18.52
   4   2 -16  144.23   13.17
   4  -2 -16  144.79    6.46
  -4  -2  15  164.60   20.07
  -4   2  15  158.22   12.89
   4  -2 -15  150.84   34.09
   4   2 -15  159.51   18.91
   4  -2 -15  148.14   11.71
  -4  -2  14  105.53    7.31
  -4   2  14   92.64   14.87
   4  -2 -14   95.58    9.03
   4   2 -14   95.60   11.32
   4  -2 -14  104.55    5.53
  -4  -2  13  162.16   11.55
  -4   2  13  150.09   10.86
   4  -2 -13  170.85   19.68
   4   2 -13  164.03   13.25
   4  -2 -13  169.77   20.66
  -4  -2  12  309.98   74.22
  -4   2  12  324.21   11.24
   4  -2 -12  353.31   10.68
   4   2 -12  326.96   10.81
   4  -2 -12  375.87   15.54
  -4  -2  11  172.01    9.29
  -4   2  11  175.74    9.47
   4  -2 -11  173.76   10.14
   4   2 -11  176.36    9.65
   4   2 -11  177.90    8.67
   4  -2 -11  197.17   10.78
  -4  -2  10  808.01   24.88
  -4   2  10  793.06   24.03
   4  -2 -10  826.25   24.59
   4   2 -10  806.90   24.70
   4  -2 -10  862.47   25.78
  -4  -2  10  815.96   23.33
  -4  -2   9   89.58   12.71
  -4   2   9   82.94    9.90
   4  -2  -9   84.00   10.39
   4   2  -9   96.09   11.83
   4  -2  -9  100.62    6.82
  -4  -2   9   84.67    4.58
  -4  -2   8  622.39   15.10
  -4   2   8  586.78   14.77
   4  -2  -8  623.11   14.59
   4   2  -8  617.01   15.05
  -4  -2   8  644.31   14.30
  -4   2   8  615.70   14.66
  -4  -2   7  356.50   11.55
  -4   2   7  327.14   10.57
   4  -2  -7  340.16   10.65
   4   2  -7  340.24   11.17
  -4  -2   7  363.37   10.88
  -4   2   7  353.80   11.89
  -4  -2   6   43.86    3.32
  -4   2   6   45.00    6.69
   4  -2  -6   40.70    4.50
   4   2  -6   39.54    2.98
  -4  -2   6   37.51    2.86
  -4   2   6   37.72    5.09
  -4  -2   5  277.08    9.83
  -4   2   5  249.81    8.05
   4  -2  -5  271.60    8.59
   4   2  -5  262.26    8.70
  -4  -2   5  259.53    7.98
  -4   2   5  259.97    8.49
  -4  -2   4    8.49    0.93
  -4   2   4    6.28    0.72
   4  -2  -4    7.31    1.11
   4   2  -4    7.07    1.18
  -4  -2   4    9.13    1.36
  -4   2   4   11.01    3.19
  -4   2   3    2.91    0.46
   4   2  -3    1.23    0.62
   4  -2  -3    1.39    0.39
   4   2  -3    3.37    0.87
  -4  -2   3    1.05    0.33
  -4   2   3    1.72    0.67
  -4   2   2  233.65    7.25
   4   2  -2  233.29    7.44
   4  -2  -2  222.25    7.00
   4   2  -2  221.66    7.18
  -4  -2   2  209.91    6.77
  -4   2   2  217.26    7.46
  -4   2   1 2377.99   46.23
   4   2  -1 2432.84   47.49
   4  -2  -1 2387.38   46.62
   4   2  -1 2326.00   45.92
  -4  -2   1 2294.74   45.38
  -4   2   1 2388.54   47.31
   4   2   0   62.18    3.83
  -4   2   0   60.28    3.76
   4   2   0   58.17    3.60
  -4   2   0   61.23    7.05
  -4  -2   0   55.42    3.70
  -4   2   0   67.64    4.22
   4   2   1  166.76    5.51
  -4   2  -1  161.33    5.45
   4   2   1  161.41    5.84
  -4   2  -1  162.44    5.53
  -4  -2  -1  162.44    6.87
  -4   2  -1  168.51    5.94
   4  -2   2  256.16    8.10
   4   2   2  248.88    8.10
   4   2   2  232.34    7.49
  -4   2  -2  230.87    7.56
  -4  -2  -2  233.88    9.34
  -4   2  -2  247.34    9.72
   4  -2   3  163.16    5.66
   4   2   3  146.41    5.61
   4   2   3  152.59    5.20
  -4   2  -3  172.19    6.10
  -4  -2  -3  149.96    5.45
  -4   2  -3  149.04    5.22
   4  -2   4  134.04    4.84
   4   2   4  104.73    4.40
  -4   2  -4  136.04    6.46
  -4  -2  -4   97.87    5.84
   4  -2   5  144.77    8.08
   4   2   5  126.45    5.48
  -4   2  -5  135.14    7.80
  -4  -2  -5  131.10    4.63
  -4  -2  -5  132.52    5.07
   4  -2   6   18.68    2.24
   4   2   6   19.50    2.88
  -4   2  -6   19.22    2.65
  -4  -2  -6   20.32    2.80
  -4  -2  -6   22.54    3.40
  -4   2  -6   17.96    1.80
   4  -2   7  288.35   13.38
   4   2   7  285.23   13.20
  -4   2  -7  278.34   12.97
  -4  -2  -7  306.79   13.84
  -4  -2  -7  273.86   12.84
  -4   2  -7  287.11   12.68
   4  -2   8   -1.21    1.11
   4   2   8    0.69    0.69
  -4   2  -8    1.41    0.75
  -4  -2  -8    8.16    2.01
  -4  -2  -8   -0.10    1.13
  -4   2  -8    1.75    0.46
   4  -2   9   83.00    7.28
   4   2   9   88.63   10.99
  -4   2  -9   82.97   10.16
  -4  -2  -9   75.95    8.46
  -4  -2  -9   71.55   10.47
  -4   2  -9   73.12    5.07
   4  -2  10  125.80   17.11
   4   2  10  122.67   16.26
  -4   2 -10  133.52   12.40
  -4  -2 -10  112.53   12.94
  -4  -2 -10  119.78    8.03
  -4   2 -10  114.97    7.36
   4  -2  11  127.89   10.55
   4   2  11  125.16   18.06
  -4   2 -11  140.62   11.89
  -4  -2 -11  128.25   16.31
  -4  -2 -11  117.29    8.52
  -4   2 -11  117.13   11.60
   4  -2  12   83.05   13.22
   4   2  12   82.07   10.55
  -4   2 -12   76.64   10.83
  -4  -2 -12   70.05    9.78
  -4  -2 -12   79.26   13.61
  -4   2 -12   51.12    7.05
   4  -2  13  157.19   36.89
   4   2  13  151.99   38.44
  -4   2 -13  161.82   16.34
  -4  -2 -13  152.33   37.41
  -4  -2 -13  160.02    9.39
   4  -2  14  133.93    8.75
   4   2  14  129.54   14.02
  -4   2 -14  121.28   12.91
  -4  -2 -14  113.12   12.19
  -4  -2 -14  121.64   14.28
   4  -2  15    1.62    1.34
   4   2  15   -1.13    1.78
  -4   2 -15    0.00    1.70
  -4  -2 -15    0.05    0.64
  -4  -2 -15   -1.88    1.36
   4  -2  16   43.71    7.80
   4   2  16   55.13    8.75
  -4   2 -16   46.59    8.64
  -4  -2 -16   35.79    6.12
  -4  -2 -16   33.26    6.64
   4  -2  17   -0.46    1.88
   4   2  17    0.87    1.11
  -4   2 -17    1.47    1.23
  -4  -2 -17    0.95    0.75
  -4  -2 -17   -0.80    1.23
   4  -2  18  125.88   18.37
   4   2  18  140.06    9.57
  -4   2 -18  103.27   13.82
  -4  -2 -18  104.45   11.89
  -4  -2 -18  105.40    6.41
   4  -2  19   -0.80    1.29
   4   2  19    1.34    2.34
  -4   2 -19    1.98    1.52
  -4  -2 -19    3.16    2.75
   4  -2  20   45.18   10.99
   4   2  20   50.19   11.94
  -4   2 -20   40.75   10.08
  -4  -2 -20   35.61    8.39
   4  -2  21   -0.54    2.16
   4   2  21    3.50    2.21
  -4   2 -21    3.50    2.42
  -4  -2 -21   -0.69    2.14
  -4  -4  23    1.54    1.85
  -4   4  23   -1.67    2.19
   4   4 -23   -0.64    2.34
  -4  -4  22   16.75    5.12
  -4   4  22   19.91    5.79
   4   4 -22   15.54    4.63
  -4  -4  21    6.46    3.14
  -4   4  21    9.31    3.09
   4   4 -21    4.09    3.11
   4  -4 -21    5.63    2.78
  -4  -4  20    4.12    2.73
  -4   4  20    3.47    2.50
   4   4 -20    3.73    2.62
   4  -4 -20    0.41    0.57
   4  -4 -20    7.51    3.11
  -4  -4  19    0.93    1.18
  -4   4  19   -0.26    2.03
   4   4 -19    2.06    1.62
   4  -4 -19    3.01    2.08
   4  -4 -19    1.54    1.31
  -4  -4  18  102.24   17.67
  -4   4  18   80.42   17.75
   4   4 -18   91.90   19.01
   4  -4 -18   64.68   10.11
   4  -4 -18   99.10   13.40
  -4  -4  17    6.92    3.06
  -4   4  17   12.17    5.12
   4   4 -17    8.13    3.47
   4  -4 -17   10.81    4.53
   4  -4 -17   13.56    5.61
  -4  -4  16   54.36    9.31
  -4   4  16   59.84    9.16
   4   4 -16   65.55    9.60
   4  -4 -16   50.97    7.87
   4  -4 -16   68.07    7.56
  -4  -4  15    2.37    1.31
  -4   4  15    6.15    2.11
   4   4 -15    5.45    2.37
   4  -4 -15    1.41    0.95
   4  -4 -15    3.45    1.41
  -4  -4  14   -0.08    1.26
  -4   4  14    3.19    1.36
   4   4 -14    2.29    1.34
   4  -4 -14    1.36    0.82
   4  -4 -14   -0.28    0.67
  -4  -4  13  253.49   13.17
  -4   4  13  251.79   20.32
   4  -4 -13  229.84   11.71
   4   4 -13  244.74   12.76
   4  -4 -13  267.46   28.74
  -4  -4  12   73.12   10.78
  -4   4  12   72.32    7.56
   4  -4 -12   75.43    6.38
   4   4 -12   79.42    8.64
   4  -4 -12   79.80   10.11
  -4  -4  11  105.99   14.05
  -4   4  11  104.53   18.32
   4  -4 -11   94.13    7.67
   4   4 -11   94.93    6.89
   4  -4 -11  101.65   14.30
  -4  -4  10    8.46    1.54
  -4   4  10    7.46    1.75
   4  -4 -10    6.10    1.03
   4   4 -10    8.57    1.62
   4  -4 -10    6.38    1.29
  -4  -4   9  292.88   14.90
  -4   4   9  327.89   18.29
   4  -4  -9  309.26   15.13
   4   4  -9  303.99   15.46
   4  -4  -9  305.76   16.59
  -4  -4   9  304.97   14.56
  -4  -4   8  175.30   14.59
  -4   4   8  158.74    8.59
   4  -4  -8  155.62    8.39
   4   4  -8  169.31    9.13
   4  -4  -8  180.81   13.33
  -4  -4   8  161.15    7.92
  -4  -4   7  348.37   16.21
  -4   4   7  313.95   16.08
   4  -4  -7  328.48   14.46
   4   4  -7  299.82   13.89
   4  -4  -7  326.14   15.00
  -4  -4   7  316.31   13.89
  -4  -4   6 1558.38   34.91
  -4   4   6 1371.94   31.77
   4  -4  -6 1398.10   30.43
   4   4  -6 1357.02   30.85
   4  -4  -6 1465.95   37.66
  -4  -4   6 1391.65   30.36
  -4   4   5   94.34    5.79
   4   4  -5   86.85    4.40
   4  -4  -5   87.34    6.71
   4   4  -5   89.27    8.64
  -4  -4   5   86.49    7.07
  -4   4   5   92.46    5.02
  -4   4   4  921.10   21.10
   4   4  -4  980.68   22.49
   4  -4  -4  892.08   19.89
   4   4  -4  894.04   20.53
  -4  -4   4  848.32   19.55
  -4   4   4  910.76   25.78
  -4   4   3  693.93   15.38
   4   4  -3  726.07   17.31
   4  -4  -3  714.08   14.95
   4   4  -3  695.19   14.92
  -4  -4   3  660.31   14.28
  -4   4   3  703.89   16.18
  -4   4   2 1500.78   32.57
   4   4  -2 1466.28   30.43
   4  -4  -2 1444.82   28.71
   4   4  -2 1407.55   29.35
  -4  -4   2 1357.97   27.86
  -4   4   2 1393.55   28.58
  -4   4   1  439.29   13.82
   4   4  -1  457.27   14.41
   4   4  -1  417.57   13.07
  -4   4   1  444.90   13.56
  -4  -4   1  402.11   14.15
  -4   4   1  428.79   14.92
  -4   4   0   11.14    1.98
  -4   4   0    9.26    1.31
  -4  -4   0   13.38    2.42
  -4   4   0   12.07    1.83
   4   4   1 1819.18   37.12
  -4   4  -1 1846.04   37.23
   4   4   1 1701.73   33.42
  -4   4  -1 1776.88   36.15
  -4  -4  -1 1738.06   35.58
  -4   4  -1 1813.23   36.46
   4   4   2  278.16   12.76
  -4   4  -2  279.16   12.79
   4   4   2  258.86   12.07
  -4   4  -2  267.17   13.61
  -4  -4  -2  237.69   11.19
  -4   4  -2  263.52   11.99
   4   4   3 1162.93   26.40
  -4   4  -3 1163.09   26.24
   4   4   3 1114.13   24.23
  -4   4  -3 1121.59   25.42
  -4  -4  -3 1114.98   26.09
  -4   4  -3 1092.03   24.80
   4  -4   4 1453.08   39.70
   4   4   4 1347.16   30.38
   4   4   4 1324.86   28.63
  -4   4  -4 1307.57   30.38
  -4  -4  -4 1253.98   28.56
  -4   4  -4 1342.77   29.69
   4  -4   5  258.89   12.07
   4   4   5  258.53   12.17
   4   4   5  242.58   10.78
  -4   4  -5  225.88   10.96
  -4  -4  -5  228.15   10.91
  -4   4  -5  233.55   10.63
   4  -4   6 1269.19   37.36
   4   4   6 1265.82   37.41
   4   4   6 1260.64   36.07
  -4   4  -6 1209.55   35.91
  -4  -4  -6 1243.59   37.46
  -4   4  -6 1206.21   36.53
   4  -4   7  357.53   17.83
   4   4   7  341.89   17.24
  -4   4  -7  324.91   23.31
  -4  -4  -7  310.37   16.80
  -4   4  -7  320.17   15.49
   4  -4   8 1029.64   29.64
   4   4   8  948.73   27.55
  -4   4  -8  957.79   26.50
  -4  -4  -8  976.77   25.96
  -4  -4  -8  994.01   28.56
  -4   4  -8  877.08   24.16
   4  -4   9    4.09    1.70
   4   4   9    8.16    1.90
  -4   4  -9    5.92    1.72
  -4  -4  -9    5.17    1.21
  -4  -4  -9    0.72    1.18
  -4   4  -9    4.24    0.67
   4  -4  10  569.95   22.41
   4   4  10  572.81   22.79
  -4   4 -10  539.42   21.64
  -4  -4 -10  545.39   21.35
  -4  -4 -10  559.02   24.39
   4  -4  11    3.29    1.49
   4   4  11    4.68    2.14
  -4   4 -11    6.79    2.24
  -4  -4 -11    4.35    1.34
  -4  -4 -11   14.66    4.22
   4  -4  12   93.75   13.51
   4   4  12   90.89   11.19
  -4   4 -12   85.16   10.29
  -4  -4 -12   74.92    7.18
  -4  -4 -12   86.55   11.81
   4  -4  13  141.14   20.35
   4   4  13  139.31    5.97
  -4   4 -13  148.26    8.13
  -4  -4 -13  136.22   12.79
  -4  -4 -13  159.43   19.63
   4  -4  14  290.20   16.31
   4   4  14  275.74   18.29
  -4   4 -14  288.91   27.04
  -4  -4 -14  289.58   15.05
  -4  -4 -14  268.10   14.97
   4  -4  15   38.49    7.28
   4   4  15   39.23    7.10
  -4   4 -15   33.88    6.28
  -4  -4 -15   30.28    5.40
  -4  -4 -15   31.26    5.71
   4  -4  16  200.67   22.18
   4   4  16  209.85   28.69
  -4   4 -16  224.29   25.96
  -4  -4 -16  180.06   18.24
  -4  -4 -16  213.35   18.52
   4  -4  17    3.24    2.01
   4   4  17    0.85    1.05
  -4   4 -17    2.70    2.78
  -4  -4 -17   -1.54    1.18
  -4  -4 -17    3.32    2.32
   4  -4  18  197.27   24.72
  -4   4 -18  194.96   22.72
  -4  -4 -18  167.56   23.72
   4  -4  19    4.24    2.24
   4   4  19   13.58    4.73
  -4   4 -19    9.75    8.03
  -4  -4 -19    5.63    2.70
   4  -4  20  183.72   25.62
   4   4  20  183.15   21.64
  -4   4 -20  182.28   23.39
  -4  -6  21   -0.33    1.23
  -4   6  21   -1.83    2.16
   4   6 -21   -0.80    2.44
   4  -6 -21   -0.31    1.52
  -4  -6  20   18.78    5.69
  -4   6  20   10.37    5.40
   4   6 -20   15.13    4.58
   4  -6 -20   17.01    4.48
  -4  -6  19    4.73    2.14
  -4   6  19    2.98    2.86
   4   6 -19   -0.44    2.08
   4  -6 -19    4.55    2.21
  -4  -6  18   -1.18    2.21
  -4   6  18   -0.36    1.88
   4   6 -18   -0.98    1.93
   4  -6 -18    3.60    2.08
  -4  -6  17    0.75    0.90
  -4   6  17    1.23    2.06
   4   6 -17    3.01    2.26
   4  -6 -17    2.34    1.62
  -4  -6  16   24.47    4.32
  -4   6  16   19.55    4.37
   4   6 -16   19.68    3.76
   4  -6 -16   21.20    3.96
  -4  -6  15  100.41   12.48
  -4   6  15  101.42   14.74
   4   6 -15  101.03   11.94
   4  -6 -15  112.17   14.12
  -4  -6  14  164.50   19.45
  -4   6  14  157.04   10.37
   4   6 -14  158.50   11.19
   4  -6 -14  174.40   13.87
  -4  -6  13   77.59   10.06
  -4   6  13   72.73    7.74
   4   6 -13   67.94    8.28
   4  -6 -13   72.40    9.47
  -4  -6  12    3.52    1.93
  -4   6  12    9.21    3.50
   4   6 -12    3.47    1.67
   4  -6 -12    8.05    2.88
  -4  -6  11   94.39   11.83
  -4   6  11   86.75   11.50
   4   6 -11   97.04   12.55
   4  -6 -11   85.18   11.35
  -4  -6  10   37.87    5.51
  -4   6  10   49.73    7.82
   4   6 -10   41.29    3.63
   4  -6 -10   38.72    7.33
  -4  -6   9  451.04   18.37
  -4   6   9  407.69   17.39
   4   6  -9  396.48   16.18
   4  -6  -9  414.77   16.95
  -4  -6   9  394.55   14.87
   4  -6  -8   99.79   26.60
  -4   6   7  286.93   19.96
   4   6  -7  282.43   17.80
   4   6  -7  285.18   19.55
   4  -6  -7  297.58   18.55
  -4  -6   7  280.14   16.98
  -4   6   6  332.47   78.88
   4   6  -6  306.66   19.04
   4  -6  -6  293.34   17.44
   4   6  -6  287.70   18.70
   4  -6  -6  339.08   11.35
  -4  -6   6  298.15   70.65
  -4   6   5  530.23   16.83
   4   6  -5  524.13   17.34
   4  -6  -5  468.33   22.20
   4   6  -5  469.62   46.36
   4  -6  -5  511.25   16.49
  -4  -6   5  505.95   15.98
  -4   6   4   54.13    6.82
   4   6  -4   45.38    7.15
   4  -6  -4   37.36    4.35
   4   6  -4   42.94    4.94
   4  -6  -4   43.92    5.84
  -4  -6   4   37.90    6.59
  -4   6   3  681.58   21.61
   4   6  -3  669.31   22.38
   4  -6  -3  658.25   19.27
   4   6  -3  618.53   18.68
   4  -6  -3  668.13   20.94
  -4  -6   3  628.69   19.19
  -4   6   2  161.18   17.88
   4   6  -2  137.38    7.69
   4   6  -2  136.64    8.44
   4  -6  -2  143.97   18.39
  -4  -6   2  125.39    6.92
  -4   6   1  474.43   23.41
   4   6  -1  469.67   23.49
   4   6  -1  415.08   20.09
  -4   6   1  471.06   22.95
   4  -6  -1  453.49   23.13
  -4  -6   1  413.56   20.58
   4   6   0  628.51   20.45
  -4   6   0  595.60   20.04
   4   6   0  520.82   15.49
  -4   6   0  553.72   17.65
   4  -6   0  587.63   18.37
  -4  -6   0  556.55   17.75
   4   6   1    4.97    1.00
  -4   6  -1   10.03    1.88
   4   6   1    5.81    0.95
  -4   6  -1    8.10    1.31
   4  -6   1    5.99    1.54
   4   6   2   14.82    2.50
  -4   6  -2   16.52    2.24
   4   6   2   14.30    2.19
  -4   6  -2   15.90    4.45
   4  -6   2   19.17    3.55
  -4  -6  -2   18.21    2.65
   4   6   3  398.02   19.94
  -4   6  -3  370.24   19.17
   4   6   3  311.24   14.87
  -4   6  -3  402.83   28.61
  -4  -6  -3  359.89   18.11
   4   6   4   18.42    3.29
  -4   6  -4   16.83    3.50
  -4   6  -4   14.84    2.26
  -4  -6  -4    6.43    1.78
   4   6   5  784.41   22.10
  -4   6  -5  726.89   20.66
  -4  -6  -5  766.74   24.65
   4  -6   6    1.65    0.90
   4   6   6   -0.03    1.36
  -4   6  -6    1.83    0.87
   4  -6   6    0.13    0.44
  -4  -6  -6   -0.39    2.01
   4  -6   7  860.08   32.80
   4   6   7  845.52   32.36
  -4   6  -7  763.52   29.71
   4  -6   7  771.27   29.20
  -4  -6  -7  819.38   31.52
   4  -6   8  149.45   14.51
   4   6   8  161.15   19.63
  -4   6  -8  148.08   18.52
   4  -6   8  141.50    5.97
  -4  -6  -8  163.24   10.70
   4  -6   9  217.37   18.63
   4   6   9  163.70   10.60
  -4   6  -9  193.47   17.88
  -4  -6  -9  172.63    8.57
   4  -6  10   54.90    8.77
   4   6  10   59.53    9.36
  -4   6 -10   59.76   15.13
  -4  -6 -10   65.06    7.15
   4  -6  11  124.18   11.27
   4   6  11  123.62   12.73
  -4   6 -11  126.47   14.69
  -4  -6 -11  113.07   15.92
   4  -6  12   36.33    5.94
   4   6  12   35.40    5.63
  -4   6 -12   34.40    5.97
  -4  -6 -12   33.57    6.17
   4  -6  13   37.92    7.13
   4   6  13   37.79    6.43
  -4   6 -13   25.50    4.63
  -4  -6 -13   33.52    8.44
   4  -6  14    0.00    1.88
   4   6  14   -0.10    1.93
  -4   6 -14    4.84    2.42
  -4  -6 -14    2.39    1.34
   4  -6  15   19.78    6.38
   4   6  15   19.09    5.38
  -4   6 -15   18.21    4.91
  -4  -6 -15   15.74    4.66
   4  -6  16    1.96    1.72
   4   6  16   -2.52    2.06
  -4   6 -16   -2.37    1.93
  -4  -6 -16    2.73    2.52
   4  -6  17    4.22    1.90
   4   6  17    4.14    2.01
  -4   6 -17    4.94    2.11
  -4  -6 -17    7.62    3.60
   4  -6  18    1.29    1.31
   4   6  18    0.26    1.90
  -4   6 -18    1.11    1.80
  -4  -6 -18    3.45    2.14
   4  -6  19   16.16    5.94
   4   6  19   16.98    4.63
  -4   6 -19   18.34    5.58
  -4  -6 -19    7.46    4.12
  -4  -8  19   13.51    3.83
  -4   8  19   10.47    4.84
   4   8 -19    7.00    3.88
   4  -8 -19   13.61    4.58
  -4  -8  18  105.12   13.02
  -4   8  18   95.24   12.91
   4   8 -18   80.73    9.90
   4  -8 -18  114.59   17.24
  -4  -8  17   38.08    9.47
  -4   8  17   28.99    9.21
   4   8 -17   24.93    7.13
   4  -8 -17   27.09    7.72
  -4  -8  16  228.38   13.46
  -4   8  16  210.83   24.90
   4   8 -16  169.90   21.71
   4  -8 -16  199.05   11.11
  -4  -8  15  103.01   14.00
  -4   8  15   90.51   18.55
   4   8 -15   87.78   15.15
   4  -8 -15  107.10   10.03
  -4  -8  14  420.40   35.73
  -4   8  14  387.52   27.37
   4   8 -14  375.07   18.99
   4  -8 -14  437.28   47.00
  -4  -8  13  134.50   20.02
  -4   8  13  114.48   20.22
   4   8 -13  119.68   16.90
   4  -8 -13  138.72   22.38
  -4  -8  12  540.21   43.68
  -4   8  12  557.58   55.96
   4   8 -12  458.92   38.26
   4  -8 -12  504.84   41.57
  -4  -8  11    7.15    3.06
  -4   8  11    3.22    1.44
   4   8 -11    6.46    2.80
   4  -8 -11   11.96    5.20
  -4  -8  10  262.08   23.23
   4   8 -10  185.90    9.34
   4  -8 -10  186.29   23.39
  -4  -8   9  229.12   31.34
   4   8  -9  200.39   17.21
   4  -8  -9  192.08   71.16
  -4  -8   9  208.41   14.30
  -4   8   8  442.07   31.18
   4   8  -8  435.33   31.62
   4  -8  -8  454.98   30.85
  -4  -8   8  409.55   27.17
  -4   8   7   37.77    6.12
   4   8  -7   40.49    6.17
   4   8  -7   25.32    4.01
   4  -8  -7   32.06    6.17
  -4  -8   7   27.66    4.68
  -4   8   6  560.80   21.10
   4   8  -6  555.42   21.07
   4   8  -6  512.51   18.91
   4  -8  -6  578.39   25.32
  -4  -8   6  522.95   21.76
  -4   8   5   53.82    6.84
   4   8  -5   57.60    8.13
   4   8  -5   54.95    5.38
   4  -8  -5   59.74    8.16
  -4  -8   5   57.24    7.05
  -4   8   4  262.26   16.47
   4   8  -4  247.88   15.38
   4   8  -4  215.59   10.70
   4  -8  -4  261.93   13.61
  -4  -8   4  238.82   12.94
  -4   8   3  647.24   30.36
   4   8  -3  644.12   30.43
   4   8  -3  569.08   26.24
   4  -8  -3  663.37   31.70
  -4  -8   3  613.66   28.66
  -4   8   2  403.86   26.60
   4   8  -2  376.26   18.55
   4   8  -2  296.32   14.10
   4  -8  -2  316.67   15.69
  -4  -8   2  319.68   17.70
  -4   8   1  399.51   20.71
   4   8  -1  371.70   18.70
   4   8  -1  328.40   15.90
  -4   8   1  394.14   19.35
  -4  -8   1  380.32   18.55
   4   8   0  243.51   78.18
  -4   8   0  241.24   11.76
   4   8   0  198.82    7.95
  -4   8   0  249.65   17.31
   4  -8   0  235.66   12.81
   4   8   1   72.42    8.95
  -4   8  -1   66.35    8.39
  -4   8  -1   56.32    3.94
   4  -8   1   65.09    8.80
  -4  -8  -1   64.45   10.03
   4   8   2   86.67   11.81
  -4   8  -2   86.62   11.60
  -4   8  -2   75.23    9.57
   4  -8   2   75.07   10.37
  -4  -8  -2   79.83   12.37
   4   8   3  259.15   16.16
  -4   8  -3  295.86   30.13
  -4   8  -3  255.11   13.04
   4  -8   3  252.95   12.68
  -4  -8  -3  279.29   14.25
   4   8   4   95.70   11.11
  -4   8  -4   95.68    9.83
  -4   8  -4   92.08    6.43
   4  -8   4   84.08   11.35
  -4  -8  -4   98.10   13.10
   4   8   5  186.67    8.59
  -4   8  -5  179.45   19.04
  -4   8  -5  187.03   13.94
   4  -8   5  159.22    8.72
  -4  -8  -5  165.91    7.85
   4   8   6  279.21   20.04
  -4   8  -6  290.56   22.56
   4  -8   6  276.74   18.68
  -4  -8  -6  284.98   20.71
   4  -8   7  364.40   25.01
   4   8   7  309.78   21.53
  -4   8  -7  282.66   20.20
   4  -8   7  290.84   19.58
  -4  -8  -7  304.50   21.38
   4  -8   8  354.57   19.01
   4   8   8  308.47   17.06
  -4   8  -8  299.85   19.32
   4  -8   8  299.28   16.34
  -4  -8  -8  319.53   17.37
   4  -8   9  129.97   19.73
   4   8   9  109.52   14.12
  -4   8  -9  115.85   10.52
  -4  -8  -9  112.76   15.36
   4  -8  10  103.73   16.70
   4   8  10  104.09   17.11
  -4   8 -10  101.65   14.25
  -4  -8 -10   99.85   15.23
   4  -8  11   92.90   16.52
   4   8  11   90.66   14.64
  -4   8 -11   93.31   15.31
  -4  -8 -11  108.93   19.86
   4  -8  12   27.12    7.20
   4   8  12   36.30    5.20
  -4   8 -12   30.85    4.40
  -4  -8 -12   24.21    7.85
   4  -8  13   64.11   12.30
   4   8  13   63.78   14.23
  -4   8 -13   61.49    9.88
  -4  -8 -13   68.43   14.74
   4  -8  14   53.46    8.05
   4   8  14   43.66    8.36
  -4   8 -14   38.02    6.66
  -4  -8 -14   37.59    7.41
   4  -8  15   14.30    4.35
   4   8  15   15.15    4.89
  -4   8 -15    5.02    2.39
  -4  -8 -15    5.97    2.91
   4  -8  16   40.11    7.56
   4   8  16   31.80    5.43
  -4   8 -16   45.15    7.02
  -4  -8 -16   41.01    7.28
   4  -8  17   38.72    7.85
   4   8  17   42.35    8.00
  -4   8 -17   47.72    8.52
  -4  -8 -17   34.63    8.00
  -4 -10  16   -1.03    2.39
  -4  10  16   -1.57    2.19
   4  10 -16   -0.13    2.19
   4 -10 -16   -2.83    2.75
  -4 -10  15    3.83    2.16
  -4  10  15   -0.08    2.11
   4  10 -15   -0.57    1.96
   4 -10 -15    3.11    2.29
  -4 -10  14    8.70    4.17
  -4  10  14   14.66    4.09
   4  10 -14   13.35    4.06
   4 -10 -14   22.41    6.66
  -4 -10  13    1.52    1.78
  -4  10  13   -0.39    2.11
   4  10 -13    2.47    2.08
   4 -10 -13    3.91    2.29
  -4 -10  12   77.88    9.42
  -4  10  12   59.64    9.00
   4  10 -12   52.10    7.95
   4 -10 -12   57.42   10.55
  -4 -10  11    3.27    2.34
  -4  10  11    2.01    1.44
   4  10 -11    6.92    2.11
   4 -10 -11    4.71    3.16
  -4 -10  10   44.66    7.95
  -4  10  10   36.66    5.69
   4  10 -10   36.71    4.94
   4 -10 -10   43.71    6.28
   4 -10  -9   50.63    9.62
  -4  10   8   35.12   20.89
   4  10  -8   31.39    6.59
   4  10  -8   30.69   18.21
   4 -10  -8   32.96   19.78
  -4 -10   8   26.50    5.81
  -4  10   7  113.74   16.16
   4  10  -7  112.99   14.97
   4  10  -7   86.98   13.69
   4 -10  -7  101.29   14.00
  -4 -10   7   83.54   14.95
  -4  10   6    1.03    0.87
   4  10  -6    7.02    3.16
   4  10  -6    3.37    1.41
   4 -10  -6    4.22    2.03
  -4 -10   6    2.14    1.34
  -4  10   5  218.88   30.51
   4  10  -5  217.34   22.90
   4  10  -5  173.73   17.01
   4 -10  -5  194.47   28.87
  -4 -10   5  193.85   16.21
  -4  10   4   45.92    7.20
   4  10  -4   59.58    9.80
   4  10  -4   39.75    5.58
   4 -10  -4   34.60    7.15
  -4 -10   4   38.85    6.87
  -4  10   3  181.12   23.62
   4  10  -3  201.06   25.19
   4  10  -3  134.04   14.82
   4 -10  -3  165.50   62.00
  -4 -10   3  174.99   10.55
  -4  10   2   11.17    4.68
   4  10  -2   20.97    4.48
   4 -10  -2   11.27    5.09
  -4 -10   2   18.60    2.57
  -4  10   1   62.95   10.24
   4  10  -1   69.98   10.27
  -4 -10   1   64.81   25.88
   4  10   0   73.76   13.10
  -4  10   0   85.34   12.55
   4 -10   0   72.11   11.60
  -4 -10   0  124.36    8.44
   4  10   1   59.07   10.70
  -4  10  -1   61.28    9.36
  -4  10  -1   44.46    8.80
   4 -10   1   58.91   10.68
  -4 -10  -1   55.57    9.39
   4  10   2    4.91    2.08
  -4  10  -2    2.34    1.39
  -4  10  -2    0.95    0.69
   4 -10   2    0.67    1.08
  -4 -10  -2   -0.93    2.06
   4  10   3  213.02   19.09
  -4  10  -3  205.15   18.11
  -4  10  -3  187.78   17.96
   4 -10   3  189.38   15.95
  -4 -10  -3  182.82   29.30
   4  10   4    1.57    2.34
  -4  10  -4    2.03    1.31
  -4  10  -4    1.78    0.80
   4 -10   4    1.41    0.82
  -4 -10  -4   -1.03    2.11
   4  10   5   12.91    3.01
  -4  10  -5   15.46    2.73
  -4  10  -5    5.97    2.44
   4 -10   5    7.28    2.91
  -4 -10  -5    7.07    3.11
   4  10   6   23.15    5.17
  -4  10  -6   19.22    4.79
  -4  10  -6   18.42    3.22
   4 -10   6   16.62    2.62
  -4 -10  -6   29.64    6.87
   4 -10   7   34.35    3.81
   4  10   7   39.62    4.97
  -4  10  -7   32.83    3.40
  -4 -10  -7   41.91    7.33
   4 -10   8    8.93    3.11
   4  10   8   11.73    3.73
  -4  10  -8    5.79    1.80
  -4 -10  -8    9.11    3.29
   4 -10   9    7.46    2.06
   4  10   9    8.93    2.29
  -4  10  -9    7.82    2.08
  -4 -10  -9   12.25    3.78
   4 -10  10   27.22    4.43
   4  10  10   18.29    6.23
  -4  10 -10   19.96    6.46
  -4 -10 -10   37.10    5.97
   4 -10  11   22.36    6.05
   4  10  11   19.14    5.51
  -4  10 -11   13.02    3.86
  -4 -10 -11   13.94    3.81
   4 -10  12   38.18    9.88
   4  10  12   50.04   12.43
  -4  10 -12   35.84    9.03
  -4 -10 -12   43.92   10.93
   4 -10  13   10.73    5.89
   4  10  13   24.85    7.64
  -4  10 -13   27.45    7.46
  -4 -10 -13   20.40    5.38
   4 -10  14    7.69    2.93
   4  10  14    2.06    2.65
  -4  10 -14   11.14    4.12
  -4 -12  11   13.30    4.22
   4  12 -11    3.99    2.24
   4 -12 -11    3.96    2.88
  -4 -12  10  329.84   41.83
  -4  12  10  300.90   39.80
   4  12 -10  251.76   19.01
   4 -12 -10  310.73   37.38
  -4 -12   9    1.34    1.90
  -4  12   9   12.25    3.70
   4 -12  -9    3.86    3.11
  -4  12   8  387.24   45.69
   4  12  -8  373.89   43.14
   4 -12  -8  382.61   20.14
  -4  12   7    6.53    3.94
   4  12  -7    4.94    2.65
   4 -12  -7   -2.88    2.39
  -4  12   6  207.54   23.49
   4  12  -6  205.97   25.73
   4 -12  -6  225.63   27.24
  -4 -12   6  182.35   18.14
  -4  12   5   11.11    4.81
   4  12  -5   19.04    5.30
   4 -12  -5   16.39    4.06
  -4 -12   5    2.83    1.98
  -4  12   4  116.67   16.75
   4  12  -4  120.35   19.89
   4 -12  -4  122.20   22.25
  -4 -12   4  106.33   17.60
  -4  12   3   67.10   10.81
   4  12  -3   75.43   11.47
   4 -12  -3   65.86    8.90
  -4 -12   3   59.84   10.73
  -4  12   2  168.23   23.10
   4  12  -2  163.03   20.68
   4 -12  -2  151.07   19.30
  -4 -12   2  145.13   15.49
  -4  12   1   23.46    7.28
   4  12  -1   18.50    6.12
   4 -12  -1   12.22    3.81
  -4 -12   1   11.53    4.50
   4  12   0  171.57   22.05
  -4  12   0  197.84   23.15
   4 -12   0  164.88   27.06
  -4 -12   0  170.96   25.32
   4  12   1   38.85    5.99
  -4  12  -1   48.80    5.89
   4 -12   1   39.70    7.62
  -4 -12  -1   42.35    6.02
   4  12   2   73.09    9.70
  -4  12  -2   82.87    9.62
   4 -12   2   76.15   12.12
  -4 -12  -2   79.50   13.46
   4  12   3    7.07    3.37
  -4  12  -3    0.77    1.36
   4 -12   3    4.37    2.14
  -4 -12  -3    5.48    2.83
   4  12   4   38.92    8.64
  -4  12  -4   41.29    9.83
   4 -12   4   36.53    8.28
  -4 -12  -4   37.12    9.72
   4  12   5    7.98    4.04
  -4  12  -5   12.17    3.76
  -4 -12  -5    9.67    3.78
   4  12   6   38.05    7.67
  -4  12  -6   40.08    7.00
  -4 -12  -6   35.40    6.77
   4 -12   7    8.82    4.40
   4  12   7   13.76    4.81
  -4  12  -7    3.34    1.85
  -4 -12  -7    6.74    4.17
   4 -12   8   24.67    5.38
   4  12   8   27.37    6.77
  -4  12  -8   23.13    7.59
  -4 -12  -8   25.55    7.36
   4 -12   9   -0.85    2.29
   4  12   9    1.80    1.90
  -4  12  -9    2.55    1.85
  -4 -12  -9    3.73    2.21
  -5  -1  24   20.27    6.64
  -5   1  24   22.23    4.17
   5   1 -24   14.28    4.81
   5  -1 -24   24.08    5.22
  -5  -1  23   82.43   12.43
  -5   1  23   69.39   10.88
   5   1 -23   72.40    9.29
   5  -1 -23   67.40   10.63
  -5  -1  22    1.34    1.72
  -5   1  22    0.82    1.31
   5   1 -22   -0.23    2.19
   5  -1 -22    2.73    1.72
  -5  -1  21   29.74    5.48
  -5   1  21   23.69    4.68
   5   1 -21   31.34    5.04
   5  -1 -21   24.90    3.83
  -5  -1  20    6.30    3.04
  -5   1  20   -0.23    2.08
   5   1 -20    8.13    2.98
   5  -1 -20    1.18    1.05
  -5  -1  19   -0.18    1.83
  -5   1  19   -3.58    1.83
   5   1 -19   -1.16    1.78
   5  -1 -19    1.41    1.29
  -5   1  18   19.50    3.96
   5   1 -18   15.85    2.50
   5  -1 -18   12.79    5.20
   5  -1 -18   13.89    2.11
  -5  -1  17   60.59    8.36
  -5   1  17   47.88    7.49
   5  -1 -17   59.79    6.35
   5   1 -17   61.92    6.89
   5  -1 -17   55.03    6.95
  -5  -1  16   70.59   10.63
  -5   1  16   63.03    9.00
   5   1 -16   70.67   12.86
   5  -1 -16   64.88    6.48
   5  -1 -16   59.20    4.71
  -5  -1  15  328.51   27.24
  -5   1  15  284.51   14.43
   5  -1 -15  294.96   14.66
   5   1 -15  300.82   16.34
   5  -1 -15  297.07   15.90
  -5  -1  14   19.53    3.50
  -5   1  14   10.65    3.81
   5  -1 -14   19.53    3.32
   5   1 -14   17.11    4.99
   5  -1 -14   18.75    5.12
   5   1 -14   12.19    3.45
  -5  -1  13  461.57   14.15
  -5   1  13  467.05   19.04
   5  -1 -13  450.07   13.53
   5   1 -13  464.47   17.34
   5   1 -13  468.18   13.04
   5  -1 -13  507.00   14.33
  -5  -1  12  317.93   13.02
  -5   1  12  302.06    9.70
   5  -1 -12  339.44   12.81
   5   1 -12  336.48   11.01
   5   1 -12  339.42    9.75
   5  -1 -12  353.67   10.63
  -5  -1  11  711.01   21.95
  -5   1  11  696.89   21.43
   5  -1 -11  722.77   23.33
   5   1 -11  780.09   23.93
  -5  -1  11  753.44   22.07
  -5  -1  10 1302.55   30.33
  -5   1  10 1268.16   28.92
   5  -1 -10 1403.92   31.70
   5   1 -10 1362.03   31.16
  -5  -1  10 1417.40   30.90
  -5   1  10 1432.96   33.83
  -5  -1   9  439.85   11.22
  -5   1   9  411.99   10.60
   5  -1  -9  438.49   12.58
   5   1  -9  447.52   11.60
  -5  -1   9  452.95   11.45
  -5   1   9  438.46   11.89
  -5  -1   8 1332.14   29.97
  -5   1   8 1358.90   30.38
   5  -1  -8 1485.63   33.14
   5   1  -8 1446.16   32.36
  -5  -1   8 1502.58   32.78
  -5   1   8 1507.65   33.29
  -5  -1   7  114.28    4.99
  -5   1   7  112.92    5.63
   5  -1  -7  123.26    4.76
   5   1  -7  117.21    5.87
  -5  -1   7  129.38    4.86
  -5   1   7  122.23    4.55
  -5  -1   6  798.25   17.01
  -5   1   6  754.03   15.82
   5  -1  -6  821.51   17.26
   5   1  -6  856.17   18.16
  -5  -1   6  885.96   18.21
  -5   1   6  856.04   18.52
  -5  -1   5    0.41    0.26
  -5   1   5    2.14    0.46
   5  -1  -5   -0.10    0.75
   5   1  -5    0.80    1.00
  -5  -1   5    1.49    0.54
  -5   1   5    1.88    0.67
  -5  -1   4 2215.86   44.02
  -5   1   4 2170.84   42.35
   5  -1  -4 2255.79   44.33
   5   1  -4 2324.76   47.41
  -5  -1   4 2344.73   46.13
  -5   1   4 2362.32   46.46
  -5  -1   3  303.01   12.37
  -5   1   3  272.42    8.21
   5  -1  -3  279.60    8.82
   5   1  -3  280.01    8.95
  -5  -1   3  277.39    8.85
  -5   1   3  295.68    9.34
  -5   1   2 3837.22   73.73
   5   1  -2 3633.64   69.95
   5  -1  -2 3807.12   74.04
   5   1  -2 3790.71   74.38
  -5  -1   2 3679.82   72.27
  -5   1   2 3834.47   74.51
   5  -1  -1  616.31   12.09
   5   1  -1  627.66   12.55
  -5   1   1  627.09   12.35
   5  -1  -1  615.21   13.25
   5   1  -1  619.07   13.10
  -5  -1   1  599.77   12.76
  -5   1   1  620.61   13.15
   5  -1   0  427.86   12.50
   5   1   0  416.00   12.27
   5  -1   0  424.11   13.15
   5   1   0  396.97   12.17
  -5  -1   0  388.40   11.99
  -5   1   0  413.92   13.76
   5  -1   1   96.14    5.69
   5   1   1   99.05    3.34
   5   1   1   99.31    6.38
  -5   1  -1  101.60    8.21
  -5  -1  -1   92.10    8.03
  -5   1  -1   93.65    5.76
   5  -1   2 2190.93   43.07
   5   1   2 2193.79   42.81
   5   1   2 2199.37   43.30
  -5   1  -2 2271.56   45.31
  -5  -1  -2 2129.57   42.81
  -5   1  -2 2187.82   43.04
   5  -1   3  609.65   12.89
   5   1   3  607.85   12.81
  -5   1  -3  647.37   14.05
  -5  -1  -3  664.24   14.10
  -5  -1  -3  586.96   14.41
  -5   1  -3  612.97   13.76
   5  -1   4 1682.03   33.47
   5   1   4 1714.16   34.14
  -5   1  -4 1806.62   36.40
  -5  -1  -4 1831.11   36.51
  -5  -1  -4 1683.36   33.86
  -5   1  -4 1667.31   44.30
   5  -1   5  234.96    7.85
   5   1   5  241.14    8.08
  -5   1  -5  251.76    8.90
  -5  -1  -5  253.05    8.41
  -5  -1  -5  236.07   11.96
  -5   1  -5  249.83    9.11
   5  -1   6 1701.71   37.43
   5   1   6 1766.18   38.95
  -5   1  -6 1875.11   41.57
  -5  -1  -6 1845.52   41.37
  -5  -1  -6 1786.19   39.31
  -5   1  -6 1766.00   38.41
   5  -1   7  206.90   10.14
   5   1   7  208.29   10.14
  -5   1  -7  211.60   25.52
  -5  -1  -7  213.07   10.93
  -5  -1  -7  211.89   13.28
  -5   1  -7  191.46    9.06
   5  -1   8 3344.68  327.12
   5   1   8 3335.34  326.22
  -5   1  -8 3510.05  343.33
  -5  -1  -8 3422.12   98.23
  -5  -1  -8 3306.94   95.78
  -5   1  -8 3254.61   92.33
   5  -1   9  179.27   10.42
   5   1   9  139.44   10.96
  -5   1  -9  182.74   26.22
  -5  -1  -9  173.37   18.34
  -5  -1  -9  174.56   10.21
  -5   1  -9  152.10    8.26
   5  -1  10  892.11   24.62
   5   1  10  897.59   24.96
  -5   1 -10  909.22   25.24
  -5  -1 -10  877.01   24.08
  -5  -1 -10  885.80   23.93
  -5   1 -10  880.17   23.82
   5  -1  11  249.19   16.90
   5   1  11  225.68   21.43
  -5   1 -11  225.24   17.42
  -5  -1 -11  218.55   14.87
  -5  -1 -11  239.72   18.16
  -5   1 -11  217.47   16.52
   5  -1  12  236.84   12.12
   5   1  12  258.14   13.30
  -5   1 -12  252.25   13.10
  -5  -1 -12  237.46   12.84
  -5  -1 -12  261.51   14.97
  -5   1 -12  225.42   12.27
   5  -1  13  130.82   18.29
   5   1  13  127.22   17.26
  -5   1 -13  123.54   13.10
  -5  -1 -13  136.46   14.82
  -5  -1 -13  129.30    5.43
  -5   1 -13  111.91    9.03
   5  -1  14   37.36    5.81
   5   1  14   35.53    5.09
  -5   1 -14   41.55    6.89
  -5  -1 -14   41.47    5.48
  -5  -1 -14   31.03    4.66
  -5   1 -14   29.41    5.33
   5  -1  15    2.86    2.01
   5   1  15    0.72    1.05
  -5   1 -15   -2.06    1.70
  -5  -1 -15    0.72    1.00
  -5  -1 -15    1.26    0.69
   5  -1  16  131.82   18.03
   5   1  16  135.68   18.99
  -5   1 -16  134.71   18.94
  -5  -1 -16  122.02   20.30
  -5  -1 -16   93.31   14.05
   5  -1  17   22.95    4.24
   5   1  17   26.01    5.79
  -5   1 -17   20.32    3.99
  -5  -1 -17   21.02    3.91
  -5  -1 -17   19.68    3.68
   5  -1  18  217.88   16.67
   5   1  18  219.89   16.11
  -5   1 -18  227.09   27.35
  -5  -1 -18  243.17   10.42
   5  -1  19    4.76    2.21
   5   1  19    1.49    1.70
  -5   1 -19    3.45    2.83
  -5  -1 -19    2.78    2.21
   5  -1  20   91.85   14.92
   5   1  20   88.84   14.69
  -5   1 -20   85.62   13.02
  -5  -1 -20   94.19   11.04
   5  -1  21   -0.77    1.52
   5   1  21   -0.23    1.83
  -5   1 -21    4.32    3.58
  -5  -1 -21    3.19    1.62
  -5  -3  23    7.23    3.50
  -5   3  23    4.12    2.08
   5   3 -23    3.96    2.88
  -5  -3  22   -1.90    2.50
  -5   3  22   -1.70    2.24
   5   3 -22    4.53    2.44
   5  -3 -22   -0.21    1.60
  -5  -3  21    6.25    2.78
  -5   3  21    7.69    3.40
   5   3 -21   12.45    3.58
   5  -3 -21    3.29    3.34
  -5  -3  20   50.63    9.06
  -5   3  20   51.30   11.94
   5   3 -20   51.74    9.67
   5  -3 -20   38.77    7.49
   5  -3 -20   36.46    6.92
  -5  -3  19   12.37    2.91
  -5   3  19    9.13    2.57
   5   3 -19   10.78    2.42
   5  -3 -19   13.04    2.57
   5  -3 -19    7.56    3.40
  -5  -3  18  190.17   28.12
  -5   3  18  198.61   23.67
   5   3 -18  188.91   16.93
   5  -3 -18  180.83   15.95
   5  -3 -18  194.52   21.20
  -5  -3  17   19.35    4.04
  -5   3  17   21.69    3.60
   5   3 -17   17.83    3.29
   5  -3 -17   14.54    2.73
   5  -3 -17   25.44    4.06
  -5  -3  16   71.70    8.49
  -5   3  16   67.87   10.99
   5  -3 -16   61.46    7.67
   5   3 -16   69.41    8.46
   5  -3 -16   71.86    6.43
  -5  -3  15   44.94    7.36
  -5   3  15   50.99    6.51
   5  -3 -15   39.59    5.76
   5   3 -15   45.05    6.74
   5  -3 -15   44.92    6.05
  -5  -3  14  153.56    7.67
  -5   3  14  142.30    7.10
   5  -3 -14  158.48   16.47
   5   3 -14  168.85   19.81
   5  -3 -14  159.20   18.68
  -5  -3  13  186.57   16.65
  -5   3  13  189.63   16.62
   5  -3 -13  166.86   11.35
   5   3 -13  188.04   21.46
   5  -3 -13  169.39   16.77
  -5  -3  12   55.31   10.01
  -5   3  12   49.99   13.79
   5  -3 -12   50.71   13.56
   5   3 -12   61.85    8.21
   5  -3 -12   49.96   12.71
  -5  -3  11  122.20   10.19
  -5   3  11  122.20    9.62
   5  -3 -11  109.75    9.75
   5   3 -11  134.06   17.06
   5  -3 -11  143.09   11.45
  -5  -3  10  156.68    8.54
  -5   3  10  140.03    7.69
   5  -3 -10  144.59    7.69
   5   3 -10  156.14   13.04
   5  -3 -10  161.98   12.43
  -5  -3  10  150.22    7.36
  -5  -3   9  703.84   21.48
  -5   3   9  693.49   21.20
   5  -3  -9  693.01   21.28
   5   3  -9  705.15   21.84
  -5  -3   9  685.83   19.81
  -5  -3   8 1067.51   24.88
  -5   3   8 1017.40   23.44
   5  -3  -8 1048.37   23.44
   5   3  -8 1048.27   24.49
  -5  -3   8 1039.11   23.08
  -5   3   8 1007.88   23.67
  -5  -3   7  436.74   11.14
  -5   3   7  429.33   10.81
   5  -3  -7  399.72   29.77
   5   3  -7  414.62   31.08
  -5  -3   7  398.97   29.61
  -5   3   7  431.95   11.96
  -5  -3   6  481.48   11.94
  -5   3   6  462.52   12.58
   5  -3  -6  476.44   11.37
   5   3  -6  470.01   12.53
  -5  -3   6  457.68   10.65
  -5   3   6  491.56   12.35
  -5   3   5  294.42    9.78
   5  -3  -5  295.96    9.47
   5   3  -5  285.39    9.49
  -5  -3   5  294.62    9.29
  -5   3   5  287.99    9.75
  -5   3   4  157.47    8.08
   5   3  -4  131.85    4.84
   5  -3  -4  134.11    4.63
   5   3  -4  156.91    9.49
  -5  -3   4  134.45    5.99
  -5   3   3  134.89    4.89
   5   3  -3  128.48    4.79
   5  -3  -3  127.89    4.48
   5   3  -3  127.55    4.97
  -5  -3   3  123.75    4.66
  -5   3   3  129.33    5.15
  -5   3   2  270.88    8.80
   5   3  -2  263.32    8.62
   5  -3  -2  259.33    8.77
   5   3  -2  257.53    8.62
  -5  -3   2  245.00    8.03
  -5   3   2  275.00    9.16
  -5   3   1   47.44    3.40
   5   3  -1   60.28    6.82
  -5  -3   1   44.64    3.96
  -5   3   1   48.06    3.83
   5   3   0  201.11    7.20
  -5   3   0  198.12    6.56
   5   3   0  208.98    6.79
  -5   3   0  211.42   12.09
  -5  -3   0  172.78    6.82
  -5   3   0  194.80    6.84
   5   3   1   12.09    1.85
  -5   3  -1   17.03    1.88
   5   3   1   11.40    1.47
  -5   3  -1   13.97    1.54
  -5   3  -1   16.65    2.37
   5   3   2 2937.45   57.71
  -5   3  -2 2756.10   54.16
   5   3   2 2785.92   54.64
  -5   3  -2 2839.22   56.11
  -5  -3  -2 2704.36   53.92
  -5   3  -2 2763.56   54.62
   5  -3   3  500.98   12.04
   5   3   3  475.77   11.63
   5   3   3  467.28   11.11
  -5   3  -3  453.26   12.84
  -5  -3  -3  446.39   15.64
  -5   3  -3  446.05   10.83
   5  -3   4 2922.01   63.06
   5   3   4 2823.12   61.15
   5   3   4 2827.62   60.95
  -5   3  -4 2819.67   61.38
  -5  -3  -4 2738.55   61.98
  -5   3  -4 2799.37   62.46
   5  -3   5   94.57   10.06
   5   3   5   95.42   13.87
  -5   3  -5  107.02   14.64
  -5  -3  -5   73.73    3.24
  -5   3  -5   84.31    3.29
   5  -3   6 1434.74   32.18
   5   3   6 1381.74   32.44
  -5   3  -6 1401.17   31.93
  -5  -3  -6 1450.12   32.11
  -5  -3  -6 1382.87   32.26
  -5   3  -6 1412.33   30.90
   5  -3   7  277.75   14.20
   5   3   7  260.61   13.33
  -5   3  -7  268.87   14.18
  -5  -3  -7  282.25   13.89
  -5  -3  -7  251.20   14.54
  -5   3  -7  262.65   12.84
   5  -3   8  699.95   23.28
   5   3   8  683.23   21.12
  -5   3  -8  687.22   21.53
  -5  -3  -8  699.85   20.94
  -5  -3  -8  665.53   20.84
  -5   3  -8  679.68   20.02
   5  -3   9  121.71   12.55
   5   3   9  118.09   16.00
  -5   3  -9  127.50   11.53
  -5  -3  -9  123.80   14.90
  -5  -3  -9  123.46    8.64
  -5   3  -9  105.02   11.58
   5  -3  10  200.98   13.71
   5   3  10  204.19   14.46
  -5   3 -10  207.38   14.20
  -5  -3 -10  214.25   14.30
  -5  -3 -10  192.31   13.43
  -5   3 -10  175.07   14.30
   5   3  11    2.26    1.05
  -5   3 -11   -2.11    1.49
  -5  -3 -11    2.01    1.08
  -5  -3 -11    1.85    1.00
  -5   3 -11    0.72    0.33
   5   3  12  218.94   25.98
  -5   3 -12  231.59   22.49
  -5  -3 -12  200.08    9.36
  -5  -3 -12  216.65    9.85
   5  -3  13   30.62    4.45
   5   3  13   23.31    4.55
  -5   3 -13   17.57    3.83
  -5  -3 -13   18.21    3.09
  -5  -3 -13   25.52    4.35
   5  -3  14  302.99   17.80
   5   3  14  307.49   16.75
  -5   3 -14  309.31   17.06
  -5  -3 -14  287.16   15.38
  -5  -3 -14  322.38   19.12
   5  -3  15  272.83   19.30
   5   3  15  255.65   18.16
  -5   3 -15  310.96   28.07
  -5  -3 -15  258.50   13.04
  -5  -3 -15  274.76   21.76
   5  -3  16   81.27   14.84
   5   3  16   77.31   16.57
  -5   3 -16   86.47   14.92
  -5  -3 -16   76.23   14.05
  -5  -3 -16   84.33   15.98
   5  -3  17  123.80   19.19
   5   3  17  112.76   62.34
  -5   3 -17  125.60   15.26
  -5  -3 -17   98.84   16.75
  -5  -3 -17  100.36   17.98
   5  -3  18  174.33   21.66
   5   3  18  154.34   22.28
  -5   3 -18  163.52   20.58
  -5  -3 -18  141.42   16.49
  -5  -3 -18  133.39   21.02
   5  -3  19   70.72   14.15
   5   3  19   74.48   14.41
  -5   3 -19   73.14   12.63
  -5  -3 -19   59.25   15.02
   5  -3  20   44.94    6.12
   5   3  20   39.52    6.41
  -5   3 -20   41.78    6.77
   5  -3  21   46.00    9.80
   5   3  21   42.19    8.70
  -5   3 -21   47.77    9.24
  -5  -5  22   31.46    5.69
  -5   5  22   25.14    5.87
   5   5 -22   31.62    7.02
  -5  -5  21  232.70   33.70
  -5   5  21  203.06   23.39
   5   5 -21  218.04   23.13
   5  -5 -21  218.04   21.76
  -5  -5  20   30.07    7.54
  -5   5  20   22.69    7.02
   5   5 -20   22.25    5.17
   5  -5 -20   35.43    5.40
  -5  -5  19  216.93   13.84
  -5   5  19  214.92   26.09
   5   5 -19  206.66   29.46
   5  -5 -19  243.79   16.26
  -5  -5  18   61.59   10.91
  -5   5  18   46.95    6.84
   5   5 -18   49.96    6.82
   5  -5 -18   57.76    6.51
   5  -5 -17    0.00    0.82
  -5  -5  16   55.00    8.13
  -5   5  16   37.41    7.15
   5   5 -16   41.63    7.46
   5  -5 -16   23.95    3.88
   5  -5 -16   49.47    7.82
  -5  -5  15  174.25   19.78
  -5   5  15  150.37   18.96
   5   5 -15  138.72    8.44
   5  -5 -15  134.47   11.32
   5  -5 -15  153.92   17.24
  -5  -5  14   14.23    3.99
  -5   5  14    9.34    2.80
   5  -5 -14    5.81    1.72
   5   5 -14   11.78    3.78
   5  -5 -14    8.93    2.52
  -5  -5  13  159.74   40.31
  -5   5  13  144.05   18.11
   5  -5 -13  126.34    3.42
   5   5 -13  144.97   18.11
   5  -5 -13  146.72    7.90
  -5  -5  12   87.29   11.14
  -5   5  12   82.94   13.69
   5  -5 -12   61.82    6.33
   5   5 -12   81.09   12.25
   5  -5 -12   71.93   10.78
  -5  -5  11  696.68   27.06
  -5   5  11  670.24   26.73
   5  -5 -11  618.19   23.54
   5   5 -11  660.72   25.83
   5  -5 -11  666.89   29.12
  -5  -5  10   39.18    4.68
  -5   5  10   33.37    5.99
   5  -5 -10   32.60    4.17
   5   5 -10   35.79    4.73
   5  -5 -10   43.20    5.87
  -5  -5  10   32.54    2.34
  -5  -5   9 1687.15   44.64
  -5   5   9 1568.42   42.66
   5  -5  -9 1526.48   39.21
   5   5  -9 1534.89   42.73
   5  -5  -9 1623.57   44.56
  -5  -5   9 1491.98   38.15
  -5  -5   8  577.49   16.83
  -5   5   8  542.38   19.35
   5  -5  -8  527.48   14.20
   5   5  -8  506.02   15.08
   5  -5  -8  547.03   16.26
  -5  -5   8  510.83   13.94
  -5  -5   7 1522.36   44.87
  -5   5   7 1365.33   40.13
   5  -5  -7 1351.69   38.87
   5   5  -7 1285.57   38.87
   5  -5  -7 1390.67   41.09
  -5  -5   7 1300.88   37.51
  -5   5   6  313.02   15.72
   5   5  -6  303.29   15.49
   5  -5  -6  305.15   15.10
   5   5  -6  287.65   14.56
   5  -5  -6  302.03   16.21
  -5  -5   6  300.88   15.41
  -5   5   5  801.42   24.16
   5   5  -5  749.53   22.85
   5  -5  -5  750.89   22.28
   5   5  -5  748.76   23.13
  -5  -5   5  753.44   22.46
  -5   5   5  747.62   23.10
  -5   5   4  628.17   16.67
   5   5  -4  598.79   15.00
   5  -5  -4  592.00   14.07
   5   5  -4  567.87   14.59
  -5  -5   4  560.69   13.97
  -5   5   4  590.69   18.91
  -5   5   3 1208.63   27.66
   5   5  -3 1140.47   26.16
   5  -5  -3 1142.43   26.14
   5   5  -3 1074.64   27.63
  -5  -5   3 1068.57   24.47
  -5   5   3 1193.37   27.42
  -5   5   2  915.62   21.76
   5   5  -2  844.36   19.94
   5  -5  -2  897.41   20.86
   5   5  -2  821.85   18.96
  -5  -5   2  807.59   19.04
  -5   5   2  856.55   20.61
   5   5  -1 1143.18   26.58
  -5   5   1 1225.32   27.81
   5   5  -1 1142.56   25.47
  -5   5   1 1184.24   27.35
  -5  -5   1 1095.76   27.09
  -5   5   1 1164.07   27.04
   5   5   0   16.34    7.54
  -5   5   0   36.48    4.40
   5   5   0   24.72    3.52
  -5   5   0   42.32    5.17
  -5  -5   0   35.94    6.53
  -5   5   0   31.72    4.09
   5   5   1  501.47   12.79
  -5   5  -1  478.31   14.00
   5   5   1  459.95   10.81
  -5   5  -1  461.03   12.12
  -5  -5  -1  433.91   11.47
  -5   5  -1  448.78   12.79
   5   5   2  755.42   23.15
  -5   5  -2  784.77   23.57
   5   5   2  746.34   21.66
  -5   5  -2  767.46   23.03
  -5  -5  -2  752.51   23.00
  -5   5  -2  762.39   22.79
   5   5   3   71.26   10.65
  -5   5  -3   80.17    7.20
   5   5   3   70.29    7.28
  -5   5  -3   81.25   10.39
  -5  -5  -3   79.75   12.32
  -5   5  -3   78.06    7.18
   5   5   4   65.86   10.99
   5   5   4   61.13    5.94
  -5   5  -4   74.17    9.57
  -5  -5  -4   63.37    9.47
  -5   5  -4   62.83    6.46
   5  -5   5   14.48    2.14
   5   5   5   13.84    2.78
   5   5   5   12.32    1.93
  -5   5  -5   13.15    6.46
  -5  -5  -5   14.48    3.01
  -5   5  -5   15.36    2.52
   5  -5   6  579.76   17.93
   5   5   6  593.16   17.13
   5   5   6  516.91   13.89
  -5   5  -6  559.97   19.84
  -5  -5  -6  521.74   17.67
  -5   5  -6  545.98   15.31
   5  -5   7  285.67   18.01
   5   5   7  272.58   17.21
   5   5   7  253.28   15.20
  -5   5  -7  261.23   16.57
  -5  -5  -7  259.28   17.31
  -5   5  -7  269.41   16.54
   5   5   8  819.79   33.42
   5   5   8  813.00   30.00
  -5   5  -8  807.31   31.16
  -5  -5  -8  812.40   31.21
  -5   5  -8  765.38   29.17
   5   5   9   18.65    6.59
   5   5   9    8.93    2.50
  -5   5  -9    9.29    3.04
  -5  -5  -9   13.46    4.43
  -5   5  -9    7.85    2.32
   5   5  10   73.71    9.62
  -5   5 -10   75.69    9.34
  -5  -5 -10   84.85   13.35
   5  -5  11  168.49   21.74
   5   5  11  167.10   11.60
  -5   5 -11  168.00   20.27
  -5  -5 -11  153.28    9.90
  -5  -5 -11  173.35    8.21
   5  -5  12   68.10    8.95
   5   5  12   55.44    7.38
  -5   5 -12   71.34   10.29
  -5  -5 -12   64.55    9.26
  -5  -5 -12   65.29   10.52
   5  -5  13   -0.31    1.78
   5   5  13   -0.39    1.16
  -5   5 -13    0.54    0.85
  -5  -5 -13    0.49    0.51
  -5  -5 -13    1.41    0.93
   5  -5  14   15.82    3.09
   5   5  14   25.37    4.84
  -5   5 -14   20.02    3.70
  -5  -5 -14   14.79    3.24
   5  -5  15   49.06    9.83
   5   5  15   48.60    9.11
  -5   5 -15   44.71    7.92
  -5  -5 -15   44.17    8.57
   5  -5  16   11.96    3.16
   5   5  16    5.99    2.65
  -5   5 -16    8.46    2.57
  -5  -5 -16    8.93    2.88
   5  -5  17   22.85   14.12
   5   5  17   25.70    4.55
  -5   5 -17   21.30    7.46
  -5  -5 -17   12.07    3.88
   5  -5  18   54.00   13.74
   5   5  18   59.61   14.84
  -5   5 -18   67.92   15.69
  -5  -5 -18   66.68   52.23
   5  -5  19    7.59    4.50
   5   5  19    3.81    2.39
  -5   5 -19    1.57    2.03
  -5  -5 -19    9.13    4.14
  -5  -7  20   78.21    8.31
  -5   7  20   52.15    8.95
   5   7 -20   53.56    7.41
   5  -7 -20   64.99    9.34
  -5  -7  19   48.37   11.22
  -5   7  19   22.79   10.19
   5   7 -19   36.38    6.15
   5  -7 -19   43.58   10.14
  -5  -7  18   14.48    3.60
  -5   7  18    9.03    3.86
   5   7 -18    9.26    4.68
   5  -7 -18    8.26    3.52
  -5  -7  17  122.41   13.30
  -5   7  17  107.95   15.28
   5   7 -17   84.92   10.34
   5  -7 -17  117.06   13.48
  -5  -7  16    4.48    2.98
  -5   7  16   -1.11    2.08
   5   7 -16    2.01    1.54
   5  -7 -16    4.76    3.19
  -5  -7  15   50.97   10.11
  -5   7  15   61.64   11.91
   5   7 -15   48.47    8.54
   5  -7 -15   47.31    7.77
  -5  -7  14    3.14    2.24
  -5   7  14    1.96    1.13
   5   7 -14    2.08    1.41
   5  -7 -14    2.47    1.39
  -5  -7  13    4.27    2.75
  -5   7  13    1.05    0.90
   5   7 -13    3.83    2.42
   5  -7 -13   -0.13    1.98
  -5  -7  12   14.69    3.29
  -5   7  12    8.90    3.76
   5   7 -12    8.62    3.37
  -5  -7  11    1.57    1.03
  -5   7  11    2.78    1.39
   5   7 -11    2.26    2.03
   5  -7 -11    4.68    1.85
  -5  -7  10   81.37   10.63
  -5   7  10   66.04    8.67
   5   7 -10   73.48    4.24
   5  -7 -10   79.11    9.54
  -5  -7   9  221.82   12.66
  -5   7   9  203.86    9.18
   5   7  -9  199.05   21.07
   5  -7  -9  198.97   22.54
  -5  -7   9  200.16    8.59
  -5   7   8  308.80   16.72
   5   7  -8  348.01   22.10
   5  -7  -8  320.71   16.21
  -5  -7   8  295.71   14.46
  -5   7   7    4.91    1.65
   5   7  -7    1.78    1.05
   5   7  -7    2.68    1.18
   5  -7  -7    5.04    1.98
  -5  -7   7    0.93    0.75
  -5   7   6  782.05   30.02
   5   7  -6  724.16   28.09
   5   7  -6  679.58   26.04
   5  -7  -6  722.93   28.33
  -5  -7   6  696.84   27.22
  -5   7   5  147.93   14.18
   5   7  -5  132.83   18.86
   5  -7  -5  114.61    7.77
   5   7  -5  126.32   10.81
   5  -7  -5  122.61   17.01
  -5  -7   5  125.65    8.72
  -5   7   4  192.75   13.20
   5   7  -4  188.76   14.15
   5  -7  -4  175.79   11.68
   5   7  -4  181.61   17.47
   5  -7  -4  186.29   12.84
  -5  -7   4  179.75   12.19
  -5   7   3   24.16    4.91
   5   7  -3   18.73    3.34
   5  -7  -3   25.91    3.19
   5   7  -3   17.49    2.55
   5  -7  -3   20.38    6.23
  -5  -7   3   15.85    2.88
  -5   7   2  179.86   18.34
   5   7  -2  165.99   10.99
   5   7  -2  160.30   12.14
   5  -7  -2  172.81   11.19
  -5  -7   2  151.48    9.96
   5   7  -1   19.58    3.14
  -5   7   1   36.66    4.99
   5   7  -1   22.07    3.60
   5  -7  -1   19.63    3.78
  -5  -7   1   22.74    3.83
   5   7   0    2.06    0.93
  -5   7   0    5.30    1.44
   5   7   0    4.79    0.85
  -5   7   0    6.48    1.11
   5  -7   0    5.09    1.60
  -5  -7   0    8.59    2.24
   5   7   1   51.74    6.38
  -5   7  -1   48.96    5.22
  -5   7  -1   48.52    5.27
   5  -7   1   47.34    6.20
  -5  -7  -1   65.32    5.74
   5   7   2   43.40    5.71
  -5   7  -2   47.29    4.71
   5   7   2   25.21    2.34
  -5   7  -2   43.50    5.15
   5  -7   2   40.55    7.05
  -5  -7  -2   46.90    7.13
   5   7   3    1.47    1.23
  -5   7  -3    2.19    1.08
  -5   7  -3   13.07    3.73
   5  -7   3    0.28    0.69
  -5  -7  -3    3.22    1.08
   5   7   4   -0.36    0.67
  -5   7  -4    0.59    0.67
  -5   7  -4    0.46    0.72
   5  -7   4    2.57    1.13
  -5  -7  -4   -1.29    1.62
   5   7   5    3.40    1.36
  -5   7  -5    0.98    0.77
  -5   7  -5    3.01    0.90
   5  -7   5    2.01    0.85
  -5  -7  -5    0.93    1.23
   5   7   6   20.17    2.47
  -5   7  -6   22.92    3.58
   5  -7   6   18.94    2.75
  -5  -7  -6   16.18    4.58
   5   7   7   44.76    6.87
  -5   7  -7   40.93    6.10
   5  -7   7   36.51    5.58
  -5  -7  -7   46.28    7.77
   5  -7   8  239.11   18.32
   5   7   8  220.09   15.85
  -5   7  -8  196.79   69.51
   5  -7   8  205.02   72.29
  -5  -7  -8  245.13   26.68
   5  -7   9  186.31   23.49
   5   7   9  177.54   21.28
  -5   7  -9  200.18   71.50
  -5  -7  -9  187.68    7.38
   5  -7  10    1.29    1.47
   5   7  10   -2.86    1.78
  -5   7 -10   -0.18    1.85
  -5  -7 -10    6.12    3.19
   5  -7  11  151.84   20.81
   5   7  11  168.00   20.66
  -5   7 -11  139.67   15.74
  -5  -7 -11  151.56   22.77
   5  -7  12   31.72    5.81
   5   7  12   22.87    4.35
  -5   7 -12   16.83    3.96
  -5  -7 -12   16.26    3.14
   5  -7  13   73.14    9.39
   5   7  13   83.79   10.08
  -5   7 -13   65.40    6.89
  -5  -7 -13   87.96    9.26
   5  -7  14   47.88    9.18
   5   7  14   31.10    7.28
  -5   7 -14   31.82    7.02
  -5  -7 -14   43.89    7.02
   5  -7  15   64.99   10.29
   5   7  15   65.24    9.06
  -5   7 -15   53.15    8.16
  -5  -7 -15   51.15    8.77
   5  -7  16    5.97    3.16
   5   7  16   -4.27    2.01
  -5   7 -16    2.88    1.88
  -5  -7 -16    1.08    2.57
   5  -7  17    1.60    1.85
   5   7  17   -2.62    2.14
  -5   7 -17   -3.01    2.29
  -5  -7 -17    4.73    2.42
   5  -7  18   16.36    5.53
   5   7  18   18.03    5.69
  -5   7 -18   12.35    4.58
  -5  -7 -18    7.74    3.40
  -5  -9  18    7.69    2.88
   5   9 -18   15.49    4.99
   5  -9 -18   19.27    7.54
  -5  -9  17  170.83   17.31
  -5   9  17  130.82   22.25
   5   9 -17  136.97   18.50
   5  -9 -17  156.78   19.91
  -5  -9  16   25.78    7.31
  -5   9  16   23.64    8.26
   5   9 -16   30.10    7.46
   5  -9 -16   18.70    5.30
  -5  -9  15  212.63   26.88
  -5   9  15  198.66   23.67
   5   9 -15  198.74   15.95
   5  -9 -15  227.35   18.39
  -5  -9  14   32.75    6.02
  -5   9  14   22.23    6.69
   5   9 -14   28.69    5.43
   5  -9 -14   24.96    4.22
  -5  -9  13  184.54   25.62
  -5   9  13  181.55   12.79
   5   9 -13  169.75   24.39
   5  -9 -13  212.66   17.44
  -5  -9  12    1.41    1.26
  -5   9  12   -1.80    1.96
   5   9 -12   -4.45    1.90
  -5  -9  11  266.79   33.63
  -5   9  11  247.88   20.56
   5   9 -11  257.58   23.90
   5  -9 -11  248.81   37.54
  -5  -9  10    4.97    2.91
  -5   9  10    8.08    3.94
   5   9 -10    5.58    2.44
   5  -9 -10    5.12    2.24
  -5  -9   9  764.12   36.58
  -5   9   9  640.21   34.19
   5   9  -9  596.20   30.15
   5  -9  -9  646.36   31.36
  -5  -9   9  630.13   29.02
  -5   9   8  333.91   22.41
   5   9  -8  305.35   15.90
   5   9  -8  250.01   12.89
   5  -9  -8  300.67   19.50
  -5  -9   8  277.28   16.08
  -5   9   7  299.56   16.52
   5   9  -7  300.10   16.41
   5   9  -7  285.83   19.19
   5  -9  -7  286.75   17.60
  -5  -9   7  278.65   14.61
  -5   9   6    6.12    2.86
   5   9  -6    4.17    2.44
   5   9  -6    5.99    2.91
   5  -9  -6   -2.86    2.24
  -5  -9   6    5.89    2.29
  -5   9   5  636.84   42.63
   5   9  -5  643.02   43.04
   5   9  -5  619.89   44.46
   5  -9  -5  629.36   42.73
  -5  -9   5  621.10   41.21
  -5   9   4    9.62    2.78
   5   9  -4    7.44    2.16
   5   9  -4    6.20    1.93
   5  -9  -4   13.25    3.76
  -5   9   3  103.29   10.99
   5   9  -3  104.01   12.61
   5   9  -3   84.05    4.19
   5  -9  -3   94.16   13.17
  -5  -9   3   95.86   13.17
  -5   9   2   38.00    6.28
   5   9  -2   26.81    5.84
   5  -9  -2   22.90    3.58
   5   9  -2   22.38    3.60
   5  -9  -2   31.59    5.63
  -5  -9   2   32.49    5.69
   5   9  -1   19.37    3.27
  -5   9   1   11.63    3.60
   5   9  -1   12.53    3.19
  -5   9   1   13.07    3.29
   5  -9  -1   15.77    3.19
  -5  -9   1   14.74    3.76
   5   9   0   62.72   23.26
  -5   9   0   75.84    8.59
  -5   9   0   61.33    8.62
   5  -9   0   75.82    9.78
  -5  -9   0   66.17    9.78
   5   9   1  221.33   78.90
  -5   9  -1  207.77   73.55
  -5   9  -1  228.25   17.49
   5  -9   1  202.39   71.52
  -5  -9  -1  217.14   18.39
   5   9   2    0.98    1.34
  -5   9  -2    2.14    1.98
  -5   9  -2    1.88    0.75
   5  -9   2    3.55    1.23
  -5  -9  -2    2.80    1.21
   5   9   3  166.50   19.53
  -5   9  -3  157.06    7.54
  -5   9  -3  149.63   16.29
   5  -9   3  145.87   12.63
  -5  -9  -3  155.24   20.17
   5   9   4    6.66    2.86
  -5   9  -4    4.27    2.21
  -5   9  -4    6.97    2.70
   5  -9   4    4.55    2.06
  -5  -9  -4    4.01    2.11
   5   9   5  148.03   19.63
  -5   9  -5  154.98   17.65
  -5   9  -5  136.35    8.39
   5  -9   5  136.71    8.77
  -5  -9  -5  150.66   20.71
   5   9   6   38.67    6.12
  -5   9  -6   31.03    4.84
   5  -9   6   29.59    4.45
  -5  -9  -6   34.14    6.41
   5  -9   7  198.20   25.06
   5   9   7  178.96   26.01
  -5   9  -7  176.56   15.90
   5  -9   7  134.42   20.66
  -5  -9  -7  170.72   28.22
   5  -9   8    0.39    1.18
   5   9   8    1.16    1.60
  -5   9  -8    2.39    1.49
  -5  -9  -8    0.93    1.54
   5  -9   9    0.33    1.26
   5   9   9    2.83    1.78
  -5   9  -9    1.03    0.85
  -5  -9  -9    4.99    2.32
   5  -9  10   10.03    3.27
   5   9  10    4.01    2.55
  -5   9 -10    4.61    2.91
  -5  -9 -10    4.73    3.55
   5  -9  11    1.05    1.03
   5   9  11   -2.52    2.06
  -5   9 -11    2.32    1.70
   5  -9  12    0.18    1.05
  -5   9 -12   -0.80    1.80
  -5  -9 -12    0.31    1.65
   5  -9  13   -1.05    2.01
   5   9  13    2.16    2.29
  -5   9 -13    3.34    2.11
  -5  -9 -13   -0.77    2.34
   5  -9  14   -1.03    2.14
   5   9  14   -1.75    2.01
  -5   9 -14   -1.93    2.37
  -5  -9 -14    0.69    1.80
   5  -9  15    3.19    2.19
   5   9  15   -1.03    2.32
  -5   9 -15    6.61    3.04
  -5  -9 -15    5.33    2.98
  -5 -11  14    0.85    1.54
  -5  11  14   -3.37    2.62
   5  11 -14    1.54    2.01
   5 -11 -14    3.16    1.88
  -5 -11  13   -0.59    2.37
  -5  11  13    4.55    2.98
   5  11 -13   -1.85    1.75
  -5 -11  12    6.41    3.45
  -5  11  12   13.20    3.91
   5  11 -12    4.12    2.52
   5 -11 -12   10.45    5.09
  -5 -11  11   -1.98    2.29
  -5  11  11    0.49    2.16
   5  11 -11   -0.51    1.57
   5 -11 -11    3.29    2.26
  -5 -11  10    1.29    1.47
  -5  11  10   -0.44    1.70
   5  11 -10    1.80    1.36
   5 -11 -10    1.83    1.83
  -5 -11   9    7.10    2.26
  -5  11   9    1.93    1.54
   5  11  -9    3.29    2.29
   5 -11  -9    4.04    2.75
   5  11  -8    2.14    1.57
   5  11  -8    1.44    1.23
   5 -11  -8    0.51    1.49
  -5  11   7   27.32    6.79
   5  11  -7   39.31    6.59
   5  11  -7   21.51    4.84
   5 -11  -7   43.22    8.95
  -5 -11   7   22.31    5.61
  -5  11   6    1.41    2.16
   5  11  -6    2.29    1.75
   5  11  -6    0.26    0.77
   5 -11  -6    3.58    2.37
  -5 -11   6    1.70    1.34
  -5  11   5   19.68    6.02
   5  11  -5   30.07    5.22
   5 -11  -5   21.38    6.20
  -5 -11   5   24.11    6.66
  -5  11   4    0.00    1.70
   5  11  -4    0.41    1.05
   5 -11  -4    0.41    1.00
  -5 -11   4   -0.13    1.44
  -5  11   3   10.57    3.40
   5  11  -3   16.18    6.79
   5 -11  -3   11.81    3.55
  -5 -11   3   15.49    4.22
  -5  11   2    6.20    2.75
   5  11  -2    0.57    1.41
   5 -11  -2    3.52    2.39
  -5 -11   2    5.97    2.14
  -5  11   1   -0.87    1.80
   5  11  -1   -1.11    1.90
   5 -11  -1   -0.75    0.98
  -5 -11   1   -0.39    1.70
   5  11   0   25.14    7.00
  -5  11   0   26.76    7.41
   5 -11   0   16.34    5.51
  -5 -11   0   28.97    4.86
   5  11   1   30.07   16.57
  -5  11  -1   26.01    7.00
   5 -11   1   20.74    5.61
  -5 -11  -1   37.20    5.89
   5  11   2   27.71    7.51
  -5  11  -2   31.44    3.70
   5 -11   2   28.25    4.30
  -5 -11  -2   20.99    6.30
   5  11   3    6.69    2.57
  -5  11  -3    4.19    3.14
  -5  11  -3    3.27    1.96
   5 -11   3    3.52    2.42
  -5 -11  -3    4.86    1.70
   5  11   4   26.83    7.23
  -5  11  -4   16.13    4.19
  -5  11  -4   11.40    2.57
   5 -11   4   12.25    3.09
  -5 -11  -4   13.17    3.63
   5  11   5   74.25    9.13
  -5  11  -5   62.98   11.14
  -5  11  -5   49.01    9.57
   5 -11   5   56.44    9.62
  -5 -11  -5   59.53    9.88
   5  11   6   36.38    6.51
  -5  11  -6   25.32    3.55
  -5 -11  -6   31.10    5.48
   5 -11   7    9.60    4.04
   5  11   7    7.77    3.32
  -5  11  -7    2.57    2.01
  -5 -11  -7    9.88    4.89
   5 -11   8    4.17    2.55
   5  11   8    5.92    3.09
  -5  11  -8    1.88    1.85
  -5 -11  -8    3.04    2.50
   5 -11   9   81.94   13.43
   5  11   9   67.04   17.03
  -5  11  -9   47.13   10.96
  -5 -11  -9   69.67   13.38
   5 -11  10   -4.89    2.19
   5  11  10   -1.16    2.47
  -5  11 -10    3.94    2.32
  -5 -11 -10    2.44    2.39
   5 -11  11   59.82    7.72
   5  11  11   55.29    6.38
  -5  11 -11   40.37    6.77
  -5 -11 -11   58.73   46.49
  -5  13   7    4.58    3.83
   5  13  -7   15.13    5.48
   5 -13  -7    9.75    3.32
  -5  13   6    2.29    2.24
   5  13  -6   -0.93    2.29
   5 -13  -6   -2.29    2.34
  -5  13   5   14.30    4.40
   5  13  -5   13.07    3.91
   5 -13  -5   12.09    3.81
  -5  13   4   41.39    7.92
   5  13  -4   33.75    7.18
   5 -13  -4   37.95    5.89
  -5 -13   4   30.23    5.15
  -5  13   3   42.01    7.82
   5  13  -3   47.67    7.10
   5 -13  -3   41.73    7.87
  -5 -13   3   43.40    5.40
  -5  13   2   75.25    9.00
   5  13  -2   68.64   10.52
   5 -13  -2   60.30    9.06
  -5 -13   2   63.26   10.45
  -5  13   1   68.67   11.40
   5  13  -1   68.77   10.37
   5 -13  -1   55.80   44.43
  -5 -13   1   53.23    4.37
   5  13   0   55.42    7.25
  -5  13   0   63.11   50.09
   5 -13   0   41.91    9.21
  -5 -13   0   54.03   11.06
   5  13   1  130.28   16.08
  -5  13  -1  137.97   16.83
   5 -13   1  103.86   15.08
  -5 -13  -1  118.68   21.95
   5  13   2    7.56    3.70
  -5  13  -2    8.46    4.12
   5 -13   2    9.67    5.35
  -5 -13  -2   11.96    3.60
   5  13   3   16.95    5.22
  -5  13  -3   18.16    5.35
  -5 -13  -3   19.04    6.05
   5  13   4    3.50    2.21
  -5  13  -4   -3.86    2.55
  -5 -13  -4    5.43    3.45
  -6   0  24   53.59   10.93
   6   0 -24   46.75    6.66
  -6   0  23    2.44    2.32
   6   0 -23   -3.01    2.16
  -6   0  22   46.31    7.25
   6   0 -22   51.20    6.77
  -6   0  21    3.22    2.26
   6   0 -21    2.98    2.24
  -6   0  20  222.80   14.82
   6   0 -20  210.96   25.11
  -6   0  19    3.86    1.98
   6   0 -19   -1.13    1.88
  -6   0  18  356.60   17.96
   6   0 -18  481.22   23.77
  -6   0  17   -2.08    1.80
   6   0 -17   -0.54    1.57
   6   0 -17   -0.72    0.75
  -6   0  16   31.34    4.09
   6   0 -16   32.39    5.02
   6   0 -16   24.11    4.09
  -6   0  15    1.00    0.69
   6   0 -15    0.36    0.41
  -6   0  14    9.39    2.80
   6   0 -14    8.05    2.34
  -6   0  13   -1.93    1.36
   6   0 -13    1.21    1.62
  -6   0  12   91.30   11.96
   6   0 -12  100.72   12.66
  -6   0  12   79.83   10.06
  -6   0  11   -2.19    1.11
   6   0 -11   -1.52    1.16
  -6   0  11    0.39    0.33
  -6   0  10  652.67   15.80
   6   0 -10  705.10   17.60
  -6   0  10  709.75   16.47
  -6   0   9    1.13    0.62
   6   0  -9    0.95    1.26
  -6   0   9    1.93    0.57
  -6   0   8 1631.27   35.94
   6   0  -8 1753.68   38.80
  -6   0   8 1870.14   40.78
  -6   0   7    0.77    0.26
   6   0  -7   -0.54    1.44
  -6   0   7    1.72    0.62
  -6   0   6 6209.68  119.76
   6   0  -6 7089.13  137.05
  -6   0   6 7402.36  118.47
  -6   0   5    0.93    1.00
   6   0  -5    3.52    0.77
  -6   0   5    0.95    0.46
  -6   0   4 4629.33   89.07
   6   0  -4 5442.02  105.76
  -6   0   4 5446.65  105.40
  -6   0   3    1.11    0.26
   6   0  -3    0.67    0.44
  -6   0   3    1.21    0.57
  -6   0   2  954.62   18.42
  -6   0   2 1054.24   20.35
   6   0  -2 1090.41   22.59
  -6   0   2 1076.26   22.31
   6   0  -1    4.84    0.93
  -6   0   1    0.69    0.69
  -6   0   0  116.11    3.50
   6   0   0  123.26    3.70
   6   0   0  127.50    5.43
  -6   0   0  121.23    4.48
   6   0   1    1.57    0.36
   6   0   1    2.29    1.00
  -6   0  -1    1.62    0.80
   6   0   2 1436.90   28.53
  -6   0  -2 1575.54   31.95
  -6   0  -2 1469.24   36.87
   6   0   3   -0.18    0.46
  -6   0  -3    0.87    0.51
  -6   0  -3   -0.08    0.77
   6   0   4  177.59    6.07
  -6   0  -4  186.93    6.64
  -6   0  -4  191.25    6.66
   6   0   5    1.13    0.49
  -6   0  -5   -0.54    0.90
  -6   0  -5    2.62    0.80
   6   0   6  437.36   10.86
  -6   0  -6  469.39   11.83
  -6   0  -6  434.09   10.96
   6   0   7    0.64    0.33
  -6   0  -7    2.01    0.82
  -6   0  -7   -0.39    0.75
   6   0   8  219.53   11.27
  -6   0  -8  252.20   12.94
  -6   0  -8  224.24   11.40
   6   0   9    1.34    0.67
  -6   0  -9   -1.03    1.31
  -6   0  -9   -0.44    0.75
   6   0  10   24.57    3.96
  -6   0 -10   19.01    3.24
  -6   0 -10   23.10    4.06
   6   0  11   -0.15    0.69
  -6   0 -11   -0.26    0.72
   6   0  12   27.42    3.40
  -6   0 -12   23.72    3.81
  -6   0 -12   24.00    4.32
   6   0  13    0.13    0.72
  -6   0 -13    1.67    0.95
  -6   0 -13    0.28    0.54
   6   0  14   25.29    5.09
  -6   0 -14   25.19    3.55
  -6   0 -14   25.03    4.27
   6   0  15   -0.03    1.65
  -6   0 -15   -0.23    1.03
   6   0  16   37.23    7.92
  -6   0 -16   37.10    6.38
   6   0  17    1.60    2.26
  -6   0 -17    3.68    2.60
   6   0  18    1.83    1.47
  -6   0 -18    0.87    1.00
   6   0  19   -1.57    2.03
  -6   0 -19    1.70    1.49
   6   0  20   16.03    4.91
  -6   0 -20   12.30    3.83
   6   0  21    8.95    3.42
  -6   0 -21    5.71    3.81
  -6  -2  23   47.39    6.95
  -6   2  23   37.95    6.79
   6   2 -23   42.68    5.92
   6  -2 -23   28.27    4.53
  -6  -2  22  131.49   22.46
  -6   2  22  108.90   20.43
   6   2 -22  110.27   19.63
   6  -2 -22  112.27   18.50
  -6  -2  21    7.95    3.60
  -6   2  21   -1.70    2.29
   6   2 -21    0.03    1.31
   6  -2 -21   -0.72    1.88
  -6  -2  20  341.91   22.67
  -6   2  20  309.62   16.16
   6   2 -20  336.25   31.67
   6  -2 -20  321.02   16.11
  -6  -2  19    1.85    1.21
  -6   2  19   -1.72    2.14
   6   2 -19   -2.42    2.03
   6  -2 -19    0.72    0.82
   6  -2 -19   -1.31    1.13
  -6  -2  18  528.92   25.86
  -6   2  18  564.24   51.61
   6   2 -18  526.35   31.18
   6  -2 -18  548.60   26.34
   6  -2 -18  502.91   37.00
  -6  -2  17   54.72    7.72
  -6   2  17   54.44    8.64
   6   2 -17   52.12    6.41
   6  -2 -17   51.79   10.27
   6  -2 -17   57.73   22.79
  -6  -2  16  525.06   35.89
  -6   2  16  498.02   33.63
   6  -2 -16  527.45   35.25
   6   2 -16  523.47   38.87
   6  -2 -16  557.32   42.14
  -6  -2  15   -3.04    1.78
  -6   2  15   -5.15    1.60
   6  -2 -15   -1.72    1.41
   6   2 -15   -0.31    1.83
   6  -2 -15    2.44    1.11
  -6  -2  14  916.62   42.35
  -6   2  14  923.83   42.60
   6  -2 -14  974.72   44.94
   6   2 -14  931.88   46.10
   6  -2 -14  958.59   44.02
  -6  -2  13    5.69    1.85
  -6   2  13    4.94    1.78
   6  -2 -13    7.85    2.55
   6   2 -13    3.99    1.67
   6  -2 -13    8.59    2.42
  -6  -2  13    5.56    1.75
  -6  -2  12 1466.46   39.03
  -6   2  12 1437.93   38.44
   6  -2 -12 1547.01   40.70
   6   2 -12 1565.79   42.42
   6  -2 -12 1554.29   63.31
  -6  -2  12 1530.24   39.44
  -6  -2  11    4.40    1.05
  -6   2  11   -1.31    1.31
   6  -2 -11    1.11    0.75
   6   2 -11    3.86    1.39
  -6  -2  11    3.14    0.54
  -6   2  11   -0.13    1.03
  -6  -2  10 3430.56  335.53
  -6   2  10 3193.51   91.30
   6  -2 -10 3388.72   96.66
   6   2 -10 3468.71  339.36
  -6  -2  10 3482.78   98.53
  -6   2  10 3473.34   99.28
  -6  -2   9  170.39    9.90
  -6   2   9  161.95   10.03
   6  -2  -9  158.12   10.14
   6   2  -9  167.53    8.57
  -6  -2   9  165.81    7.59
  -6   2   9  162.52    8.03
  -6  -2   8 2837.52   61.49
  -6   2   8 2683.86   58.22
   6  -2  -8 2830.09   61.15
   6   2  -8 3017.23  222.23
  -6  -2   8 3125.51  229.82
  -6   2   8 2889.62   62.72
  -6  -2   7   47.13    6.35
  -6   2   7   36.43    4.24
   6  -2  -7   44.94    5.66
   6   2  -7   48.60    7.98
  -6  -2   7   46.31    5.35
  -6   2   7   42.35    5.15
  -6  -2   6 2836.88   55.98
  -6   2   6 2746.86   54.77
   6  -2  -6 2736.65   54.59
   6   2  -6 2798.42   56.29
  -6  -2   6 2728.73   53.64
  -6   2   6 2814.40   55.88
  -6  -2   5  223.23    7.31
  -6   2   5  217.62    7.74
   6  -2  -5  229.77    8.10
   6   2  -5  247.67    8.52
  -6  -2   5  215.28    7.51
  -6   2   5  217.55    8.03
  -6  -2   4 1608.32   33.63
  -6   2   4 1523.03   30.67
   6  -2  -4 1523.73   30.56
   6   2  -4 1517.30   31.03
  -6  -2   4 1502.04   31.41
  -6   2   4 1584.11   32.08
  -6   2   3   95.14    5.94
   6   2  -3  105.74    4.55
   6  -2  -3   93.05    5.97
   6   2  -3  125.24    6.74
  -6  -2   3   91.25    6.48
  -6   2   3   91.07    9.34
  -6   2   2 1985.14   38.77
   6   2  -2 1985.76   39.03
   6  -2  -2 1946.34   38.95
   6   2  -2 1988.92   41.50
  -6  -2   2 1887.92   45.85
  -6   2   2 2016.19   40.24
   6   2  -1  635.09   14.02
  -6   2   1  650.09   13.22
   6  -2  -1  648.09   14.61
   6   2  -1  642.99   14.23
  -6  -2   1  609.83   14.92
  -6   2   1  690.12   15.02
   6   2   0 1285.50   25.80
  -6   2   0 1280.25   25.34
   6   2   0 1249.84   26.76
  -6  -2   0 1240.27   25.52
  -6   2   0 1282.95   26.29
   6  -2   1  552.72   10.50
   6   2   1  511.61    9.34
   6   2   1  478.68   14.79
  -6   2  -1  500.98   15.69
  -6  -2  -1  459.07   17.06
  -6   2  -1  507.05   15.87
   6  -2   2 4549.29   88.14
   6   2   2 4310.67   83.64
   6   2   2 4410.55   85.77
  -6   2  -2 4361.23   85.59
  -6  -2  -2 4047.51   79.26
  -6   2  -2 4192.15   82.22
   6  -2   3  412.84   12.66
   6   2   3  393.29   12.27
   6   2   3  405.82   12.66
  -6  -2  -3  388.71   14.18
  -6   2  -3  417.75   21.58
   6  -2   4  872.81   20.04
   6   2   4  861.44   19.71
  -6   2  -4  932.99   21.66
  -6  -2  -4  827.82   21.51
  -6   2  -4  831.37   19.19
   6  -2   5  266.99   12.27
   6   2   5  262.52   12.07
  -6   2  -5  273.40   12.99
  -6  -2  -5  267.69   12.19
  -6  -2  -5  257.29   12.55
  -6   2  -5  272.27   12.32
   6  -2   6  863.06   20.12
   6   2   6  828.10   20.22
  -6   2  -6  888.27   21.12
  -6  -2  -6  935.69   21.46
  -6  -2  -6  870.98   20.45
  -6   2  -6  883.54   20.02
   6  -2   7  415.98   20.43
   6   2   7  429.41   21.12
  -6   2  -7  428.33   22.13
  -6  -2  -7  444.48   21.66
  -6  -2  -7  426.50   21.71
  -6   2  -7  418.89   20.35
   6  -2   8  989.35   30.62
   6   2   8  975.28   30.23
  -6   2  -8 1008.34   30.67
  -6  -2  -8 1019.48   31.46
  -6  -2  -8  994.55   29.69
  -6   2  -8  984.98   28.76
   6  -2   9    3.04    1.62
   6   2   9    0.80    0.51
  -6   2  -9   -2.44    2.08
  -6  -2  -9   -0.23    1.03
  -6  -2  -9    0.77    0.54
  -6   2  -9   -0.10    0.75
   6  -2  10  372.24   15.10
   6   2  10  358.74   14.79
  -6   2 -10  363.39   18.83
  -6  -2 -10  379.34   15.15
  -6  -2 -10  387.50   19.84
  -6   2 -10  352.69   14.59
   6  -2  11    3.94    1.70
  -6   2 -11    3.63    1.44
  -6  -2 -11    2.21    1.11
  -6  -2 -11    5.81    1.96
  -6   2 -11    2.86    0.82
   6  -2  12  732.81   26.70
  -6   2 -12  738.72   27.68
  -6  -2 -12  703.40   27.27
  -6  -2 -12  713.07   25.91
  -6   2 -12  644.69   22.56
   6  -2  13   42.55    6.53
   6   2  13   36.71    6.79
  -6   2 -13   33.88    6.25
  -6  -2 -13   43.58    8.75
  -6  -2 -13   28.30    4.79
  -6   2 -13   27.97    5.12
   6  -2  14   92.23   12.91
   6   2  14  108.08   16.31
  -6   2 -14   78.34    8.75
  -6  -2 -14   72.91    7.85
  -6  -2 -14   78.98   10.11
   6  -2  15   31.41    5.43
   6   2  15   34.91    6.20
  -6   2 -15   30.18    5.89
  -6  -2 -15   30.38    4.50
  -6  -2 -15   26.86    4.35
   6  -2  16  132.93   17.57
   6   2  16  133.45   19.12
  -6   2 -16  138.87   19.89
  -6  -2 -16  121.59   72.01
  -6  -2 -16  126.63   16.47
   6  -2  17   -3.27    1.98
   6   2  17    5.35    1.47
  -6   2 -17   -0.03    2.16
  -6  -2 -17   -2.62    1.65
  -6  -2 -17    3.09    1.80
   6  -2  18   32.42    4.58
   6   2  18   34.37    5.25
  -6   2 -18   40.57    5.94
  -6  -2 -18   31.26    6.35
   6  -2  19   22.56    6.77
   6   2  19   20.48    6.35
  -6   2 -19   27.01    7.44
  -6  -2 -19   21.28    6.56
   6  -2  20    3.06    2.78
   6   2  20    0.82    1.54
  -6   2 -20    2.21    2.01
  -6  -2 -20    2.03    1.80
  -6  -4  23   36.82    7.46
  -6   4  23   34.32    7.69
   6   4 -23   50.17    9.03
  -6  -4  22    9.67    4.84
  -6   4  22   12.09    3.99
   6   4 -22    3.16    2.65
  -6  -4  21   47.57   12.25
  -6   4  21   35.30    8.85
   6   4 -21   45.20   11.50
   6  -4 -21   31.57    8.10
  -6  -4  20    5.92    2.39
  -6   4  20   -2.06    2.01
   6   4 -20    7.49    3.47
   6  -4 -20    0.64    1.21
   6  -4 -20   -0.59    1.70
  -6  -4  19    3.88    2.60
  -6   4  19    3.63    2.50
   6   4 -19    3.04    2.16
   6  -4 -19   -0.41    1.13
   6  -4 -19    1.49    1.18
  -6  -4  18    8.77    3.22
  -6   4  18    0.75    1.44
   6   4 -18    9.16    2.11
   6  -4 -18    6.64    3.06
   6  -4 -18    1.72    1.05
  -6  -4  17    5.81    3.06
  -6   4  17    4.06    1.80
   6  -4 -17    6.25    2.50
   6   4 -17    4.12    2.21
   6  -4 -17    5.53    2.19
  -6  -4  16   33.21    5.20
  -6   4  16   29.89    5.48
   6  -4 -16   27.04    4.86
   6   4 -16   31.98    5.20
   6  -4 -16   30.36    3.99
  -6  -4  15   18.01    3.73
  -6   4  15   13.35    3.94
   6  -4 -15   12.17    3.34
   6   4 -15   18.65    3.40
   6  -4 -15   21.79    3.68
  -6  -4  14  347.13   21.82
  -6   4  14  354.26   22.90
   6  -4 -14  320.58   12.30
   6   4 -14  343.43   14.02
   6  -4 -14  345.82   15.41
  -6  -4  13    0.00    1.60
  -6   4  13    1.93    1.23
   6  -4 -13   -1.83    0.82
   6   4 -13   -0.85    1.62
   6  -4 -13   -1.57    1.31
  -6  -4  12  327.12   20.30
  -6   4  12  287.11   69.72
   6  -4 -12  302.57   12.99
   6   4 -12  288.04   12.71
   6  -4 -12  349.94   22.54
  -6  -4  11   37.92    4.37
  -6   4  11   34.63    4.27
   6  -4 -11   29.89    4.35
   6   4 -11   33.21    3.22
   6  -4 -11   34.65    4.40
  -6  -4  11   21.66    2.50
  -6  -4  10  505.97   17.06
  -6   4  10  497.28   14.74
   6  -4 -10  473.27   13.25
   6   4 -10  460.92   13.97
   6  -4 -10  497.22   15.08
  -6  -4  10  477.52   12.99
  -6  -4   9    9.98    1.70
  -6   4   9    6.15    1.13
   6  -4  -9    8.95    1.62
   6   4  -9   12.09    1.67
  -6  -4   9    9.70    1.60
  -6   4   9   12.37    2.21
  -6  -4   8  277.52   20.76
  -6   4   8  265.84   23.93
   6  -4  -8  252.87   12.66
   6   4  -8  247.16   13.71
  -6  -4   8  247.13   12.61
  -6   4   8  242.81   12.89
  -6  -4   7  155.31   11.76
  -6   4   7  142.24   14.95
   6  -4  -7  141.06    7.51
   6   4  -7  133.42    8.67
  -6  -4   7  142.45    7.25
  -6   4   7  131.31    7.46
  -6   4   6   64.27    6.51
   6  -4  -6   61.41    6.79
   6   4  -6   69.85   10.11
  -6  -4   6   58.30    6.95
  -6   4   6   62.00    6.97
  -6   4   5   35.14    3.29
   6   4  -5   33.16    4.63
   6  -4  -5   31.85    3.81
   6   4  -5   32.13    2.21
  -6  -4   5   36.27    4.91
  -6   4   5   39.39    4.84
  -6   4   4   47.49    3.42
   6   4  -4   40.88    5.45
   6  -4  -4   44.33    4.86
   6   4  -4   39.13    5.17
  -6  -4   4   42.06    6.51
  -6   4   4   48.83    6.64
  -6   4   3   19.53    1.98
   6   4  -3   16.16    1.75
   6  -4  -3   14.54    2.26
   6   4  -3   23.21    2.16
  -6  -4   3   19.32    3.04
  -6   4   3   20.48    2.44
  -6   4   2   10.81    1.23
   6   4  -2   16.18    1.98
   6  -4  -2   16.21    2.70
   6   4  -2   15.80    1.96
  -6  -4   2   13.33    1.78
  -6   4   2   13.76    2.03
   6   4  -1   92.90    6.48
  -6   4   1   94.96    8.93
   6   4  -1   93.70    8.80
  -6  -4   1   90.97    5.27
  -6   4   1   98.92    5.27
   6   4   0  121.97    6.12
  -6   4   0  120.63   10.96
   6   4   0  112.86    5.74
  -6   4   0  131.21    9.29
  -6  -4   0  112.94    6.89
  -6   4   0  113.58    5.87
   6   4   1  397.79   17.88
  -6   4  -1  400.57   17.83
   6   4   1  377.67   16.70
  -6   4  -1  370.49   16.85
  -6  -4  -1  355.83   18.03
  -6   4  -1  378.39   17.80
   6   4   2  146.44    7.38
  -6   4  -2  173.25   11.94
   6   4   2  159.12   11.58
  -6   4  -2  167.84   14.79
  -6  -4  -2  159.89    8.16
  -6   4  -2  157.32    8.08
   6  -4   3  582.71   14.07
   6   4   3  552.02   13.56
   6   4   3  529.02   12.35
  -6   4  -3  515.03   13.25
  -6  -4  -3  486.39   15.05
  -6   4  -3  514.51   12.68
   6  -4   4    5.48    1.05
   6   4   4    4.37    1.34
   6   4   4    4.66    0.95
  -6   4  -4    5.94    1.00
  -6  -4  -4    4.73    1.44
  -6   4  -4    7.18    1.52
   6  -4   5  629.07   19.22
   6   4   5  591.82   18.34
   6   4   5  593.80   17.96
  -6   4  -5  581.61   18.21
  -6  -4  -5  552.97   18.83
  -6   4  -5  562.00   17.34
   6  -4   6  575.00   19.71
   6   4   6  550.02   18.86
   6   4   6  568.87   17.06
  -6   4  -6  530.49   20.43
  -6  -4  -6  529.20   19.48
  -6   4  -6  567.84   17.13
   6  -4   7  848.78   23.36
   6   4   7  755.39   22.92
   6   4   7  805.59   21.48
  -6   4  -7  779.17   22.00
  -6  -4  -7  759.36   22.20
  -6   4  -7  789.10   21.69
   6  -4   8   54.28    6.92
   6   4   8   60.28    7.51
  -6   4  -8   53.56    6.07
  -6  -4  -8   57.86    8.95
  -6   4  -8   55.75    2.73
   6  -4   9  103.99   15.56
   6   4   9   93.21    6.51
  -6   4  -9  101.36   12.45
  -6  -4  -9  107.28    7.46
  -6  -4  -9   98.15   14.61
  -6   4  -9   95.60   23.57
   6  -4  10   73.32   10.39
   6   4  10   81.50   11.55
  -6   4 -10   87.24   12.32
  -6  -4 -10   85.64   11.60
  -6  -4 -10   83.33    8.90
  -6   4 -10   76.74    5.69
   6  -4  11    7.13    2.75
   6   4  11   13.71    2.78
  -6   4 -11    8.72    3.11
  -6  -4 -11    6.61    2.47
  -6  -4 -11    9.44    2.80
   6  -4  12   12.50    3.22
   6   4  12   14.82    4.50
  -6   4 -12   14.30    3.86
  -6  -4 -12   12.09    3.37
  -6  -4 -12    9.93    2.65
   6  -4  13   82.81   11.40
   6   4  13   69.51    8.52
  -6   4 -13   68.74    7.28
  -6  -4 -13   64.21    6.97
  -6  -4 -13   71.34    9.78
   6  -4  14   80.99   10.19
   6   4  14   81.50   14.97
  -6   4 -14   77.67   11.17
  -6  -4 -14   65.71    8.62
  -6  -4 -14   78.80   11.55
   6  -4  15  154.26   22.23
   6   4  15  160.33   21.33
  -6   4 -15  170.57   18.37
  -6  -4 -15  153.23   17.57
  -6  -4 -15  168.77   22.15
   6  -4  16   14.05    4.73
   6   4  16   14.61    4.40
  -6   4 -16   21.02    5.92
  -6  -4 -16    4.61    2.93
  -6  -4 -16    7.90    2.75
   6  -4  17   89.61   12.99
   6   4  17  100.18   12.22
  -6   4 -17  101.54   15.80
  -6  -4 -17   83.12   13.71
   6  -4  18    2.24    2.73
   6   4  18    2.91    1.72
  -6   4 -18    3.40    2.50
  -6  -4 -18    1.29    1.29
   6  -4  19   56.55    9.60
   6   4  19   53.33    9.21
  -6   4 -19   66.45    8.49
   6  -4  20    0.64    2.70
   6   4  20   -0.90    2.14
  -6   4 -20   -1.47    2.37
  -6  -6  21   55.83   44.53
  -6   6  21   52.48    7.13
   6   6 -21   59.61    6.79
   6  -6 -21   51.15    7.90
  -6  -6  20  143.25   22.87
  -6   6  20  128.71   15.46
   6   6 -20  127.12   20.09
   6  -6 -20  135.25   25.03
  -6  -6  19   95.86   11.63
  -6   6  19   85.75   10.91
   6   6 -19   89.43   70.49
   6  -6 -19  100.62   14.05
  -6  -6  18  138.85   16.08
  -6   6  18  106.33   12.40
   6   6 -18  114.00   13.22
   6  -6 -18  138.85   14.72
  -6  -6  17  173.43   18.32
  -6   6  17  174.30   18.50
   6   6 -17  159.38   19.63
   6  -6 -17  185.77   11.63
  -6  -6  16  141.73   19.04
  -6   6  16  142.12   25.08
   6   6 -16  140.65   13.17
   6  -6 -16  174.58   24.90
  -6  -6  15   22.56    4.01
  -6   6  15   21.48    3.55
   6   6 -15   25.70    5.22
   6  -6 -15   21.48    3.55
  -6  -6  14  259.12   14.97
  -6   6  14  230.69   15.80
   6   6 -14  236.56   13.43
   6  -6 -14  256.42   27.37
  -6  -6  13    5.87    1.96
  -6   6  13    1.60    0.93
   6   6 -13   -0.67    1.75
   6  -6 -13    1.52    1.00
  -6  -6  12    8.49    2.91
  -6   6  12    7.00    2.73
   6   6 -12   11.27    2.26
  -6  -6  11   48.80    6.10
  -6   6  11   46.23    6.15
   6  -6 -11   31.62    4.84
   6   6 -11   45.56    6.05
   6  -6 -11   42.94    5.97
  -6  -6  10  109.62    7.54
  -6   6  10   93.18   13.76
   6  -6 -10   72.52    6.12
   6   6 -10   95.47   15.08
   6  -6 -10   96.06   11.47
  -6  -6  10   83.07    5.74
  -6  -6   9   32.54    4.50
  -6   6   9   34.99    4.84
   6  -6  -9   30.69    3.99
   6   6  -9   31.10    4.17
   6  -6  -9   34.40    4.86
  -6  -6   9   26.83    5.53
  -6  -6   8  160.25   12.68
  -6   6   8  144.38   10.99
   6  -6  -8  128.12   12.68
   6   6  -8  127.79    9.93
   6  -6  -8  138.93   18.70
  -6  -6   8  118.06    8.67
  -6   6   7   50.94   13.25
   6   6  -7   47.00   12.09
   6  -6  -7   41.83   11.19
   6   6  -7   41.29   11.27
   6  -6  -7   51.63   14.30
  -6  -6   7   46.03   13.61
  -6   6   6  966.92   29.41
   6   6  -6  936.74   25.88
   6  -6  -6  900.62   23.67
   6   6  -6  893.68   26.40
   6  -6  -6  965.84   29.35
  -6  -6   6  932.09   26.27
   6   6  -5    8.28    1.41
  -6  -6   5    6.53    1.47
  -6   6   4 1601.89   42.37
   6   6  -4 1582.57   41.93
   6  -6  -4 1528.49   39.95
   6   6  -4 1493.55   39.29
  -6  -6   4 1482.67   39.13
  -6   6   4 1544.44   41.03
  -6   6   3   71.44   12.14
   6   6  -3   55.83   11.37
   6  -6  -3   70.67    8.18
  -6  -6   3   53.25    6.82
  -6   6   3   71.13   11.81
  -6   6   2 1441.25   42.86
   6   6  -2 1477.70   43.43
   6  -6  -2 1463.60   42.30
   6   6  -2 1391.11   40.39
  -6  -6   2 1384.88   40.91
  -6   6   2 1440.68   43.35
   6   6  -1  448.34   22.54
  -6   6   1  479.45   26.40
   6   6  -1  395.14   19.22
  -6   6   1  454.31   22.15
  -6  -6   1  413.97   20.63
  -6   6   1  431.88   22.38
   6   6   0  974.79   29.43
  -6   6   0 1012.25   31.16
   6   6   0  930.26   27.22
  -6   6   0 1029.75   30.41
  -6  -6   0  996.46   30.02
  -6   6   0  971.01   29.28
   6   6   1  155.44   10.24
  -6   6  -1  189.48   13.22
   6   6   1  150.61    9.34
  -6   6  -1  184.69   11.68
  -6  -6  -1  142.81    9.49
  -6   6  -1  164.65   10.91
   6   6   2  421.59   12.79
  -6   6  -2  432.47   16.13
   6   6   2  370.70   10.29
  -6   6  -2  411.97   12.76
  -6  -6  -2  391.18   12.14
  -6   6  -2  398.28   11.83
   6   6   3   40.19   10.99
   6   6   3   29.64    3.88
  -6   6  -3   77.34   10.01
  -6  -6  -3   38.56   10.52
  -6   6  -3   74.33   10.21
   6   6   4  211.19   13.43
  -6   6  -4  202.42   12.86
   6   6   4  184.02   11.14
  -6   6  -4  196.53   14.87
  -6  -6  -4  205.30   17.49
  -6   6  -4  201.65   12.79
   6  -6   5   31.10    4.76
   6   6   5   26.37    3.65
   6   6   5   16.54    5.15
  -6  -6  -5   25.88    4.86
  -6   6  -5   28.02    3.29
   6  -6   6  420.33   17.03
   6   6   6  373.55   16.29
  -6   6  -6  397.76   31.21
  -6  -6  -6  387.32   16.67
  -6   6  -6  357.53   14.23
   6  -6   7  316.78   15.64
   6   6   7  290.51   15.20
  -6   6  -7  296.40   19.86
  -6  -6  -7  271.24   16.21
  -6   6  -7  262.75   12.68
   6  -6   8  380.84   15.15
   6   6   8  373.84   15.13
  -6   6  -8  366.56   24.62
  -6  -6  -8  359.66   14.61
  -6   6  -8  331.00   12.27
   6  -6   9  635.56   42.60
   6   6   9  565.32   37.92
  -6   6  -9  603.22   56.24
  -6  -6  -9  624.93   41.88
  -6   6  -9  502.11   33.57
   6  -6  10   64.01    9.57
   6   6  10   70.31   11.78
  -6   6 -10   76.31   10.73
  -6  -6 -10   58.79   23.05
   6  -6  11  120.09   17.29
   6   6  11  138.62   14.95
  -6   6 -11  129.74   15.77
  -6  -6 -11  129.87   16.80
   6  -6  12  194.75   28.09
   6   6  12  204.04   24.59
  -6   6 -12  194.65   21.56
  -6  -6 -12  200.82   29.51
   6  -6  13  198.05   29.82
   6   6  13  196.45   23.57
  -6   6 -13  207.46   24.41
  -6  -6 -13  215.33   18.32
   6  -6  14   11.73    4.09
   6   6  14    6.97    2.34
  -6   6 -14    6.59    2.62
  -6  -6 -14    8.82    2.75
   6  -6  15   96.12   10.29
   6   6  15  106.92   12.63
  -6   6 -15   99.51   12.76
  -6  -6 -15  113.20    7.80
   6  -6  16   80.24   10.34
   6   6  16   62.80   10.68
  -6   6 -16   66.63    9.06
  -6  -6 -16   53.82    7.82
   6  -6  17   24.13    6.71
   6   6  17   24.21    6.59
  -6   6 -17   22.74    6.71
  -6  -6 -17   24.80    6.95
   6  -6  18   89.63   14.38
   6   6  18   71.91   12.58
  -6   6 -18   86.57   11.76
  -6  -6 -18   86.39   12.12
  -6  -8  19   35.04    3.42
  -6   8  19   14.61    4.09
   6   8 -19   27.37    5.07
   6  -8 -19   23.72    7.23
  -6  -8  18    7.95    4.09
  -6   8  18    7.87    4.27
   6   8 -18    6.53    3.47
   6  -8 -18   11.58    4.24
  -6  -8  17   46.18   11.71
  -6   8  17   28.40    8.23
   6   8 -17   38.90    8.77
   6  -8 -17   35.25    8.18
  -6  -8  16   -1.78    2.14
  -6   8  16    0.44    1.03
   6   8 -16    1.98    1.62
   6  -8 -16    3.34    2.78
  -6  -8  15    5.69    1.72
  -6   8  15    0.31    1.21
   6   8 -15    3.29    2.01
   6  -8 -15    5.56    1.93
  -6  -8  14    7.38    2.60
  -6   8  14    3.27    2.16
   6   8 -14    6.51    2.37
   6  -8 -14    6.77    2.57
  -6  -8  13    6.51    3.11
  -6   8  13    2.78    1.41
   6   8 -13    5.40    3.06
   6  -8 -13    4.63    2.42
  -6  -8  12   99.54   12.81
  -6   8  12   74.61    9.90
   6   8 -12   96.81   12.76
   6  -8 -12   64.55    9.72
  -6  -8  11    3.99    2.14
  -6   8  11    7.44    3.11
   6   8 -11    9.88    4.43
   6  -8 -11    5.43    3.14
  -6  -8  10   37.30    5.12
  -6   8  10   34.96    6.12
   6   8 -10   28.89    3.78
   6  -8 -10   34.91    4.76
  -6  -8   9   82.35   10.42
  -6   8   9   77.39    9.44
   6   8  -9   67.71    8.82
   6  -8  -9   68.79    9.93
  -6  -8   9   57.32   22.43
  -6   8   8    9.90    2.78
   6   8  -8    8.10    2.98
   6   8  -8   13.04    3.68
   6  -8  -8    6.56    2.21
  -6  -8   8    5.94    1.72
  -6   8   7    8.03    2.98
   6   8  -7    3.09    1.44
   6   8  -7    0.57    0.85
   6  -8  -7   -1.96    1.90
  -6  -8   7    1.36    1.26
  -6   8   6  224.06   14.36
   6   8  -6  197.15    9.06
   6   8  -6  205.94   12.19
   6  -8  -6  184.46   23.51
  -6  -8   6  181.84    7.74
  -6   8   5    6.64    2.60
   6   8  -5    0.00    0.95
   6   8  -5    1.98    0.95
   6  -8  -5    3.99    2.11
  -6  -8   5    2.47    1.18
  -6   8   4   57.35    6.69
   6   8  -4   46.05    5.61
   6  -8  -4   39.34    5.25
   6   8  -4   38.59    6.74
   6  -8  -4   41.42    8.10
  -6  -8   4   35.73    6.02
  -6   8   3  511.01   31.13
   6   8  -3  503.76   24.18
   6  -8  -3  439.70   20.35
   6   8  -3  458.38   21.40
   6  -8  -3  475.15   22.79
  -6  -8   3  495.68   23.57
  -6   8   2   -0.46    1.29
   6   8  -2    2.80    1.16
   6  -8  -2   -0.10    0.69
   6   8  -2    0.26    0.39
   6  -8  -2    1.93    1.08
  -6  -8   2    3.06    1.11
   6   8  -1  146.93   18.52
  -6   8   1  136.17    6.89
   6   8  -1  116.52    8.18
  -6   8   1  133.88    9.72
   6  -8  -1  132.70   18.37
  -6  -8   1  128.56    6.77
   6   8   0    7.23    2.19
  -6   8   0    8.75    2.75
   6   8   0    2.01    0.69
  -6   8   0    4.81    1.49
   6  -8   0    7.62    2.26
  -6  -8   0    3.68    1.36
   6   8   1   86.11   10.60
  -6   8  -1   79.24    9.52
  -6   8  -1   76.43    7.28
   6  -8   1   79.32   11.19
  -6  -8  -1   89.20   11.83
   6   8   2   13.79    2.47
  -6   8  -2   12.30    1.49
  -6   8  -2    8.90    3.37
   6  -8   2   10.83    1.88
  -6  -8  -2   19.04    3.86
   6   8   3   78.44   10.06
  -6   8  -3   75.41    9.52
  -6   8  -3   75.23    7.90
   6  -8   3   63.39    9.31
  -6  -8  -3   75.20   11.50
   6   8   4   29.79    6.05
  -6   8  -4   28.20    4.50
  -6   8  -4   26.63    4.06
   6  -8   4   28.53    4.89
  -6  -8  -4   31.08    5.92
   6   8   5   16.21    6.56
  -6   8  -5   15.44    5.76
   6  -8   5   10.70    2.88
  -6  -8  -5   14.15    3.83
   6  -8   6   -1.90    1.70
   6   8   6    2.42    1.98
  -6   8  -6    4.32    1.98
   6  -8   6    3.09    1.26
  -6  -8  -6    5.89    2.91
   6  -8   7  448.83   23.33
   6   8   7  405.35   21.38
  -6   8  -7  414.33   31.72
   6  -8   7  406.02   20.50
  -6  -8  -7  406.90   22.67
   6  -8   8   93.00   12.43
   6   8   8   97.92   11.60
  -6   8  -8   76.23    9.08
   6  -8   8   66.63    8.28
  -6  -8  -8   92.18   12.81
   6  -8   9  198.41   29.15
   6   8   9  183.33   27.30
  -6   8  -9  167.79   21.95
  -6  -8  -9  170.39   27.14
   6  -8  10   27.06    4.76
   6   8  10   25.08    4.50
  -6   8 -10   26.27    5.40
  -6  -8 -10   26.81    5.40
   6  -8  11  189.40   22.79
   6   8  11  192.23   21.20
  -6   8 -11  177.10   22.54
  -6  -8 -11  195.78   11.29
   6  -8  12   22.90    5.25
   6   8  12   28.25    7.00
  -6   8 -12   19.96    4.81
  -6  -8 -12   16.36    4.22
   6  -8  13   66.99   10.91
   6   8  13   56.93    9.93
  -6   8 -13   53.95    8.31
  -6  -8 -13   78.21   10.42
   6  -8  14    3.09    1.90
   6   8  14    0.18    1.75
  -6   8 -14   -1.18    2.01
  -6  -8 -14   -1.21    2.42
   6  -8  15   41.75    7.28
   6   8  15   26.81    7.95
  -6   8 -15   32.31    5.53
  -6  -8 -15   36.58    6.87
   6  -8  16   -1.85    2.50
   6   8  16   -0.39    2.14
  -6   8 -16    1.21    1.44
  -6  -8 -16    1.67    1.70
  -6 -10  16   15.56    5.58
  -6  10  16   14.54    4.50
   6  10 -16   14.59    4.71
   6 -10 -16   10.88    3.96
  -6 -10  15   -0.54    2.19
  -6  10  15   -0.10    2.42
   6  10 -15    4.73    2.80
   6 -10 -15    3.86    2.37
  -6 -10  14    1.67    2.08
  -6  10  14    2.73    1.65
   6  10 -14    0.59    1.70
   6 -10 -14   -1.60    2.39
  -6 -10  13   12.71   10.24
  -6  10  13    4.40    1.96
   6  10 -13   11.81    3.45
   6 -10 -13   12.81    3.27
  -6 -10  12    2.34    2.29
  -6  10  12    2.06    1.67
   6  10 -12    1.11    0.98
   6 -10 -12   -1.83    2.34
  -6 -10  11    3.81    2.37
  -6  10  11    2.55    1.65
   6  10 -11    4.84    1.96
   6 -10 -11    3.81    2.26
  -6 -10  10    2.80    2.03
  -6  10  10    8.77    2.73
   6  10 -10    6.66    2.03
   6 -10 -10    3.99    3.32
  -6  10   9    6.51    2.16
   6  10  -9    3.37    2.29
   6 -10  -9    4.61    3.32
  -6  10   8   19.42    4.27
   6  10  -8   15.33    3.81
   6  10  -8   12.25    2.39
   6 -10  -8   18.60    5.02
  -6 -10   8   13.97    2.93
  -6  10   7   39.31    7.49
   6  10  -7   34.35    6.28
   6  10  -7   32.70    5.89
   6 -10  -7   42.53    8.41
  -6 -10   7   34.65    6.17
  -6  10   6    5.12    2.34
   6  10  -6    7.41    3.40
   6  10  -6    3.65    1.54
   6 -10  -6    2.73    1.44
  -6 -10   6    5.30    2.55
  -6  10   5    8.36    3.58
   6  10  -5    3.11    1.78
   6  10  -5    5.79    2.60
   6 -10  -5    6.46    2.80
  -6 -10   5    7.23    2.91
  -6  10   4   42.76    9.08
   6  10  -4   41.24    7.00
   6  10  -4   26.60    5.17
   6 -10  -4   32.67    6.05
  -6 -10   4   31.82    6.56
  -6  10   3   38.82    6.89
   6  10  -3   37.56    6.87
   6  10  -3   33.99    5.48
   6 -10  -3   47.16   20.86
  -6 -10   3   43.40    7.69
  -6  10   2   -0.62    1.57
   6  10  -2    1.88    1.21
   6 -10  -2    2.01    1.54
  -6 -10   2    3.24    1.98
   6  10  -1   48.47    9.13
  -6  10   1   52.64   10.37
   6 -10  -1   48.65    7.90
  -6 -10   1   45.97   19.53
   6  10   0   11.71    3.52
  -6  10   0    5.81    2.65
  -6  10   0    0.46    0.57
   6 -10   0    3.73    1.98
  -6 -10   0    5.53    2.91
   6  10   1   84.38   12.04
  -6  10  -1   90.25   12.53
  -6  10  -1   71.88   10.63
   6 -10   1   78.98   11.19
  -6 -10  -1   78.08   13.22
   6  10   2   18.45    3.78
  -6  10  -2   32.98    6.05
  -6  10  -2   19.86    3.88
   6 -10   2   24.88    4.73
  -6 -10  -2   16.16    3.32
   6  10   3  288.96   28.61
  -6  10  -3  299.64   26.22
  -6  10  -3  281.40   24.80
   6 -10   3  285.36   23.82
  -6 -10  -3  305.40   29.53
   6  10   4   77.34   12.86
  -6  10  -4   77.39   14.02
  -6  10  -4   67.64   10.08
   6 -10   4   60.82   12.45
  -6 -10  -4   74.97   14.18
   6  10   5   71.06   10.96
  -6  10  -5   55.65   10.50
  -6  10  -5   51.58    7.44
   6 -10   5   50.68    9.36
  -6 -10  -5   56.06   11.60
   6 -10   6  328.33   18.96
   6  10   6  288.14   35.32
  -6  10  -6  255.31   22.59
   6 -10   6  291.77   14.41
  -6 -10  -6  272.42   17.06
   6 -10   7    3.50    2.14
   6  10   7   10.37    3.52
  -6  10  -7    1.88    1.08
  -6 -10  -7    4.45    3.86
   6 -10   8   50.14    7.77
   6  10   8   51.94    8.13
  -6  10  -8   46.98    9.13
  -6 -10  -8   50.09    7.85
   6 -10   9    5.30    2.01
   6  10   9   21.87    7.00
  -6  10  -9   23.18   14.20
  -6 -10  -9   21.95    7.18
   6 -10  10   17.78    4.84
   6  10  10   13.28    3.76
  -6  10 -10    9.13    3.99
  -6 -10 -10   12.99    3.91
   6 -10  11    1.96    2.19
   6  10  11    1.57    1.96
  -6  10 -11    4.19    2.06
  -6 -10 -11    6.84    4.24
   6 -10  12   23.75    5.81
   6  10  12   21.35    5.27
  -6  10 -12   20.94    5.43
  -6 -10 -12   23.44    6.30
   6 -10  13   43.81    8.34
   6  10  13   30.46    6.95
  -6  10 -13   28.30    6.92
  -6 -10 -13   36.25    8.16
  -6 -12  11    2.29    2.11
  -6  12  11    1.65    1.65
   6  12 -11    2.32    1.78
   6 -12 -11    3.81    2.37
  -6 -12  10  108.77   18.96
  -6  12  10   97.40   11.35
   6 -12 -10   90.66   15.74
  -6 -12   9   16.95    4.61
  -6  12   9   14.56    4.37
   6 -12  -9   18.65    6.61
  -6  12   8   92.64   12.71
   6 -12  -8   89.30   11.89
  -6  12   7   46.00   10.99
   6  12  -7   36.46    9.85
   6 -12  -7   49.24   11.73
  -6  12   6   45.72   10.32
   6  12  -6   40.49   10.55
   6 -12  -6   46.18   12.27
  -6 -12   6   39.13   10.01
  -6  12   5    7.25    3.73
   6  12  -5    1.54    1.72
   6 -12  -5   -0.03    2.19
  -6 -12   5   -0.08    1.26
  -6  12   4   84.31    7.56
   6  12  -4   83.64    9.60
   6 -12  -4   80.24    8.75
  -6 -12   4   56.78   12.40
  -6  12   3   20.22    5.40
   6  12  -3   34.47    9.18
   6 -12  -3   19.68    5.04
  -6 -12   3   23.13    6.84
  -6  12   2  193.70   15.74
   6  12  -2  172.91   22.36
   6 -12  -2  169.95   26.55
  -6 -12   2  129.05   22.87
   6  12  -1    5.25    3.32
  -6  12   1    5.12    2.93
   6 -12  -1    3.14    2.73
  -6 -12   1    2.42    2.29
   6  12   0  170.44   24.85
  -6  12   0  192.28   14.54
   6 -12   0  170.13   25.62
  -6 -12   0  146.59   26.40
   6  12   1   -0.15    1.13
  -6  12  -1    1.29    1.23
   6 -12   1   -0.51    2.14
  -6 -12  -1   -0.28    2.21
   6  12   2   66.40   16.05
  -6  12  -2   64.63   15.44
   6 -12   2   56.93   14.36
  -6 -12  -2   67.35   52.28
   6  12   3    3.70    1.78
  -6  12  -3    1.49    1.67
   6 -12   3    3.19    1.93
  -6 -12  -3   -0.51    2.21
   6  12   4   31.03    8.52
  -6  12  -4   32.24    7.82
   6 -12   4   35.17    8.67
  -6 -12  -4   34.58    8.49
   6  12   5   32.00    5.51
  -6  12  -5   35.99    6.46
  -6 -12  -5   49.22    7.31
   6 -12   6    1.08    1.75
   6  12   6    2.83    1.93
  -6 -12  -6    1.18    1.57
   6 -12   7    0.82    1.67
   6  12   7   -0.49    2.21
  -6  12  -7   -0.26    1.78
  -6 -12  -7   -0.57    2.08
   6 -12   8   -0.44    2.26
   6  12   8   -0.36    2.29
  -6  12  -8   -0.64    1.57
  -6 -12  -8    1.93    1.83
   7   1 -24   75.79   11.78
   7  -1 -24   76.38   14.10
  -7  -1  23   18.16    5.22
  -7   1  23   12.86    4.14
   7   1 -23   30.10    5.38
   7  -1 -23   14.56    4.79
  -7  -1  22  305.89   19.71
  -7   1  22  291.00   35.45
   7   1 -22  293.70   31.49
   7  -1 -22  296.19   19.78
  -7  -1  21    2.21    1.67
  -7   1  21   -1.00    2.24
   7   1 -21    6.07    2.37
   7  -1 -21   -0.93    1.78
  -7  -1  20  379.06   19.22
  -7   1  20  363.73   18.86
   7   1 -20  382.07   19.32
   7  -1 -20  365.55   18.24
  -7  -1  19    4.99    2.32
  -7   1  19    1.31    0.87
   7   1 -19    1.23    2.08
   7  -1 -19    5.02    2.91
  -7  -1  18  320.02   20.27
  -7   1  18  294.68   15.82
   7  -1 -18  297.40   15.64
   7   1 -18  326.68   24.49
   7  -1 -18  292.36   21.56
  -7  -1  17   12.91    2.34
  -7   1  17    9.62    4.09
   7  -1 -17    7.80    3.19
   7   1 -17    7.67    2.96
   7  -1 -17   10.81    3.99
  -7  -1  16   26.04    6.05
  -7   1  16   23.49    3.42
   7  -1 -16   25.34    4.17
   7   1 -16   24.75    4.86
   7  -1 -16   21.20    2.55
  -7  -1  15  370.21   22.64
  -7   1  15  425.73   37.23
   7  -1 -15  418.96   21.38
   7   1 -15  434.45   21.71
   7   1 -15  399.31   18.88
   7  -1 -15  440.70   20.76
  -7  -1  14  313.02   13.25
  -7   1  14  326.11   19.60
   7  -1 -14  357.94   14.74
   7   1 -14  366.35   15.49
   7  -1 -14  343.35   25.21
  -7  -1  14  324.80   13.33
  -7  -1  13  257.32   18.68
  -7   1  13  237.69   15.98
   7  -1 -13  257.78   17.91
   7   1 -13  276.62   18.52
  -7  -1  13  254.57   16.95
  -7   1  13  260.05   17.11
  -7  -1  12  326.47   19.09
  -7   1  12  280.76   18.86
   7  -1 -12  315.31   74.84
   7   1 -12  336.25   10.81
  -7  -1  12  328.48   77.85
  -7   1  12  329.72   11.58
  -7  -1  11  201.70   14.66
  -7   1  11  199.38   16.93
   7  -1 -11  203.14   13.12
   7   1 -11  193.70   20.56
  -7  -1  11  189.74   10.14
  -7   1  11  176.85    9.60
  -7  -1  10  235.74   12.22
  -7   1  10  237.64   20.53
   7  -1 -10  243.92   12.84
   7   1 -10  228.02   12.61
  -7  -1  10  229.38   11.37
  -7   1  10  242.24   12.25
  -7  -1   9  318.40   14.72
  -7   1   9  316.00   14.38
   7  -1  -9  346.10   15.82
   7   1  -9  326.17   15.15
  -7  -1   9  348.60   15.69
  -7   1   9  355.85   16.05
  -7  -1   8  220.09   12.58
  -7   1   8  202.57   10.83
   7  -1  -8  215.72   11.65
   7   1  -8  211.53   10.27
  -7  -1   8  238.69   10.93
  -7   1   8  227.22   10.60
  -7  -1   7  937.72   21.64
  -7   1   7  903.89   21.46
   7  -1  -7  975.15   22.41
   7   1  -7  995.37   24.52
  -7  -1   7  983.10   22.07
  -7   1   7 1006.10   22.97
  -7  -1   6  826.61   17.21
  -7   1   6  799.26   16.95
   7  -1  -6  826.58   17.78
   7   1  -6  842.04   18.14
  -7  -1   6  863.94   18.21
  -7   1   6  846.57   18.29
  -7  -1   5  331.75   10.21
  -7   1   5  337.92   10.55
   7  -1  -5  349.99   11.24
   7   1  -5  354.67   11.53
  -7  -1   5  353.28   11.14
  -7   1   5  370.26   11.76
  -7  -1   4    6.61    0.93
  -7   1   4    6.69    0.69
   7  -1  -4    4.30    1.44
   7   1  -4   15.28    2.37
  -7  -1   4    4.53    0.93
  -7   1   4    8.49    1.78
  -7  -1   3  533.19    9.67
   7  -1  -3  558.63   12.35
   7   1  -3  525.27   10.21
  -7  -1   3  526.06   11.83
  -7   1   3  568.72   12.66
   7   1  -2   35.53    4.32
   7  -1  -2   36.97    5.56
   7   1  -2   39.95    4.12
  -7  -1   2   38.33    5.84
  -7   1   2   34.91    5.27
   7  -1  -1 1284.83   24.75
   7  -1  -1 1343.20   25.86
   7   1  -1 1282.44   25.19
   7  -1  -1 1384.52   28.33
   7   1  -1 1285.27   26.99
  -7  -1   1 1238.55   25.57
  -7   1   1 1295.20   26.91
   7  -1   0 1781.80   34.45
   7   1   0 1933.76   37.61
   7  -1   0 1923.60   39.31
   7   1   0 1878.45   38.31
  -7  -1   0 1806.54   36.27
  -7   1   0 1888.02   39.18
   7  -1   1  101.34    3.45
   7   1   1  107.51    4.50
   7   1   1  108.26    4.24
  -7  -1  -1   99.07    4.04
   7  -1   2  690.36   14.28
   7   1   2  733.71   15.46
   7   1   2  741.58   15.92
  -7   1  -2  783.69   19.04
  -7  -1  -2  717.27   15.74
  -7   1  -2  739.49   17.13
   7  -1   3  209.70   10.19
   7   1   3  215.69    9.72
   7   1   3  241.94   16.83
  -7   1  -3  229.33   11.01
  -7  -1  -3  220.27   10.45
  -7   1  -3  220.27   10.27
   7  -1   4  413.05   10.11
   7   1   4  413.74   10.73
  -7   1  -4  464.09   12.27
  -7  -1  -4  471.73   11.73
  -7  -1  -4  420.17   12.48
  -7   1  -4  422.98   11.01
   7  -1   5  128.15    6.33
   7   1   5  123.03    6.10
  -7   1  -5  140.13   11.91
  -7  -1  -5  139.31    6.95
  -7  -1  -5  119.73    7.62
  -7   1  -5  128.87    7.62
   7  -1   6   24.44    3.88
   7   1   6   34.47    5.43
  -7   1  -6   28.30    4.43
  -7  -1  -6   24.98    3.63
  -7  -1  -6   17.62    2.83
  -7   1  -6   24.93    3.63
   7  -1   7  790.18   23.72
   7   1   7  814.08   28.30
  -7   1  -7  829.82   26.63
  -7  -1  -7  838.11   25.34
  -7  -1  -7  800.98   24.44
  -7   1  -7  854.57   33.57
   7  -1   8  360.33   10.99
   7   1   8  331.77   10.42
  -7   1  -8  358.09   19.73
  -7  -1  -8  345.64   10.99
  -7  -1  -8  324.65   10.91
  -7   1  -8  371.21   17.98
   7  -1   9  282.07   17.62
   7   1   9  263.98   16.44
  -7   1  -9  281.81   18.03
  -7  -1  -9  286.11   19.24
  -7  -1  -9  258.66   16.62
  -7   1  -9  261.57   16.95
   7  -1  10  463.26   18.42
   7   1  10  452.85   18.37
  -7   1 -10  456.09   18.60
  -7  -1 -10  472.01   20.58
  -7  -1 -10  448.39   19.40
  -7   1 -10  461.67   17.80
   7  -1  11  154.03   17.62
   7   1  11  146.44   11.86
  -7   1 -11  165.04   15.51
  -7  -1 -11  147.16   15.98
  -7  -1 -11  142.68   12.32
  -7   1 -11  127.86    9.11
   7  -1  12   83.69   10.60
   7   1  12   80.32   12.89
  -7   1 -12   68.77    8.21
  -7  -1 -12   64.88    7.07
  -7  -1 -12   65.04   10.81
  -7   1 -12   68.79    3.50
   7  -1  13   79.47    8.72
   7   1  13   92.59    9.31
  -7   1 -13   88.96   10.86
  -7  -1 -13   90.17   11.47
  -7  -1 -13   81.55   10.65
  -7   1 -13   66.97    9.62
   7  -1  14    3.81    2.37
   7   1  14    4.32    2.06
  -7   1 -14   -0.95    1.75
  -7  -1 -14    1.67    1.83
  -7  -1 -14    1.11    0.93
  -7   1 -14    0.33    0.59
   7  -1  15    4.97    2.68
   7   1  15    3.55    1.72
  -7   1 -15    7.23    3.16
  -7  -1 -15    8.13    3.55
  -7  -1 -15    3.50    1.57
   7  -1  16   15.13    3.45
   7   1  16   16.03    4.50
  -7   1 -16   21.53    3.91
  -7  -1 -16   17.11    3.09
  -7  -1 -16   11.29    2.16
   7  -1  17   37.15    7.95
   7   1  17   41.27    8.82
  -7   1 -17   33.47   21.51
  -7  -1 -17   38.23    7.82
   7  -1  18   19.60    5.22
   7   1  18   27.22    7.10
  -7   1 -18   26.22    6.35
  -7  -1 -18   14.28    3.83
   7  -1  19    8.49    4.43
   7   1  19   12.17    3.68
  -7   1 -19    7.33    4.24
  -7  -1 -19    7.85    4.19
   7  -1  20   24.67    7.07
   7   1  20   18.27    6.10
  -7   1 -20   24.23    6.51
  -7  -1 -20   20.17    5.76
  -7  -3  23    2.39    2.47
  -7   3  23   -1.21    2.42
   7   3 -23   -1.98    2.06
  -7  -3  22   40.80    9.85
  -7   3  22   47.03   10.83
   7   3 -22   41.27   10.88
  -7  -3  21    1.36    1.18
  -7   3  21    1.52    1.65
   7  -3 -21    3.06    2.24
  -7  -3  20   10.45    2.37
  -7   3  20   11.45    2.86
   7  -3 -20    5.48    1.54
   7   3 -20   10.83    3.60
   7  -3 -20    5.43    1.78
  -7  -3  19   28.25    4.89
  -7   3  19   18.78    5.51
   7   3 -19   21.35    6.23
   7  -3 -19   15.80    4.61
   7  -3 -19   27.24   14.64
  -7  -3  18   12.17    2.47
  -7   3  18    7.82    3.50
   7   3 -18    7.77    3.83
   7  -3 -18    8.64    2.11
   7  -3 -18    9.21    1.98
  -7  -3  17   17.37    3.04
  -7   3  17   18.47    3.16
   7  -3 -17    9.57    3.94
   7   3 -17   12.09    4.81
   7  -3 -17   17.55    3.04
  -7  -3  16  163.75   17.42
  -7   3  16  168.18   20.81
   7  -3 -16  147.93   15.13
   7   3 -16  152.05   16.57
   7  -3 -16  155.49   18.16
  -7  -3  15   11.40    1.90
  -7   3  15    6.02    2.60
   7  -3 -15   14.15    2.39
   7   3 -15    5.15    2.21
   7  -3 -15   11.19    1.62
  -7  -3  14  603.48   28.51
  -7   3  14  571.86   27.04
   7  -3 -14  570.80   26.76
   7   3 -14  594.75   28.66
   7  -3 -14  645.62   30.28
  -7  -3  13    0.21    1.60
  -7   3  13   -0.39    1.41
   7  -3 -13    2.16    0.72
   7   3 -13   -1.21    1.80
   7  -3 -13    2.21    1.03
  -7  -3  12 1071.29   40.31
  -7   3  12 1069.03   40.19
   7  -3 -12 1105.43   41.19
   7   3 -12 1046.65   39.83
  -7  -3  12 1008.26   37.07
  -7  -3  11    0.51    0.72
  -7   3  11    0.46    1.21
   7  -3 -11    0.28    1.05
   7   3 -11    2.19    1.47
  -7  -3  11    0.54    0.31
  -7   3  11    0.59    0.87
  -7  -3  10 1173.35   50.55
  -7   3  10 1035.28   31.90
   7  -3 -10 1128.15   33.26
   7   3 -10 1093.24   33.39
  -7  -3  10 1132.06   33.11
  -7   3  10 1134.12   33.70
  -7  -3   9  216.18   13.10
  -7   3   9  245.77   18.65
   7  -3  -9  220.61   11.29
   7   3  -9  202.99   12.91
  -7  -3   9  222.18   10.99
  -7   3   9  219.63   11.58
  -7  -3   8  585.60   18.01
  -7   3   8  585.34   17.91
   7  -3  -8  600.08   18.57
   7   3  -8  581.94   18.19
  -7  -3   8  570.65   17.01
  -7   3   8  591.74   19.68
  -7  -3   7  223.67   11.24
  -7   3   7  258.38   11.89
   7  -3  -7  216.52   10.06
   7   3  -7  223.80   13.10
  -7  -3   7  211.81   10.14
  -7   3   7  216.83   10.34
  -7  -3   6  276.62   12.63
  -7   3   6  292.33   16.18
   7  -3  -6  261.57   12.35
   7   3  -6  259.71   12.22
  -7  -3   6  263.57   12.09
  -7   3   6  286.70   13.74
  -7   3   5   41.91    4.37
   7  -3  -5   45.18    6.23
   7   3  -5   58.04    6.69
  -7  -3   5   37.79    1.93
  -7   3   5   56.03    6.69
   7   3  -4   88.40    9.11
   7  -3  -4   51.40    6.66
   7   3  -4   63.93    5.15
  -7   3   4   58.22    8.21
  -7   3   3  127.25    6.84
   7   3  -3  159.20   10.65
   7  -3  -3  126.06    6.17
   7   3  -3  157.55    7.69
  -7  -3   3  145.95    7.15
  -7   3   3  128.76    7.36
  -7   3   2   43.92    4.19
   7   3  -2   46.03    5.56
   7  -3  -2   50.12    5.69
   7   3  -2   50.17    6.12
  -7  -3   2   44.17    6.12
  -7   3   2   49.86    5.71
   7   3  -1   58.86    6.64
  -7   3   1   51.61    4.40
   7  -3  -1   56.52    7.10
   7   3  -1   56.29    6.38
  -7  -3   1   57.24    8.03
  -7   3   1   56.16    8.05
   7   3   0  123.39    6.64
  -7   3   0  118.81    5.69
   7   3   0  120.71   11.63
  -7   3   0  124.42    6.28
  -7  -3   0  127.37    6.53
  -7   3   0  124.85    7.74
   7   3   1    6.51    0.90
  -7   3  -1    4.43    0.82
   7   3   1    5.20    0.72
  -7   3  -1    2.62    1.08
  -7  -3  -1    7.13    1.29
  -7   3  -1    3.29    0.62
   7  -3   3   16.11    2.57
   7   3   3   19.27    2.83
   7   3   3   22.46    2.32
  -7   3  -3   16.36    2.52
  -7  -3  -3   18.88    3.29
  -7   3  -3   21.43    3.16
   7  -3   4   -0.26    0.64
   7   3   4    2.11    0.82
   7   3   4    3.91    1.13
  -7   3  -4    0.41    0.80
  -7  -3  -4    2.78    1.11
  -7   3  -4    1.39    0.62
   7  -3   5   73.89   12.50
   7   3   5   77.05    8.72
   7   3   5   73.86    8.00
  -7   3  -5   79.39    9.72
  -7  -3  -5   74.92   10.83
  -7   3  -5   62.57    5.15
   7  -3   6    7.38    1.29
   7   3   6    5.30    1.47
   7   3   6    5.45    0.95
  -7   3  -6    1.49    0.44
  -7  -3  -6    0.77    1.52
  -7   3  -6    4.86    1.13
   7  -3   7   65.42   10.34
   7   3   7   61.38    8.82
  -7   3  -7   70.65   11.45
  -7  -3  -7   64.70   10.83
  -7   3  -7   66.17    4.81
   7  -3   8   22.10    3.60
   7   3   8   28.94    4.55
  -7   3  -8   21.89    3.52
  -7  -3  -8   24.36    4.61
  -7  -3  -8   30.85    4.97
  -7   3  -8   19.24    4.04
   7  -3   9    6.89    2.26
   7   3   9    8.67    2.50
  -7   3  -9    4.71    1.57
  -7  -3  -9    5.40    1.57
  -7  -3  -9    6.97    2.01
  -7   3  -9    6.17    2.01
   7  -3  10   15.82    4.68
   7   3  10   20.58    2.57
  -7   3 -10   22.46    3.34
  -7  -3 -10   20.63    2.98
  -7  -3 -10   25.19    3.32
  -7   3 -10   15.02    4.12
   7  -3  11   67.30    8.31
   7   3  11   60.90    7.18
  -7   3 -11   53.49    6.84
  -7  -3 -11   61.95    6.33
  -7  -3 -11   59.69    5.81
  -7   3 -11   42.71    5.58
   7  -3  12    4.63    1.75
   7   3  12    3.99    2.55
  -7   3 -12    4.06    1.70
  -7  -3 -12    7.98    2.32
  -7  -3 -12   10.75    2.93
   7  -3  13    8.16    3.83
   7   3  13   10.55    4.30
  -7   3 -13    9.52    3.94
  -7  -3 -13    8.23    3.24
  -7  -3 -13    9.78    3.88
   7   3  14   23.82    4.50
  -7   3 -14   23.46    4.79
  -7  -3 -14   31.95    4.86
  -7  -3 -14   22.18    4.61
   7  -3  15   17.80    4.84
   7   3  15   24.18    5.97
  -7   3 -15   19.55    3.86
  -7  -3 -15   17.16    3.42
  -7  -3 -15   20.25    3.45
   7  -3  16   51.89    8.00
   7   3  16   53.64   10.06
  -7   3 -16   70.16    8.10
  -7  -3 -16   47.36    7.10
  -7  -3 -16   54.10    7.80
   7  -3  17   57.14    8.67
   7   3  17   54.57    8.44
  -7   3 -17   61.92   11.71
  -7  -3 -17   50.78    9.34
  -7  -3 -17   42.81    8.82
   7  -3  18   14.90    5.27
   7   3  18   15.87    4.63
  -7   3 -18   13.56    4.06
  -7  -3 -18   16.16    4.63
  -7  -3 -18   15.33    4.35
   7  -3  19   20.30    6.15
   7   3  19   18.16    5.63
  -7   3 -19   16.11    4.71
   7  -3  20    4.01    2.86
   7   3  20    0.59    1.16
  -7   3 -20    0.10    1.03
  -7  -5  22   54.85   44.12
  -7   5  22   47.52    7.51
   7   5 -22   46.64    5.99
  -7  -5  21   41.55    7.38
  -7   5  21   39.36    9.36
   7   5 -21   27.22    6.59
   7  -5 -21   27.01    4.50
  -7  -5  20    0.82    0.95
  -7   5  20    1.70    1.47
   7   5 -20    5.53    2.73
   7  -5 -20    0.75    0.75
  -7  -5  19   65.89    8.31
  -7   5  19   63.31    8.75
   7   5 -19   60.12   10.19
   7  -5 -19   71.55    5.87
  -7  -5  18   60.97    9.03
  -7   5  18   55.24    7.38
   7   5 -18   52.33    8.82
   7  -5 -18   71.75   10.73
   7  -5 -17    0.39    0.80
  -7  -5  16   76.10   11.91
  -7   5  16   69.08    9.83
   7   5 -16   88.40   11.42
   7  -5 -16   84.54   10.50
  -7  -5  15  244.20   23.98
  -7   5  15  232.29   12.99
   7  -5 -15  215.33   11.81
   7   5 -15  215.64   80.53
   7  -5 -15  229.10   24.98
  -7  -5  14   83.38    8.57
  -7   5  14   86.19   11.76
   7  -5 -14   78.72   12.37
   7   5 -14   87.09    9.90
   7  -5 -14   92.28   14.02
  -7  -5  13  263.70   26.94
  -7   5  13  254.00   15.67
   7  -5 -13  231.83    9.18
   7   5 -13  273.97   21.89
   7  -5 -13  251.97   28.69
  -7  -5  12  116.54    8.54
  -7   5  12  116.62   16.80
   7  -5 -12  102.34    9.60
   7   5 -12  129.77    8.90
   7  -5 -12  103.71   11.35
  -7  -5  11  459.35   22.05
  -7   5  11  462.96   22.95
   7  -5 -11  424.75   20.84
   7   5 -11  432.86   22.02
   7  -5 -11  456.65   22.74
  -7  -5  11  443.51   20.68
  -7  -5  10   94.44   11.68
  -7   5  10   96.99   26.04
   7  -5 -10   82.94    7.90
   7   5 -10   96.32   12.89
   7  -5 -10   87.75   11.22
  -7  -5  10   79.80    3.78
  -7  -5   9 1049.14   28.69
  -7   5   9 1053.93   28.66
   7  -5  -9 1018.79   27.04
   7   5  -9 1002.99   28.07
  -7  -5   9  995.89   26.16
  -7   5   9 1037.39   29.41
  -7  -5   8   21.76    3.96
  -7   5   8   20.56    3.45
   7  -5  -8   18.03    2.78
   7   5  -8   19.84    2.68
  -7  -5   8   17.83    3.22
  -7   5   8   24.21    4.48
  -7  -5   7 1538.47   40.62
  -7   5   7 1481.33   39.08
   7  -5  -7 1465.02   37.92
   7   5  -7 1403.69   38.46
  -7  -5   7 1407.91   37.56
  -7   5   7 1442.30   39.41
  -7   5   6  282.58   16.65
   7   5  -6  268.13   13.71
   7  -5  -6  294.08   14.61
   7   5  -6  279.39   14.33
  -7  -5   6  269.93   13.53
  -7   5   6  270.80   14.41
  -7   5   5 1154.86   34.06
   7   5  -5 1097.84   34.50
   7  -5  -5 1063.60   31.18
   7   5  -5 1087.53   32.21
  -7  -5   5 1060.36   31.52
  -7   5   5 1103.43   34.81
  -7   5   4  349.99   17.65
   7   5  -4  356.19   17.75
   7  -5  -4  338.46   16.70
   7   5  -4  354.47   17.62
  -7  -5   4  317.32   15.80
  -7   5   4  346.08   18.78
  -7   5   3  865.81   25.75
   7   5  -3  809.01   24.62
   7  -5  -3  824.93   24.67
   7   5  -3  815.00   24.62
  -7  -5   3  778.37   23.46
  -7   5   3  802.06   27.14
  -7   5   2  163.49    9.13
   7   5  -2  162.52   10.52
   7  -5  -2  160.66    9.08
   7   5  -2  144.61    7.69
  -7  -5   2  161.05   13.02
  -7   5   2  153.02   17.13
   7   5  -1  999.13   30.51
  -7   5   1 1059.64   32.21
   7   5  -1 1007.47   29.56
  -7  -5   1  996.25   30.20
  -7   5   1 1026.20   30.67
   7   5   0  214.33   11.11
  -7   5   0  218.76   20.32
   7   5   0  199.95   12.73
  -7   5   0  217.65   12.48
  -7  -5   0  193.34   10.34
  -7   5   0  203.73   15.18
   7   5   1 1268.39   37.90
  -7   5  -1 1339.83   39.52
   7   5   1 1246.26   36.30
  -7   5  -1 1326.69   38.87
  -7  -5  -1 1235.00   36.87
  -7   5  -1 1280.97   39.98
   7   5   2    0.98    0.72
   7   5   2    0.64    0.39
  -7  -5  -2    1.78    0.87
  -7   5  -2    1.62    0.85
   7   5   3  985.08   29.92
   7   5   3  912.95   26.63
  -7   5  -3 1001.50   31.13
  -7  -5  -3  949.92   30.95
  -7   5  -3  978.01   28.97
   7  -5   4  209.65   13.17
   7   5   4  192.62   12.50
   7   5   4  188.84   15.90
  -7   5  -4  218.60   18.65
  -7  -5  -4  217.42   19.17
  -7   5  -4  196.09   14.07
   7  -5   5  666.92   19.01
   7   5   5  613.20   17.67
   7   5   5  588.73   15.90
  -7   5  -5  631.80   18.37
  -7  -5  -5  610.99   18.06
  -7   5  -5  609.21   16.88
   7  -5   6   59.04    7.56
   7   5   6   49.65    5.99
   7   5   6   54.08    2.75
  -7   5  -6   57.24    3.40
  -7  -5  -6   53.87   10.19
  -7   5  -6   50.45    6.87
   7  -5   7  582.07   24.31
   7   5   7  539.03   20.35
  -7   5  -7  538.13   21.95
  -7  -5  -7  533.06   21.82
  -7   5  -7  526.35   20.32
   7  -5   8   76.61    8.31
   7   5   8   72.47    4.19
  -7   5  -8   75.17   10.55
  -7  -5  -8   80.37   10.03
  -7   5  -8   60.12    5.17
   7  -5   9  151.48   15.46
   7   5   9  138.18   16.93
   7   5   9  123.57    6.87
  -7   5  -9  133.55   14.07
  -7  -5  -9  133.57    5.33
  -7   5  -9  121.97    7.56
   7  -5  10   37.74    6.59
   7   5  10   25.55    4.48
   7   5  10   25.86    4.09
  -7   5 -10   41.16    6.77
  -7  -5 -10   26.19    4.97
   7  -5  11   93.08   11.81
   7   5  11   87.75   10.50
   7   5  11   78.08   11.32
  -7   5 -11   95.34    8.70
  -7  -5 -11   97.02   12.14
   7  -5  12   10.08    4.12
   7   5  12    8.75    3.60
  -7   5 -12    8.77    3.65
  -7  -5 -12    7.02    3.37
   7  -5  13  122.36   20.74
   7   5  13  132.73   18.86
  -7   5 -13  149.45   22.51
  -7  -5 -13  122.05   22.90
   7  -5  14   -0.23    1.21
   7   5  14    3.63    2.06
  -7   5 -14   -2.24    2.11
  -7  -5 -14   -0.51    1.88
   7  -5  15  105.71   13.66
   7   5  15   95.47   13.84
  -7   5 -15   96.27   15.59
  -7  -5 -15   97.40   11.37
   7  -5  16    1.88    1.93
   7   5  16    5.02    2.62
  -7   5 -16   -1.26    2.14
  -7  -5 -16    3.27    2.37
   7  -5  17   54.08   13.07
   7   5  17   49.91   10.70
  -7   5 -17   54.41   13.53
  -7  -5 -17   37.79   11.19
   7  -5  18   -2.60    2.44
   7   5  18   -1.98    2.32
  -7   5 -18   -1.80    2.34
  -7  -5 -18   -2.29    1.93
  -7  -7  20    0.75    1.18
  -7   7  20    2.16    2.14
   7   7 -20    4.68    2.75
   7  -7 -20    2.11    1.93
  -7  -7  19    4.86    2.73
  -7   7  19    5.45    2.88
   7   7 -19    8.34    4.66
   7  -7 -19    1.13    1.70
  -7  -7  18   23.18    5.48
  -7   7  18   17.31    4.68
   7   7 -18   23.98    6.17
   7  -7 -18   23.00    6.10
  -7  -7  17    4.37    2.86
  -7   7  17   -0.64    1.85
   7   7 -17    3.58    2.75
   7  -7 -17   -1.49    1.93
  -7  -7  16   39.39    4.73
  -7   7  16   46.51    8.46
   7   7 -16   52.53    7.72
   7  -7 -16   38.18    4.22
  -7  -7  15   11.27    2.39
  -7   7  15    5.51    3.32
   7   7 -15   14.43    3.32
   7  -7 -15    8.10    3.58
  -7  -7  14   88.58   10.60
  -7   7  14   88.60   12.30
   7   7 -14   87.50   11.11
   7  -7 -14   93.39   12.17
  -7   7  13    2.86    1.39
   7   7 -13    4.45    2.19
   7  -7 -13    2.03    1.49
  -7  -7  12   72.37    9.47
  -7   7  12   71.83    8.21
   7   7 -12   62.34    8.10
   7  -7 -12   71.57    9.75
  -7  -7  11    1.08    0.87
  -7  -7  10   71.80    7.64
  -7   7  10   72.34   12.32
   7   7 -10   63.01    9.34
   7  -7 -10   71.86    8.62
  -7  -7  10   51.71    9.65
  -7  -7   9   20.56    3.42
  -7   7   9   26.50    4.63
   7   7  -9   16.13    1.90
   7  -7  -9   18.47    2.98
  -7  -7   9   14.56    2.44
  -7   7   8    4.53    1.83
   7  -7  -8    4.73    1.88
   7   7  -8    9.13    2.68
   7  -7  -8   15.33    2.50
  -7  -7   8    6.79    2.37
  -7   7   7  408.26   20.53
   7   7  -7  392.75   20.58
   7  -7  -7  414.51   19.45
   7   7  -7  383.79   18.81
   7  -7  -7  421.25   21.35
  -7  -7   7  407.15   19.30
  -7   7   6   65.94    7.54
   7   7  -6   70.65    7.82
   7  -7  -6   53.98    6.35
   7   7  -6   57.27    6.30
   7  -7  -6   66.81    9.36
  -7  -7   6   61.56    9.06
  -7   7   5  354.93   15.38
   7   7  -5  347.96   15.28
   7  -7  -5  329.30   13.02
   7   7  -5  327.89   14.30
   7  -7  -5  348.75   15.28
  -7  -7   5  337.56   13.71
  -7   7   4   21.53    2.65
   7   7  -4   24.39    2.78
   7  -7  -4   21.35    2.42
   7   7  -4   17.60    4.86
  -7  -7   4   20.50    3.11
  -7   7   3  364.70   23.90
   7   7  -3  294.03   72.55
   7  -7  -3  300.16   11.94
   7   7  -3  269.54   65.37
  -7  -7   3  306.36   12.73
  -7   7   3  297.17   12.89
  -7   7   2  199.20   17.85
   7   7  -2  179.14   13.94
   7  -7  -2  206.33   13.76
   7   7  -2  187.03   14.20
  -7  -7   2  166.35   12.04
  -7   7   2  208.03   17.75
   7   7  -1  193.29   13.30
  -7   7   1  180.71   21.79
   7   7  -1  159.43   10.70
  -7  -7   1  178.42   12.50
  -7   7   1  197.81   18.32
   7   7   0  321.66   13.46
  -7   7   0  336.71   14.69
   7   7   0  290.77   11.47
  -7   7   0  335.17   14.72
  -7  -7   0  299.77   14.20
  -7   7   0  372.94   27.71
   7   7   1   20.22    3.24
  -7   7  -1   18.16    4.94
   7   7   1   15.90    4.01
  -7   7  -1   17.21    4.99
  -7  -7  -1   15.10    4.22
  -7   7  -1   15.95    4.27
  -7   7  -2  317.78   20.22
   7   7   2  250.35   11.78
  -7   7  -2  272.50   13.92
  -7  -7  -2  258.66   17.57
  -7   7  -2  294.44   19.19
   7   7   3   15.00    5.07
  -7   7  -3   21.64    3.16
   7   7   3   13.69    3.78
  -7   7  -3   19.14    2.93
  -7  -7  -3   14.43    4.09
  -7   7  -3   20.40    2.47
   7   7   4  257.11   13.46
  -7   7  -4  226.27   23.33
  -7   7  -4  226.73   18.55
  -7  -7  -4  222.98   11.06
  -7   7  -4  233.52   21.87
   7  -7   5    6.12    2.50
   7   7   5    4.66    1.78
  -7   7  -5    5.56    2.11
  -7  -7  -5    4.58    2.37
  -7   7  -5    4.40    1.54
   7  -7   6  181.12   11.11
   7   7   6  181.71    8.39
  -7   7  -6  159.66   39.41
  -7  -7  -6  166.09   23.28
  -7   7  -6  147.93    7.74
   7  -7   7  129.48   16.93
   7   7   7  110.63   13.38
  -7   7  -7  103.81    6.05
  -7  -7  -7  120.48   17.03
  -7   7  -7  101.26   10.32
   7  -7   8   12.45    4.91
   7   7   8   13.28    5.27
  -7   7  -8   15.59    3.16
  -7  -7  -8   22.18    4.55
  -7   7  -8    7.59    2.86
   7  -7   9   -2.52    1.62
   7   7   9   -0.28    1.75
  -7   7  -9    2.06    1.18
  -7  -7  -9   -2.96    2.34
   7  -7  10   13.51    2.60
   7   7  10   18.70    3.65
  -7   7 -10    9.54    2.11
  -7  -7 -10   12.66    2.98
   7  -7  11   15.08    3.19
   7   7  11   18.27    4.09
  -7   7 -11   16.44    3.01
  -7  -7 -11   16.26    3.29
   7  -7  12    3.52    3.32
   7   7  12    5.33    3.83
  -7   7 -12    5.33    3.29
  -7  -7 -12    3.14    2.26
   7  -7  13    8.75    3.42
   7   7  13    3.29    2.44
  -7   7 -13    5.38    1.57
  -7  -7 -13    6.33    1.98
   7  -7  14   -1.05    1.93
   7   7  14    2.19    1.78
  -7   7 -14    5.71    2.57
  -7  -7 -14    1.85    1.44
   7  -7  15    3.63    1.88
   7   7  15    2.21    1.96
  -7   7 -15   -1.05    2.11
  -7  -7 -15   -1.31    2.19
   7  -7  16   67.12    7.67
   7   7  16   52.84    7.31
  -7   7 -16   56.73    9.29
  -7  -7 -16   54.82    9.24
   7  -7  17    0.75    1.47
   7   7  17    3.16    2.06
  -7   7 -17    7.31    3.24
  -7  -7 -17    4.79    2.78
  -7  -9  18   28.38    7.31
  -7   9  18   28.53    5.76
   7   9 -18   28.58    6.84
   7  -9 -18   23.93    4.43
  -7  -9  17   82.51    9.44
  -7   9  17   79.11   10.39
   7   9 -17   91.54   11.01
   7  -9 -17   85.62   14.84
  -7  -9  16    1.49    1.85
  -7   9  16    1.62    1.90
   7   9 -16   -1.62    2.19
   7  -9 -16    2.19    2.16
  -7  -9  15  145.36   15.10
  -7   9  15  142.12   20.17
   7   9 -15  124.16   19.60
   7  -9 -15  143.45   22.31
  -7  -9  14    5.33    2.39
  -7   9  14    6.41    2.16
   7   9 -14    6.41    2.37
   7  -9 -14    3.70    2.65
  -7  -9  13  154.75   15.46
  -7   9  13  113.74   14.90
   7   9 -13  122.77   14.59
   7  -9 -13  135.92   19.06
  -7  -9  12  147.44   18.01
  -7   9  12  126.99   16.05
   7   9 -12  123.57   12.55
   7  -9 -12  126.22   17.49
  -7  -9  11  620.69   60.33
  -7   9  11  492.67   39.08
   7   9 -11  433.70   34.81
   7  -9 -11  505.02   52.77
  -7  -9  10  337.00   31.52
  -7   9  10  321.43   29.38
   7   9 -10  311.48   29.23
   7  -9 -10  302.39   25.21
  -7  -9   9  374.35   30.72
  -7   9   9  345.02   28.71
   7   9  -9  312.94   27.81
   7  -9  -9  355.21   29.28
  -7  -9   9  363.65   29.30
  -7   9   8   77.46    8.34
   7   9  -8   75.89   11.06
   7   9  -8   72.14    8.52
   7  -9  -8   78.62   12.73
  -7  -9   8   66.97    9.93
  -7   9   7  184.41   14.59
   7   9  -7  176.49   17.16
   7   9  -7  154.59    9.83
   7  -9  -7  187.76   23.41
  -7  -9   7  175.33    9.65
  -7   9   6   34.01    4.89
   7   9  -6   34.14    5.12
   7   9  -6   31.05    4.94
   7  -9  -6   35.53    5.92
  -7  -9   6   28.69    6.33
  -7   9   5  103.53    5.94
   7   9  -5  107.54   14.28
   7   9  -5   91.82   13.35
   7  -9  -5   96.68   13.38
  -7  -9   5  101.67   12.40
  -7   9   4   80.32    8.05
   7   9  -4   86.01    8.05
   7   9  -4   53.56    9.31
   7  -9  -4   82.43   10.60
  -7  -9   4   68.59   11.17
  -7   9   3    5.45    2.47
   7   9  -3   17.85    3.24
   7  -9  -3    3.78    1.60
   7   9  -3    4.97    2.06
   7  -9  -3    6.20    2.65
  -7  -9   3    5.56    2.83
  -7   9   2    2.57    1.41
   7   9  -2   -1.26    1.62
   7  -9  -2   -0.10    0.85
   7   9  -2   -0.08    0.98
   7  -9  -2    1.44    0.80
  -7  -9   2   -0.59    1.65
   7   9  -1  224.57   10.29
  -7   9   1  240.78   21.79
   7   9  -1  195.94   12.14
   7  -9  -1  240.06   13.22
  -7  -9   1  220.63   81.86
   7   9   0  114.07   13.51
  -7   9   0  119.86    8.00
  -7   9   0  101.67    6.25
   7  -9   0  101.52   13.46
  -7  -9   0   92.51   13.04
   7   9   1 1038.49   51.56
  -7   9  -1 1042.56   51.48
  -7   9  -1  945.90   46.46
   7  -9   1  940.16   46.46
  -7  -9  -1  933.17   46.57
   7   9   2  234.78   21.53
  -7   9  -2  212.81   20.92
  -7   9  -2  169.75   17.16
   7  -9   2  188.86    7.13
  -7  -9  -2  205.33   21.25
   7   9   3  928.77   43.74
  -7   9  -3  920.59   45.72
  -7   9  -3  938.83   43.20
   7  -9   3  896.69   41.34
  -7  -9  -3  906.10   44.20
   7   9   4  477.03   23.36
  -7   9  -4  457.76   42.04
  -7   9  -4  453.08   27.09
   7  -9   4  427.76   22.49
  -7  -9  -4  435.61   23.21
   7   9   5  334.06   29.30
  -7   9  -5  369.90   31.98
   7  -9   5  368.13   29.74
  -7  -9  -5  338.05   28.43
   7  -9   6  197.84   26.09
   7   9   6  169.44   26.32
  -7   9  -6  165.27   19.50
   7  -9   6  156.42   13.17
  -7  -9  -6  166.50   25.62
   7  -9   7  338.15   31.88
   7   9   7  288.86   23.54
  -7   9  -7  289.53   26.34
   7  -9   7  254.67   23.00
  -7  -9  -7  258.04   22.23
   7  -9   8   23.15    6.43
   7   9   8   19.86    5.81
  -7   9  -8   19.89    5.20
  -7  -9  -8    9.06    3.16
   7  -9   9  105.45   12.40
   7   9   9   93.16   11.42
  -7   9  -9   99.25    5.87
  -7  -9  -9   93.98   14.84
   7  -9  10  102.75   12.79
   7   9  10   87.14   10.29
  -7   9 -10   82.51    5.25
  -7  -9 -10   93.13   12.99
   7  -9  11   75.74   14.90
   7   9  11   76.02   12.37
  -7   9 -11   67.43    8.98
  -7  -9 -11   77.08   10.45
   7  -9  12   62.59   15.85
   7   9  12   56.52   14.15
  -7   9 -12   54.41   12.68
  -7  -9 -12   49.63   13.38
   7  -9  13   53.18    9.03
   7   9  13   50.97    8.03
  -7   9 -13   55.34    8.64
  -7  -9 -13   51.69    8.52
   7  -9  14   62.28    7.46
   7   9  14   61.26    8.44
  -7   9 -14   60.36    7.49
  -7  -9 -14   65.91   13.69
  -7 -11  14   63.83    7.15
  -7  11  14   46.85    9.90
   7  11 -14   52.12    6.12
   7 -11 -14   54.80    5.66
  -7 -11  13    3.94    2.26
  -7  11  13    1.21    1.36
   7  11 -13    3.27    1.75
   7 -11 -13    7.77    3.63
  -7 -11  12   10.55    5.17
  -7  11  12    2.34    2.19
   7  11 -12    3.32    2.01
   7 -11 -12   -1.85    2.37
  -7 -11  11    1.60    1.80
  -7  11  11    3.14    1.72
   7  11 -11   -0.41    1.62
   7 -11 -11    2.16    2.42
  -7 -11  10    1.75    1.75
  -7  11  10    0.87    1.11
   7  11 -10    1.36    1.44
   7 -11 -10    1.13    1.16
  -7  11   9    4.19    2.26
   7  11  -9    9.13    3.63
   7 -11  -9    9.31    4.27
  -7  11   8   37.48    6.41
   7  11  -8   32.44    5.38
   7 -11  -8   52.59    8.72
  -7  11   7    8.93    3.14
   7  11  -7    3.42    2.34
  -7 -11   7    7.46    2.55
  -7  11   6   33.32    7.51
   7  11  -6   21.76    5.20
   7 -11  -6   25.68    5.97
  -7 -11   6   26.42    6.17
  -7  11   5    4.01    2.39
   7  11  -5    2.26    1.60
   7 -11  -5    7.46    2.34
  -7 -11   5    1.85    1.67
  -7  11   4    1.47    1.23
   7  11  -4    3.32    2.26
   7 -11  -4    1.52    1.41
  -7 -11   4    1.23    1.16
  -7  11   3    3.63    2.26
   7  11  -3    6.35    2.55
   7 -11  -3    5.17    1.54
  -7 -11   3    4.58    2.98
  -7  11   2   35.89   22.72
   7  11  -2   34.91   23.00
   7 -11  -2   39.00    7.23
  -7 -11   2   30.43    6.95
   7  11  -1    6.74    2.19
  -7  11   1    1.93    1.60
   7 -11  -1    7.13    1.90
  -7 -11   1    3.70    2.50
   7  11   0  108.28   12.71
  -7  11   0  103.22   16.29
   7 -11   0  113.71   16.39
  -7 -11   0  107.41   15.69
   7  11   1   16.00    4.37
  -7  11  -1    9.03    2.34
   7 -11   1    5.99    2.01
  -7 -11  -1    4.22    2.98
   7  11   2  144.33   18.21
  -7  11  -2  142.50   17.67
  -7  11  -2  136.71    9.57
   7 -11   2  155.29   22.49
  -7 -11  -2  121.10   18.78
   7  11   3   13.92    4.71
  -7  11  -3   10.65    3.78
  -7  11  -3    2.57    2.11
   7 -11   3   10.29    3.55
  -7 -11  -3   10.68    3.86
   7  11   4  105.81   12.14
  -7  11  -4   98.56   11.89
  -7  11  -4   78.88   11.14
   7 -11   4   83.41   11.99
   7  11   5    3.47    2.37
  -7  11  -5    3.37    2.16
   7 -11   5    3.68    1.78
  -7 -11  -5    1.44    1.44
   7 -11   6  140.29   22.61
   7  11   6  133.50   19.66
  -7  11  -6  113.22   16.26
  -7 -11  -6  110.57   16.05
   7 -11   7    0.18    1.93
   7  11   7    0.33    1.36
  -7  11  -7   -0.95    1.70
  -7 -11  -7   -0.49    2.50
   7 -11   8    5.97    3.32
   7  11   8    3.22    1.80
  -7  11  -8    9.65    4.76
  -7 -11  -8    8.82    4.50
   7 -11   9   25.08    5.63
   7  11   9   21.25    5.43
  -7  11  -9   18.06    4.43
  -7 -11  -9   27.68    5.89
   7 -11  10   22.97    6.92
   7  11  10    9.52    3.19
  -7  11 -10    7.87    2.73
  -7 -11 -10   12.40    4.30
  -7  13   6    2.93    1.80
   7  13  -6    0.93    1.83
   7 -13  -6    2.32    2.08
  -7  13   5   88.24    8.34
   7  13  -5   81.43   12.53
   7 -13  -5   79.70   12.35
  -7  13   4   12.40    3.94
   7  13  -4   12.66    4.53
   7 -13  -4    5.40    2.96
  -7 -13   4   -1.83    2.08
  -7  13   3  140.19   22.79
   7  13  -3  140.44   19.66
   7 -13  -3  116.54   18.52
  -7 -13   3  102.78   19.63
  -7  13   2   24.21    4.86
   7  13  -2   22.49    7.38
   7 -13  -2   17.78    4.91
  -7 -13   2   17.13    6.38
   7  13  -1   70.49    8.36
  -7  13   1   65.01   10.91
   7 -13  -1   64.70   10.70
  -7 -13   1   53.56    9.96
   7  13   0   51.58   10.47
  -7  13   0   68.28    7.74
   7 -13   0   55.80    7.02
  -7 -13   0   61.67    9.29
   7  13   1    4.61    3.14
  -7  13  -1    6.59    3.60
   7 -13   1    1.65    1.62
  -7 -13  -1    5.02    3.29
   7  13   2   13.25    4.32
  -7  13  -2   18.16    6.07
   7 -13   2   10.75    3.45
  -7 -13  -2   16.26    5.04
  -8   0  24   40.60    9.29
   8   0 -24   36.27    7.41
  -8   0  23    0.98    2.06
   8   0 -23   -0.80    2.34
  -8   0  22  245.51   37.05
   8   0 -22  311.40   20.71
  -8   0  21   -1.67    2.08
   8   0 -21   -0.23    1.96
  -8   0  20  248.75   24.47
   8   0 -20  261.64   30.43
  -8   0  19    0.49    0.85
   8   0 -19   -0.36    1.83
  -8   0  18  152.61   11.01
   8   0 -18  163.55   20.92
  -8   0  17    3.68    2.03
   8   0 -17    1.18    1.11
   8   0 -17   -1.44    0.93
  -8   0  16    5.56    1.96
   8   0 -16    3.55    1.65
   8   0 -16    2.37    0.75
  -8   0  15   -0.75    1.26
  -8   0  15   -0.05    0.82
  -8   0  14  259.61   13.15
   8   0 -14  289.40   14.82
  -8   0  14  271.37   13.15
  -8   0  13   -0.08    1.11
   8   0 -13    5.12    1.41
  -8   0  13    1.62    0.59
  -8   0  12    1.65    0.80
   8   0 -12    2.06    0.90
  -8   0  12    0.31    0.44
  -8   0  11   -0.33    0.67
   8   0 -11   -1.41    1.18
  -8   0  11   -0.31    0.72
  -8   0  10    2.42    0.95
   8   0 -10    3.68    0.90
  -8   0  10    2.34    0.62
  -8   0   9    1.54    1.18
   8   0  -9    1.72    1.31
  -8   0   9    0.23    0.49
  -8   0   8  147.31    7.85
   8   0  -8  162.21    8.03
  -8   0   8  176.51    8.41
  -8   0   7    1.52    0.98
   8   0  -7    3.01    1.26
  -8   0   7    0.95    0.87
  -8   0   6  466.22   10.88
   8   0  -6  505.89   13.30
  -8   0   6  531.90   13.33
  -8   0   5   -0.18    0.49
  -8   0   5    0.72    0.64
  -8   0   4  526.48   10.78
   8   0  -4  566.82   13.53
  -8   0   4  582.64   13.20
  -8   0   3    0.98    0.21
   8   0  -3    0.54    0.28
  -8   0   3    0.67    0.67
   8   0  -2  218.96    7.90
  -8   0   2  215.98    7.54
  -8   0   1    9.34    0.98
   8   0   0  839.78   16.36
   8   0   0  835.58   19.14
  -8   0   0  827.17   17.73
   8   0   1    1.03    0.46
   8   0   1    0.85    0.75
  -8   0  -1    1.26    0.64
   8   0   2  515.49   11.76
   8   0   2  574.30   14.51
  -8   0  -2  518.94   15.23
   8   0   3    0.87    0.33
  -8   0  -3   -0.18    0.67
   8   0   4  910.17   20.45
  -8   0  -4  992.36   23.44
  -8   0  -4  906.64   23.75
   8   0   5    1.03    0.54
  -8   0  -5    1.26    0.67
   8   0   6   21.71    3.70
  -8   0  -6   19.30    2.55
  -8   0  -6   21.61    3.06
   8   0   7    1.60    0.80
  -8   0  -7   -0.41    1.18
  -8   0  -7   -0.67    0.82
   8   0   8   17.80    3.14
  -8   0  -8   18.99    3.24
  -8   0  -8   18.14    3.16
   8   0   9    0.72    1.23
  -8   0  -9   -0.05    1.26
  -8   0  -9   -1.57    0.93
   8   0  10  165.60    7.74
  -8   0 -10  153.02    7.56
   8   0  11    0.75    0.64
  -8   0 -11    0.15    0.36
   8   0  12    8.41    2.93
  -8   0 -12   11.09    3.19
  -8   0 -12   10.24    2.75
   8   0  13    2.52    1.41
  -8   0 -13   -1.83    1.49
  -8   0 -13   -0.80    0.85
   8   0  14   -0.15    1.52
  -8   0 -14    2.37    1.16
   8   0  15    3.65    2.19
  -8   0 -15   -0.51    1.65
  -8   0 -15    1.49    1.05
   8   0  16   -0.33    1.54
  -8   0 -16   -0.26    1.65
   8   0  17    5.74    2.42
  -8   0 -17    2.01    1.75
   8   0  18   16.72    4.79
  -8   0 -18    7.28    3.70
   8   0  19    1.16    1.70
  -8   0 -19    2.55    2.50
   8   0  20    4.58    2.83
  -8   0 -20    3.55    1.98
  -8  -2  23   41.96    7.72
  -8   2  23   45.20    6.79
   8   2 -23   34.55    6.48
   8  -2 -23   43.50    7.13
  -8  -2  22   -1.03    2.01
  -8   2  22    3.58    2.03
   8   2 -22    1.98    2.34
   8  -2 -22    3.45    2.14
  -8  -2  21   -0.26    1.18
  -8   2  21   -1.75    1.78
   8   2 -21   -1.88    1.96
   8  -2 -21   -0.28    1.88
  -8  -2  20    8.98    2.44
  -8   2  20   14.12    4.37
   8   2 -20   13.58    4.06
   8  -2 -20    7.77    2.50
   8  -2 -20    2.78    1.62
  -8  -2  19   14.69    3.68
  -8   2  19   19.89    3.83
   8  -2 -19   22.23    4.30
   8   2 -19   19.73    4.50
   8  -2 -19   21.79    4.14
  -8  -2  18  102.32   17.06
  -8   2  18  102.32   15.33
   8  -2 -18   99.59   13.33
   8   2 -18   97.69   13.40
   8  -2 -18  103.94   12.91
  -8  -2  17   41.21    5.40
  -8   2  17   33.11    5.27
   8  -2 -17   34.09    5.25
   8   2 -17   35.73    4.97
   8  -2 -17   39.52    5.53
  -8  -2  16   49.47    8.13
  -8   2  16   45.43    7.20
   8  -2 -16   47.39    6.97
   8   2 -16   46.75    7.18
   8  -2 -16   44.51    7.25
  -8  -2  15  110.96    4.94
  -8   2  15  119.71   15.87
   8  -2 -15  128.07   13.76
   8   2 -15  125.14   12.25
   8  -2 -15  139.34    6.51
  -8  -2  14    4.43    2.47
  -8   2  14   -0.46    1.29
   8  -2 -14    0.80    0.80
   8   2 -14   -0.95    1.65
  -8  -2  14    0.26    0.31
  -8   2  14    0.77    0.41
  -8  -2  13   14.97    4.84
  -8   2  13   16.62    5.25
   8  -2 -13   17.88    4.71
   8   2 -13   18.55    4.94
  -8  -2  13   19.09    2.88
  -8   2  13   22.07    2.78
  -8  -2  12    9.13    1.80
  -8   2  12   12.53    2.32
   8  -2 -12   10.70    1.72
   8   2 -12    7.59    1.85
  -8  -2  12    7.25    1.11
  -8   2  12    9.06    1.93
  -8  -2  11   76.41   10.37
  -8   2  11   81.07    5.81
   8   2 -11   71.91   10.83
  -8  -2  11   67.84    4.63
  -8   2  11   71.55    8.70
  -8  -2  10   13.66    2.39
  -8   2  10   10.34    1.54
   8  -2 -10    7.98    1.65
   8   2 -10   10.78    1.90
  -8  -2  10   14.12    2.14
  -8   2  10    9.11    1.78
  -8  -2   9   93.41    9.36
   8   2  -9   94.11   10.34
  -8  -2   8  129.02    6.41
  -8   2   8  132.91    6.51
   8  -2  -8  128.74    7.85
   8   2  -8  129.56    6.97
  -8  -2   8  139.23    6.69
  -8   2   8  152.33    8.46
  -8  -2   7  407.80   33.24
  -8   2   7  358.76   16.00
   8  -2  -7  375.92   17.16
   8   2  -7  369.28   16.98
  -8  -2   7  368.23   16.59
  -8   2   7  424.57   39.85
  -8  -2   6 1334.76   30.28
  -8   2   6 1299.47   28.74
   8  -2  -6 1366.43   30.98
   8   2  -6 1394.79   31.54
  -8  -2   6 1327.46   30.15
  -8   2   6 1356.12   31.59
  -8  -2   5 1953.21   43.71
  -8   2   5 1943.72   43.09
   8  -2  -5 1870.04   43.45
   8   2  -5 1905.44   43.48
  -8  -2   5 1812.46   46.15
  -8   2   5 1919.69   43.58
  -8  -2   4 1042.07   31.49
  -8   2   4 1011.58   22.82
   8  -2  -4 1043.15   25.24
   8   2  -4 1091.54   25.78
  -8  -2   4 1003.63   23.13
  -8   2   4 1088.20   24.88
  -8   2   3 1108.24   24.05
   8   2  -3 1053.36   23.57
   8  -2  -3 1084.49   25.65
   8   2  -3 1101.24   25.50
  -8  -2   3 1016.65   26.24
  -8   2   3 1084.08   25.14
  -8   2   2  620.51   12.53
   8   2  -2  607.03   12.76
   8  -2  -2  608.03   14.18
   8   2  -2  600.08   14.02
  -8  -2   2  589.38   13.48
  -8   2   2  594.06   15.05
   8   2  -1    1.47    0.39
  -8   2   1    2.83    0.46
   8  -2  -1    2.34    0.77
   8   2  -1    1.57    0.59
  -8  -2   1    1.78    0.46
   8  -2   0  363.93   15.87
   8   2   0  323.41   14.23
   8  -2   0  348.68   15.87
   8   2   0  339.39   15.31
  -8  -2   0  339.67   15.51
  -8   2   0  332.42   15.31
   8  -2   1 1565.89   33.88
   8   2   1 1504.20   32.90
   8   2   1 1484.13   32.93
  -8   2  -1 1529.11   40.29
  -8  -2  -1 1464.89   33.55
  -8   2  -1 1503.25   33.86
   8  -2   2  332.62   14.72
   8   2   2  337.13   15.05
   8   2   2  348.01   15.72
  -8   2  -2  329.69   15.10
  -8  -2  -2  336.38   16.05
  -8   2  -2  328.38   14.87
   8  -2   3  350.66   15.67
   8   2   3  349.58   15.82
   8   2   3  318.45   14.59
  -8   2  -3  355.65   16.44
  -8  -2  -3  333.14   17.24
  -8   2  -3  331.90   15.28
   8  -2   4  368.46   16.83
   8   2   4  362.62   16.21
   8   2   4  360.51   17.91
  -8   2  -4  376.77   17.24
  -8  -2  -4  379.06   17.42
  -8   2  -4  361.36   16.39
   8  -2   5   24.41    3.68
   8   2   5   30.00    2.93
   8   2   5   28.40    4.71
  -8   2  -5   24.39    3.50
  -8  -2  -5   27.81    4.06
  -8   2  -5   22.67    3.27
   8  -2   6  417.08   20.35
   8   2   6  423.52   20.74
  -8   2  -6  435.76   21.74
  -8  -2  -6  451.56   22.18
  -8  -2  -6  422.28   20.89
  -8   2  -6  484.80   51.48
   8  -2   7    2.01    1.11
   8   2   7    2.03    0.82
  -8   2  -7   -1.98    1.36
  -8  -2  -7    2.70    1.23
  -8  -2  -7   -0.05    1.18
  -8   2  -7    2.03    0.72
   8  -2   8  316.93    9.93
   8   2   8  329.84   13.89
  -8   2  -8  348.50   11.24
  -8  -2  -8  350.17   10.91
  -8  -2  -8  349.86   27.84
  -8   2  -8  334.76   13.69
   8  -2   9    3.04    1.21
   8   2   9    3.22    1.47
  -8   2  -9    1.60    0.72
  -8  -2  -9    3.42    1.31
  -8  -2  -9    6.89    2.29
  -8   2  -9    5.15    1.49
   8  -2  10  262.70   13.15
   8   2  10  267.71   13.51
  -8   2 -10  281.09   33.44
  -8  -2 -10  260.12   14.87
  -8  -2 -10  268.59   14.72
  -8   2 -10  244.33   19.73
   8  -2  11   -0.33    0.72
   8   2  11    0.00    1.47
  -8   2 -11    0.77    1.98
  -8  -2 -11    1.54    0.72
  -8  -2 -11    1.11    0.75
  -8   2 -11    1.70    0.67
   8  -2  12  212.30   21.22
   8   2  12  228.04   16.03
  -8   2 -12  215.46   15.49
  -8  -2 -12  258.27   17.93
  -8  -2 -12  225.29   17.80
  -8   2 -12  191.61   67.87
   8  -2  13   -0.15    1.52
   8   2  13   -1.67    1.65
  -8   2 -13   -0.75    1.80
  -8  -2 -13   -2.11    1.39
  -8  -2 -13    0.28    1.49
  -8   2 -13    0.85    0.49
   8  -2  14   29.74    4.71
   8   2  14   24.39    3.86
  -8   2 -14   23.87    4.40
  -8  -2 -14   22.72    4.17
  -8  -2 -14   22.38    4.27
   8  -2  15    2.52    1.65
   8   2  15    1.57    1.34
  -8   2 -15    0.05    1.98
  -8  -2 -15    0.23    1.00
  -8  -2 -15   -1.34    1.41
   8  -2  16   11.37    3.11
   8   2  16    4.48    2.65
  -8   2 -16    8.36    2.86
  -8  -2 -16   11.42    2.98
  -8  -2 -16    6.84    2.03
   8  -2  17    2.78    2.39
   8   2  17    3.50    2.52
  -8   2 -17   -2.73    1.85
  -8  -2 -17    3.40    2.86
  -8  -2 -17    1.60    1.23
   8  -2  18    9.18    7.49
   8   2  18    8.26    4.50
  -8   2 -18    7.18    3.65
  -8  -2 -18    4.32    2.32
   8  -2  19   22.33    5.53
   8   2  19   30.95    4.43
  -8   2 -19   24.18    6.23
  -8  -2 -19   23.44    5.58
  -8  -4  23   73.71   10.86
  -8   4  23   57.50   12.86
   8   4 -23   92.93    9.83
  -8  -4  22   41.75    7.92
  -8   4  22   41.14    9.00
   8   4 -22   40.21    8.36
  -8  -4  21   40.39    9.96
  -8   4  21   50.73   12.27
   8   4 -21   59.84   14.56
   8  -4 -21   43.35    9.62
  -8  -4  19   68.95   12.27
  -8   4  19   63.11   12.12
   8  -4 -19   40.80    7.10
   8   4 -19   75.59   13.38
   8  -4 -19   74.74   11.24
  -8  -4  18   50.27    8.36
  -8   4  18   49.60    8.82
   8  -4 -18   41.63    7.80
   8   4 -18   47.70    8.16
   8  -4 -18   42.99    6.74
  -8  -4  17  285.54   37.36
  -8   4  17  258.66   21.58
   8  -4 -17  266.48   21.97
   8   4 -17  272.78   35.43
   8  -4 -17  277.59   24.93
  -8  -4  16    3.24    1.70
  -8   4  16    1.52    1.00
   8  -4 -16    3.06    1.54
   8   4 -16    3.99    1.78
  -8  -4  15  148.19   16.90
  -8   4  15  135.50   13.92
   8  -4 -15  131.88   16.36
   8   4 -15  149.22   11.68
   8  -4 -15  143.07   19.04
  -8  -4  14   98.61    6.33
  -8   4  14   96.99   11.60
   8  -4 -14   88.37   13.33
   8   4 -14  103.94   12.76
   8  -4 -14   96.06   12.09
  -8  -4  13  146.62    9.83
  -8   4  13  132.65    7.23
   8  -4 -13  121.30    7.36
   8   4 -13  130.87   13.87
   8  -4 -13  132.88    7.51
  -8  -4  12  177.85    9.44
  -8   4  12  177.08    8.21
   8  -4 -12  171.52    7.64
   8   4 -12  176.46   18.27
  -8  -4  12  159.04    6.51
  -8  -4  11   36.82    5.09
  -8   4  11   37.84    5.12
   8  -4 -11   34.45    3.86
   8   4 -11   31.93    4.89
  -8  -4  11   29.95    4.24
  -8   4  11   34.17    4.40
  -8  -4  10  366.84   11.58
  -8   4  10  353.05   10.93
   8  -4 -10  366.92   11.09
   8   4 -10  359.10   11.60
  -8  -4  10  341.83    9.93
  -8   4  10  361.08   12.35
  -8  -4   9    2.52    1.31
  -8   4   9    2.16    0.59
   8  -4  -9    3.34    0.93
   8   4  -9    3.06    1.52
  -8  -4   9    1.39    0.49
  -8   4   9   -0.03    1.23
  -8  -4   8  372.45   25.32
  -8   4   8  331.67   18.50
   8  -4  -8  323.77   16.00
   8   4  -8  322.85   16.44
  -8  -4   8  316.90   15.56
  -8   4   8  309.98   16.85
  -8  -4   7   71.70    8.21
  -8   4   7   65.32    8.95
   8  -4  -7   64.52    7.95
   8   4  -7   72.37   10.21
  -8  -4   7   64.01   11.58
  -8   4   7   70.13   11.32
  -8   4   6  304.61   15.08
   8  -4  -6  282.74   14.41
   8   4  -6  273.76   17.65
  -8  -4   6  267.20   13.51
  -8   4   6  287.76   14.82
  -8   4   5  175.12   10.24
   8   4  -5  163.13    9.75
   8  -4  -5  160.05    8.67
   8   4  -5  166.38    8.95
  -8  -4   5  159.02    8.36
  -8   4   5  162.39    8.77
  -8   4   4  209.11   11.01
   8   4  -4  200.28    9.62
   8  -4  -4  202.73    9.65
   8   4  -4  217.21   10.50
  -8  -4   4  193.36    9.29
  -8   4   4  215.69   10.60
  -8   4   3  394.19   18.16
   8   4  -3  399.23   29.89
   8  -4  -3  382.22   17.44
   8   4  -3  403.76   30.28
  -8  -4   3  382.64   28.79
  -8   4   3  398.64   18.14
  -8   4   2  134.53    7.67
   8   4  -2  127.32   13.25
   8  -4  -2  123.28    6.23
   8   4  -2  125.14    7.20
  -8  -4   2  115.33    7.67
  -8   4   2  121.15    7.28
   8   4  -1   80.71    8.70
  -8   4   1   81.68    2.80
   8  -4  -1   80.24    5.07
   8   4  -1   82.84    9.88
  -8  -4   1   80.50   11.32
  -8   4   1   92.87   10.37
   8   4   0   46.44    5.58
  -8   4   0   47.80    7.36
   8   4   0   45.23    5.30
  -8   4   0   51.51    6.48
  -8  -4   0   51.40    8.46
  -8   4   0   41.24    5.66
   8   4   1   32.06    4.68
  -8   4  -1   28.92    3.40
   8   4   1   24.78    4.48
  -8   4  -1   29.97    3.58
  -8  -4  -1   28.38    4.35
  -8   4  -1   23.03    3.37
   8  -4   2   46.49    6.64
   8   4   2   41.81    6.41
   8   4   2   39.62    6.23
  -8   4  -2   37.97    4.55
  -8  -4  -2   41.75    6.79
  -8   4  -2   46.95    5.07
   8  -4   3   51.04    8.54
   8   4   3   51.35    7.41
   8   4   3   39.26    5.84
  -8   4  -3   42.89    5.12
  -8  -4  -3   46.21    8.23
  -8   4  -3   39.83    5.51
   8  -4   4   72.58   11.50
   8   4   4   61.92    7.92
   8   4   4   55.36    7.28
  -8   4  -4   58.58    7.90
  -8  -4  -4   64.29    9.24
  -8   4  -4   54.70    8.34
   8  -4   5   20.74    3.24
   8   4   5   18.73    3.11
   8   4   5   19.71    3.01
  -8   4  -5   17.31    2.80
  -8  -4  -5   18.19    3.86
  -8   4  -5   14.10    2.57
   8  -4   6    3.47    0.95
   8   4   6    5.45    1.90
   8   4   6    4.86    0.85
  -8   4  -6    7.31    1.18
  -8  -4  -6    5.71    1.39
  -8   4  -6    5.12    0.93
   8  -4   7   37.51    5.04
   8   4   7   40.16    6.43
   8   4   7   32.36    2.65
  -8   4  -7   31.05    4.73
  -8  -4  -7   39.75    6.43
  -8   4  -7   25.93    3.27
   8  -4   8  190.51   11.42
   8   4   8  179.52    8.26
   8   4   8  179.39    8.59
  -8   4  -8  183.30    8.82
  -8  -4  -8  194.78   13.53
  -8   4  -8  165.30   10.70
   8  -4   9   18.73    3.34
   8   4   9   18.75    3.37
   8   4   9   10.11    2.75
  -8   4  -9   17.21    2.80
  -8  -4  -9   16.21    2.24
  -8   4  -9   12.43    1.83
   8  -4  10    1.90    1.29
   8   4  10    4.30    2.14
  -8   4 -10    1.75    1.18
  -8  -4 -10   -1.08    1.49
  -8   4 -10    0.49    0.46
   8  -4  11   51.61    8.26
   8   4  11   50.68    7.23
  -8   4 -11   48.47    7.44
  -8  -4 -11   59.12   22.90
  -8   4 -11   31.57    5.51
   8  -4  12   12.73    5.20
   8   4  12   21.64    3.47
  -8   4 -12   13.84    5.66
  -8  -4 -12    8.39    3.88
  -8  -4 -12    5.27    2.39
   8  -4  13  102.44   14.87
   8   4  13  102.29   13.97
  -8   4 -13   95.76   15.44
  -8  -4 -13  106.25   12.53
  -8  -4 -13  108.98   13.35
   8  -4  14   55.29   10.42
   8   4  14   51.76    8.57
  -8   4 -14   49.65    9.85
  -8  -4 -14   41.37    7.59
  -8  -4 -14   51.33    8.88
   8  -4  15   48.80   11.63
   8   4  15   58.04    9.34
  -8   4 -15   64.88   12.01
  -8  -4 -15   45.95    8.28
  -8  -4 -15   53.85   10.08
   8  -4  16   89.81   13.97
   8   4  16   77.28   10.47
  -8   4 -16   79.34   10.96
  -8  -4 -16   74.02   11.09
  -8  -4 -16   78.57   12.04
   8  -4  17   77.44   15.08
   8   4  17   93.34   16.16
  -8   4 -17   80.89   13.35
  -8  -4 -17   63.01   19.06
   8  -4  18   56.01   11.27
   8   4  18   53.54    7.25
  -8   4 -18   56.81    8.34
  -8  -4 -18   44.10    7.56
   8  -4  19    5.97    3.52
   8   4  19   -0.03    1.34
  -8   4 -19    2.21    3.06
  -8  -6  21   43.50    5.09
  -8   6  21   48.88    7.74
   8   6 -21   50.35    7.44
   8  -6 -21   47.31    5.66
  -8  -6  20    4.06    2.11
  -8   6  20    2.29    2.29
   8   6 -20    9.00    4.91
   8  -6 -20    3.88    2.14
  -8  -6  19   90.48   71.32
  -8   6  19   97.63   15.62
   8   6 -19  100.52   18.32
   8  -6 -19  104.55    9.98
  -8  -6  18   19.76    6.66
  -8   6  18   20.14    6.59
   8   6 -18   12.71    4.40
   8  -6 -18   23.08    3.24
  -8  -6  17   51.48    7.95
  -8   6  17   47.23    7.02
   8   6 -17   56.60    5.43
   8  -6 -17   62.36    9.49
  -8  -6  16    6.10    3.14
  -8   6  16    6.74    3.09
   8   6 -16    8.54    5.51
   8  -6 -16    7.56    3.52
  -8  -6  15  115.57   15.15
  -8   6  15  113.33   16.44
   8   6 -15  104.68   15.38
   8  -6 -15  113.35   15.38
  -8  -6  14    2.96    1.72
  -8   6  14    3.34    1.67
   8  -6 -14    1.57    0.80
   8   6 -14    8.90    3.68
   8  -6 -14    4.45    2.08
  -8  -6  13   70.54   11.32
  -8   6  13   71.78    7.85
   8  -6 -13   36.61    5.30
   8   6 -13   67.92    9.62
   8  -6 -13   56.91    9.18
  -8  -6  12   18.39    2.70
  -8   6  12   16.11    2.88
   8  -6 -12   11.89    3.06
   8   6 -12   15.15    5.99
   8  -6 -12   14.48    4.32
  -8  -6  11   66.94    6.20
  -8   6  11   64.16    8.49
   8  -6 -11   53.69    7.69
   8   6 -11   63.31    8.34
   8  -6 -11   60.79   15.56
  -8  -6  11   42.86    7.41
  -8  -6  10  154.46    5.81
  -8   6  10  160.38   35.89
   8  -6 -10  133.83   12.22
   8   6 -10  139.95    5.35
   8  -6 -10  145.49    9.31
  -8  -6  10  128.48    3.52
  -8  -6   9  250.71   16.18
  -8   6   9  247.34   20.81
   8  -6  -9  223.00    9.49
   8   6  -9  230.98   11.91
  -8  -6   9  223.03    9.24
  -8  -6   8    0.85    0.44
  -8   6   8    2.19    0.77
   8  -6  -8    0.59    0.41
   8   6  -8    2.80    1.34
  -8  -6   8    0.85    0.82
  -8   6   8    6.46    2.21
  -8   6   7  225.83   18.09
   8  -6  -7  178.44   11.86
   8   6  -7  194.96   13.35
  -8  -6   7  190.71   12.84
  -8   6   7  222.54   19.19
  -8   6   6   38.69    4.12
   8   6  -6   28.84    3.60
   8  -6  -6   33.91    4.27
   8   6  -6   35.73    4.35
  -8  -6   6   36.22    6.56
  -8   6   6   36.87    4.86
  -8   6   5   39.95   10.91
   8   6  -5   38.26   10.91
   8  -6  -5   31.49    5.76
   8   6  -5   37.74   10.03
  -8  -6   5   38.26   10.27
  -8   6   5   35.45    5.99
   8   6  -4   16.65    3.29
   8  -6  -4   11.94    2.03
   8   6  -4   11.04    1.98
  -8  -6   4   11.32    2.44
  -8   6   4   15.10    2.68
  -8   6   3   83.25    9.21
   8   6  -3   64.91    8.36
   8  -6  -3   73.76   10.45
   8   6  -3   74.40    8.49
  -8  -6   3   70.88   11.09
  -8   6   3   73.91    9.62
  -8   6   2   87.14    8.72
   8   6  -2   80.83   10.42
   8  -6  -2   73.17   10.24
   8   6  -2   77.95   10.42
  -8  -6   2   80.29   12.12
  -8   6   2   83.23   13.84
   8   6  -1  168.95   11.83
  -8   6   1  193.49   17.93
   8  -6  -1  173.14   11.47
   8   6  -1  164.27   10.37
  -8  -6   1  169.82   12.86
  -8   6   1  184.38   11.83
   8   6   0    9.88    1.54
   8   6   0    7.44    1.52
  -8  -6   0    9.03    1.72
  -8   6   0   14.95    3.76
   8   6   1   68.15    7.23
  -8   6  -1   72.14    7.31
   8   6   1   65.40    5.07
  -8   6  -1   77.46   10.88
  -8  -6  -1   78.49   10.16
  -8   6  -1   78.98    9.13
   8   6   2   46.13    5.40
  -8   6  -2   42.81    4.89
   8   6   2   44.56    2.80
  -8   6  -2   43.27    5.74
  -8  -6  -2   32.52    4.63
  -8   6  -2   38.20    4.43
   8   6   3   65.78    8.57
  -8   6  -3   63.26    7.77
   8   6   3   54.49    3.42
  -8   6  -3   69.33    7.74
  -8  -6  -3   62.54    9.00
  -8   6  -3   64.42    7.82
   8  -6   4   26.73    2.86
   8   6   4   21.95    2.47
   8   6   4   17.93    4.73
  -8   6  -4   20.32    2.91
  -8  -6  -4   22.67    3.78
  -8   6  -4   17.19    4.86
   8  -6   5   -0.72    1.05
   8   6   5    1.49    1.03
   8   6   5    0.51    0.31
  -8   6  -5    2.34    1.08
  -8  -6  -5    4.66    1.83
  -8   6  -5    2.57    0.90
   8  -6   6    6.10    2.47
   8   6   6    5.15    2.11
   8   6   6    5.12    1.85
  -8   6  -6    9.11    3.29
  -8  -6  -6    3.50    1.52
  -8   6  -6    4.53    1.72
   8  -6   7   60.51    7.80
   8   6   7   67.35    8.67
   8   6   7   44.61    5.40
  -8   6  -7   59.02    7.80
  -8  -6  -7   68.90   11.29
  -8   6  -7   48.75    7.15
   8  -6   8    7.46    2.06
   8   6   8    7.10    1.88
   8   6   8    8.57    2.16
  -8   6  -8   11.78    3.22
  -8  -6  -8    6.23    3.50
  -8   6  -8    8.00    2.29
   8  -6   9  505.64   25.91
   8   6   9  471.42   25.14
  -8   6  -9  470.96   24.90
  -8  -6  -9  492.05   29.28
  -8   6  -9  439.24   21.89
   8  -6  10   41.57    6.69
   8   6  10   42.32    6.53
  -8   6 -10   17.88    3.34
  -8  -6 -10   41.14    8.44
   8  -6  11   62.10    9.54
   8   6  11   56.62    8.80
  -8   6 -11   50.86    7.49
  -8  -6 -11   50.09    8.95
   8  -6  12   15.15    3.01
   8   6  12   16.23    3.65
  -8   6 -12   20.04    3.96
  -8  -6 -12   12.17    2.60
   8  -6  13   28.07   15.36
   8   6  13   22.15    6.25
  -8   6 -13   19.89    5.33
  -8  -6 -13   31.77    4.37
   8  -6  14   -0.75    1.83
   8   6  14    1.34    2.24
  -8   6 -14    7.49    2.96
  -8  -6 -14    2.86    2.26
   8  -6  15    9.65    4.04
   8   6  15    7.69    3.50
  -8   6 -15    6.69    3.14
  -8  -6 -15   10.24    4.30
   8  -6  16   12.30    3.70
   8   6  16    9.90    5.84
  -8   6 -16   14.30    6.92
  -8  -6 -16   15.26    4.58
   8  -6  17   17.70    5.43
   8   6  17   13.64    3.37
  -8   6 -17   12.97    4.24
  -8  -6 -17   16.90    4.37
  -8  -8  19   64.68    9.42
  -8   8  19   68.02    8.75
   8   8 -19   69.36    9.24
   8  -8 -19   64.14   10.39
  -8  -8  18    2.16    2.16
  -8   8  18    3.91    3.11
   8   8 -18    4.22    2.73
   8  -8 -18   -0.08    1.78
  -8  -8  17   36.92    8.03
  -8   8  17   33.21    9.16
   8   8 -17   36.43    9.54
   8  -8 -17   40.11   11.81
  -8  -8  16   34.29    5.04
  -8   8  16   31.28    7.95
   8   8 -16   31.18    3.86
   8  -8 -16   35.37    5.74
  -8  -8  15   67.76   13.07
  -8   8  15   59.82   11.47
   8   8 -15   61.98   10.14
   8  -8 -15   80.17   13.69
  -8  -8  14  219.04   16.34
  -8   8  14  208.29   15.72
   8   8 -14  175.33   26.55
   8  -8 -14  197.53   22.51
  -8  -8  13  168.95   25.91
  -8   8  13  174.99   24.41
   8   8 -13  159.12   20.40
   8  -8 -13  156.19   22.64
  -8  -8  12  589.79   47.62
  -8   8  12  595.12   48.32
   8   8 -12  585.93   47.23
   8  -8 -12  632.57   51.35
  -8  -8  11   87.81   12.12
  -8   8  11   80.55   13.87
   8   8 -11   73.40   11.76
   8  -8 -11   82.79   13.94
  -8  -8  10 1187.66  440.19
  -8   8  10 1064.40   91.69
   8   8 -10  974.43   45.05
   8  -8 -10 1128.51  418.35
  -8  -8  10 1023.75   46.41
  -8  -8   9  180.58   24.90
  -8   8   9  164.32   15.18
   8   8  -9  155.98   14.43
   8  -8  -9  164.99   18.14
  -8  -8   9  147.34    6.87
  -8   8   8  599.62   30.33
   8   8  -8  555.50   31.85
   8   8  -8  536.38   27.81
   8  -8  -8  591.18   30.80
  -8  -8   8  574.64   28.63
  -8   8   7  107.36   14.15
   8   8  -7  108.67   12.76
   8   8  -7   91.69    6.43
   8  -8  -7  102.80   11.91
  -8  -8   7   97.92   14.82
  -8   8   6  321.72   22.10
   8   8  -6  303.09   20.99
   8  -8  -6  290.05   19.86
   8   8  -6  271.26   25.57
   8  -8  -6  314.31   22.25
  -8  -8   6  288.19   19.71
  -8   8   5   46.31    7.64
   8   8  -5   39.65    7.85
   8  -8  -5   33.24    5.25
   8   8  -5   33.86    5.04
   8  -8  -5   46.31    7.67
  -8  -8   5   41.24    7.49
  -8   8   4  282.15   11.78
   8   8  -4  259.33   11.63
   8  -8  -4  237.54   11.47
   8   8  -4  251.33   12.04
   8  -8  -4  248.32   16.98
  -8  -8   4  264.63   10.91
  -8   8   3   12.22    2.11
   8  -8  -3    7.54    2.60
   8   8  -3    6.53    2.19
  -8  -8   3   10.24    2.91
  -8   8   2  121.89   12.79
   8  -8  -2  120.61    4.71
   8   8  -2  103.83    5.63
  -8  -8   2  112.79   17.44
  -8   8   2  123.10   14.10
  -8   8   1   90.89    4.99
   8  -8  -1   84.62    8.18
   8   8  -1   73.27    6.15
  -8   8   1   87.52   10.06
  -8   8   0   97.53   10.86
   8   8   0   75.53    3.63
  -8   8   0   95.42    5.30
  -8  -8   0   81.86   10.42
  -8   8   0   97.97    5.38
   8   8   1   18.88    3.86
  -8   8  -1   19.86    3.27
   8   8   1   13.20    3.29
  -8   8  -1   17.47    2.39
  -8  -8  -1   17.65    3.88
  -8   8  -1   16.93    3.16
  -8   8  -2  266.04   29.33
  -8   8  -2  247.75   17.24
  -8  -8  -2  278.31   21.43
  -8   8  -2  263.47   20.32
   8   8   3    3.70    1.34
  -8   8  -3    3.19    1.49
  -8   8  -3    1.62    0.87
  -8  -8  -3   -2.55    1.96
  -8   8  -3   -0.54    1.13
   8   8   4  647.80   33.03
  -8   8  -4  678.39   41.16
  -8  -8  -4  653.31   33.83
  -8   8  -4  605.95   35.89
   8  -8   5    6.05    2.52
   8   8   5   -1.34    1.72
  -8   8  -5   -0.46    1.47
  -8   8  -5    1.75    0.87
   8  -8   6  400.41   21.58
   8   8   6  381.25   26.58
  -8   8  -6  359.30   18.86
  -8  -8  -6  410.14   20.89
  -8   8  -6  367.33   17.67
   8  -8   7   41.81    7.23
   8   8   7   32.85    5.63
  -8   8  -7   28.56    4.45
  -8  -8  -7   31.28    6.02
  -8   8  -7   21.69    3.83
   8  -8   8  445.05   36.12
   8   8   8  371.47   49.34
  -8   8  -8  395.76   47.16
  -8  -8  -8  402.78   33.63
   8  -8   9   40.62    6.69
   8   8   9   35.68    6.69
  -8   8  -9   32.83   19.35
  -8  -8  -9   30.13    6.71
   8  -8  10  363.91   23.18
   8   8  10  323.23   36.92
  -8   8 -10  306.56   16.16
  -8  -8 -10  322.36   45.02
   8  -8  11    1.60    1.96
   8   8  11   -1.16    1.78
  -8   8 -11   -0.21    2.11
  -8  -8 -11   -1.83    2.52
   8  -8  12  135.56   20.12
   8   8  12  138.80   17.08
  -8   8 -12  118.45    9.42
  -8  -8 -12  114.92   18.32
   8  -8  13   18.96    6.17
   8   8  13   12.01    3.78
  -8   8 -13   20.61    6.15
  -8  -8 -13   15.36    4.81
   8  -8  14   84.54   11.76
   8   8  14   77.54   11.91
  -8   8 -14   75.17   12.30
  -8  -8 -14   90.64   13.89
   8  -8  15    5.07    3.04
   8   8  15    5.81    3.63
  -8   8 -15    2.03    1.93
  -8  -8 -15    5.79    3.45
  -8  10  16    4.40    3.09
   8  10 -16    3.52    2.21
  -8 -10  15   14.43    4.91
  -8  10  15   22.28    6.66
   8  10 -15   25.16    3.32
   8 -10 -15   26.27    7.95
  -8 -10  14    3.76    2.80
  -8  10  14    5.02    2.98
   8  10 -14    3.68    2.08
   8 -10 -14    8.57    4.50
  -8 -10  13  117.60   20.38
  -8  10  13  124.96   18.09
   8  10 -13  120.56   20.84
   8 -10 -13  135.71   20.14
  -8 -10  12   28.27    6.25
  -8  10  12   27.30    6.82
   8  10 -12   16.23    3.96
   8 -10 -12   24.39    6.30
  -8 -10  11  112.86   15.77
  -8  10  11  114.25   12.43
   8  10 -11   98.35   10.93
   8 -10 -11  112.61   13.46
  -8 -10  10   86.42   16.85
  -8  10  10   76.72   14.51
   8  10 -10   78.60   13.15
   8 -10 -10   69.08   13.89
  -8  10   9   17.01    4.06
   8  10  -9   13.10    3.29
   8 -10  -9   19.78    5.89
  -8  10   8  171.83   17.60
   8  10  -8  165.14   13.12
   8  10  -8  125.70   16.23
   8 -10  -8  162.23   21.46
  -8 -10   8  114.07   18.75
  -8  10   7   20.53    5.12
   8  10  -7   14.20    4.35
   8  10  -7   12.48    3.45
   8 -10  -7   13.89    4.30
  -8 -10   7   15.38    4.45
  -8  10   6   26.65    5.61
   8  10  -6   20.14    3.91
   8  10  -6   19.50    4.01
   8 -10  -6   26.01    5.84
  -8 -10   6   23.00    5.43
  -8  10   5    1.08    1.23
   8  10  -5    2.44    1.36
   8  10  -5    1.57    0.95
   8 -10  -5   -0.46    0.98
  -8 -10   5    2.91    1.80
  -8  10   4   26.83    5.87
   8  10  -4   32.06    6.30
   8  10  -4   23.82    4.24
   8 -10  -4   32.16   19.37
  -8 -10   4   24.00    4.99
  -8  10   3   14.97    3.55
   8  10  -3   11.17    2.88
   8  10  -3    5.12    2.16
   8 -10  -3   10.93    2.55
  -8 -10   3    7.41    3.73
  -8  10   2  112.61   20.56
   8  10  -2  116.83   17.65
   8 -10  -2  103.83   20.35
  -8 -10   2   92.44   16.39
   8  10  -1    3.65    2.16
  -8  10   1   -0.62    1.60
   8 -10  -1    1.36    0.80
   8 -10  -1    1.47    0.90
  -8 -10   1   -0.41    1.78
   8  10   0   19.17    4.14
  -8  10   0   16.05    3.55
   8 -10   0   15.18    3.16
  -8 -10   0   22.95    4.79
   8  10   1    3.29    2.01
  -8  10  -1    1.13    2.01
  -8  10  -1    1.03    0.95
   8 -10   1    2.26    1.23
  -8 -10  -1   -0.69    2.03
   8  10   2  190.20   28.25
  -8  10  -2  153.23   23.51
  -8  10  -2  172.22   16.00
   8 -10   2  157.81   22.13
  -8 -10  -2  160.72   24.21
   8  10   3    4.27    2.91
  -8  10  -3   14.90    5.25
  -8  10  -3   19.12    5.58
   8 -10   3    2.80    1.80
  -8 -10  -3    3.34    2.50
   8  10   4  136.92   17.31
  -8  10  -4  121.69   19.78
  -8  10  -4  104.09   13.28
   8 -10   4  123.77   13.71
  -8 -10  -4  112.07   16.54
   8 -10   5    1.90    1.67
   8  10   5   -0.67    1.98
  -8  10  -5   -0.46    1.54
   8 -10   5    0.62    0.95
  -8 -10  -5   -3.34    2.19
   8 -10   6   38.23    6.89
   8  10   6   28.51    7.54
  -8  10  -6   31.93    7.90
   8 -10   6   29.82    6.61
  -8 -10  -6   36.04    7.54
   8 -10   7   48.21    7.92
   8  10   7   37.54    7.05
  -8  10  -7   42.78    7.15
  -8 -10  -7   54.62   11.17
   8 -10   8    4.27    2.11
   8  10   8    7.05    3.09
  -8  10  -8   12.45    2.88
  -8 -10  -8    5.25    3.19
   8 -10   9    5.99    2.91
   8  10   9    4.27    2.34
  -8  10  -9   -2.11    1.62
  -8 -10  -9    6.02    3.19
   8 -10  10   19.45    5.87
   8  10  10   10.75    5.71
  -8  10 -10   13.35    3.83
  -8 -10 -10   19.04    5.99
   8 -10  11   -1.18    2.16
   8  10  11    5.15    2.88
  -8  10 -11    2.44    2.83
  -8 -10 -11    4.09    2.24
   8 -10  12   50.66    7.82
   8  10  12   45.72    9.24
  -8  10 -12   31.36    5.99
  -8 -10 -12   41.29    8.62
  -8  12  10  128.30   12.27
   8 -12 -10  124.44   15.13
  -8  12   9    0.82    1.49
   8 -12  -9    4.45    3.29
  -8  12   8  239.85   28.48
   8  12  -8  215.08   29.89
   8 -12  -8  262.57   21.15
  -8  12   7   31.44    5.71
   8  12  -7   25.65    7.59
   8 -12  -7   22.54    6.30
  -8  12   6  226.50   29.02
   8  12  -6  238.95   21.56
   8 -12  -6  229.02   34.47
  -8 -12   6  179.60   29.77
  -8  12   5   55.47   12.63
   8  12  -5   63.70   15.49
   8 -12  -5   43.68   10.81
  -8 -12   5   39.98    9.67
  -8  12   4  314.97   37.10
   8  12  -4  299.36   33.68
   8 -12  -4  263.98   44.33
  -8 -12   4  288.89   33.75
  -8  12   3   36.20    9.72
   8  12  -3   43.56    9.70
   8 -12  -3   42.50   10.55
  -8 -12   3   36.53    9.29
  -8  12   2  485.47   56.81
   8  12  -2  411.91   51.43
   8 -12  -2  455.57   50.32
  -8 -12   2  475.18   52.51
   8  12  -1    4.84    2.73
  -8  12   1    2.68    2.50
   8 -12  -1   -1.60    2.50
  -8 -12   1    3.55    2.16
   8  12   0  571.96   63.08
  -8  12   0  560.98   65.81
   8 -12   0  525.29  398.61
  -8 -12   0  529.61   60.41
   8  12   1   10.70    3.78
  -8  12  -1    3.70    2.52
   8 -12   1    1.65    1.88
  -8 -12  -1    1.80    2.19
   8  12   2  505.23   18.75
  -8  12  -2  471.73   34.81
   8 -12   2  488.07  389.56
  -8 -12  -2  496.71  396.48
   8  12   3    5.94    3.14
  -8  12  -3    0.23    0.95
   8 -12   3    1.62    1.54
  -8 -12  -3    1.80    1.80
   8  12   4  534.66  417.19
  -8  12  -4  480.37   42.55
  -8 -12  -4  500.08  390.23
   8 -12   5    2.47    2.65
   8  12   5   -2.42    2.50
  -8 -12  -5    2.01    2.14
   8 -12   6  201.34   28.15
   8  12   6  209.37   27.86
  -8 -12  -6  202.29   33.50
  -9  -1  24   36.56    8.13
  -9   1  24   32.78    7.33
   9  -1 -24   34.09    6.25
   9   1 -24   28.69    6.35
  -9  -1  23   21.15    6.77
  -9   1  23   14.05    4.66
   9  -1 -23   12.58    3.91
   9   1 -23   18.42    5.35
  -9  -1  22   27.91    8.18
  -9   1  22   16.21    5.33
   9   1 -22   22.64    6.53
   9  -1 -22   24.49    6.79
  -9  -1  21   18.27    6.17
  -9   1  21   24.00    4.50
   9   1 -21   17.91    5.45
   9  -1 -21   21.25   13.43
  -9  -1  20   11.81    3.91
  -9   1  20   12.14    3.45
   9   1 -20    3.63    2.32
  -9  -1  19   26.91    5.27
  -9   1  19   29.25    5.84
   9  -1 -19   28.12    5.43
   9   1 -19   25.60    5.48
   9  -1 -19   23.08    3.99
  -9  -1  18   36.53    5.69
  -9   1  18   30.80    6.87
   9  -1 -18   22.36    4.63
   9   1 -18   22.90    4.12
   9  -1 -18   27.89    5.74
  -9  -1  17   -0.03    0.85
  -9   1  17    7.54    2.98
   9  -1 -17    3.73    2.14
   9   1 -17    8.41    3.42
   9  -1 -17    5.97    2.37
  -9  -1  16    3.32    1.67
  -9   1  16    3.14    1.08
   9  -1 -16    6.28    1.83
   9   1 -16    6.20    2.44
  -9  -1  16    3.63    1.16
  -9  -1  15   63.19   10.06
  -9   1  15   65.63    7.62
   9  -1 -15   68.67   11.45
   9   1 -15   72.99    6.53
  -9  -1  15   58.86   14.90
  -9   1  15   64.45    6.84
  -9  -1  14   16.26    4.37
  -9   1  14   14.56    3.96
   9  -1 -14   18.37    2.42
   9   1 -14   19.78    3.40
  -9  -1  14   14.43    3.78
  -9   1  14   11.17    3.16
  -9  -1  13  327.48   14.87
  -9   1  13  368.77   23.33
   9  -1 -13  359.12   16.08
   9   1 -13  356.16   14.92
  -9  -1  13  360.92   14.20
  -9   1  13  358.89   14.38
  -9  -1  12  299.80   73.17
  -9   1  12  276.02   20.17
   9  -1 -12  286.29   17.96
   9   1 -12  264.14   18.55
  -9  -1  12  271.11   16.72
  -9   1  12  273.53   17.06
  -9  -1  11  184.44   19.48
  -9   1  11  172.81   13.10
   9  -1 -11  176.69   11.45
   9   1 -11  185.77   12.07
  -9  -1  11  197.81   12.27
  -9   1  11  179.60   13.04
  -9  -1  10  127.58   12.55
  -9   1  10  123.10    7.59
   9  -1 -10  134.45    7.62
   9   1 -10  137.07   16.00
  -9  -1  10  141.16   10.29
  -9   1  10  131.90    9.75
  -9  -1   9  141.09   14.28
  -9   1   9  135.45    8.52
   9  -1  -9  142.63    7.85
   9   1  -9  137.10   11.63
  -9  -1   9  143.32    7.62
  -9   1   9  151.25   10.39
  -9  -1   8   88.84    4.84
  -9   1   8   78.13    2.68
   9  -1  -8  101.06   12.09
   9   1  -8   96.09   10.88
  -9  -1   8   98.17    5.20
  -9   1   8   99.28   12.48
  -9  -1   7  147.26    8.54
  -9   1   7  126.53    6.56
   9  -1  -7  135.32    7.05
   9   1  -7  136.53    7.13
  -9  -1   7  137.84    6.92
  -9   1   7  144.95    7.33
  -9  -1   6  502.70   11.71
  -9   1   6  522.80   12.01
   9  -1  -6  543.22   13.51
   9   1  -6  531.31   15.10
  -9  -1   6  534.97   13.04
  -9   1   6  568.49   13.97
  -9  -1   5   93.77    6.10
  -9   1   5   85.08    7.31
   9  -1  -5   87.99    4.19
   9   1  -5   90.25   12.89
  -9  -1   5   78.49    5.99
  -9   1   5   88.45    7.00
  -9  -1   4   26.94    2.37
  -9   1   4   27.76    2.03
   9   1  -4   33.75    4.45
  -9  -1   4   28.30    4.53
  -9   1   3  101.70    4.43
   9  -1  -3  105.53    6.61
   9   1  -3   77.36   10.93
  -9  -1   3   84.95    6.48
  -9   1   3  117.96   10.11
   9   1  -2  394.11   29.10
   9  -1  -2  427.63   11.27
   9   1  -2  424.60   31.85
  -9  -1   2  397.79   30.98
  -9   1   2  467.36   11.89
   9   1  -1   10.78    1.13
   9  -1  -1   11.71    1.65
   9   1  -1   12.91    1.47
  -9  -1   1   13.79    1.96
  -9   1   1   19.42    2.47
   9  -1   0  232.73   10.03
   9   1   0  251.33   11.19
   9  -1   0  265.22   12.37
   9   1   0  259.97   12.07
  -9  -1   0  256.24   11.91
  -9   1   0  254.85   12.04
   9  -1   1  116.70    5.27
   9   1   1  126.24    5.81
   9  -1   1  136.58   13.22
   9   1   1  125.52   13.94
  -9  -1  -1  137.07   11.24
  -9   1  -1  138.49   15.02
   9  -1   2    5.99    0.80
   9   1   2    6.46    0.80
   9  -1   2    9.65    1.34
   9   1   2   10.50    1.60
  -9  -1  -2    5.97    1.52
  -9   1  -2    8.59    1.52
   9  -1   3  224.21   10.19
   9   1   3  227.73   10.34
   9   1   3  240.88   11.37
  -9   1  -3  243.89   11.71
  -9  -1  -3  224.03   10.93
  -9   1  -3  254.49   14.82
   9  -1   4    8.13    1.16
   9   1   4    5.84    0.80
  -9   1  -4    3.22    0.85
  -9  -1  -4    1.96    0.72
  -9   1  -4    4.94    1.18
   9  -1   5  476.33   14.54
   9   1   5  489.15   14.97
  -9   1  -5  550.89   17.55
  -9  -1  -5  508.78   25.60
  -9  -1  -5  488.22   15.74
  -9   1  -5  502.63   16.31
   9  -1   6  168.67   10.55
   9   1   6  171.08   11.19
  -9   1  -6  175.48   12.43
  -9  -1  -6  169.90   11.09
  -9  -1  -6  171.16   18.47
  -9   1  -6  172.37   11.37
   9  -1   7  812.10   24.49
   9   1   7  832.50   22.87
  -9   1  -7  857.92   24.05
  -9  -1  -7  883.03   24.39
  -9  -1  -7  833.53   24.18
  -9   1  -7  820.41   24.90
   9  -1   8  130.08   17.19
   9   1   8  129.69   16.36
  -9   1  -8  142.19   18.39
  -9  -1  -8  136.89   17.73
  -9  -1  -8  124.60   14.95
  -9   1  -8  128.07   10.06
   9  -1   9  407.15   19.35
   9   1   9  432.91   20.76
  -9   1  -9  446.23   21.56
  -9  -1  -9  466.33   22.28
  -9  -1  -9  429.13   20.43
  -9   1  -9  407.36   20.25
   9  -1  10  101.39   12.22
   9   1  10   99.15   11.47
  -9   1 -10  104.17   12.63
  -9  -1 -10   95.14   10.19
  -9  -1 -10   93.67   13.25
  -9   1 -10   93.05   13.12
   9  -1  11  128.33   15.23
   9   1  11  140.55   11.55
  -9   1 -11  136.35   10.81
  -9  -1 -11  134.60   16.36
  -9  -1 -11  124.06    5.97
  -9   1 -11  124.57   11.65
   9  -1  12   97.92   12.30
   9   1  12   91.36   10.34
  -9   1 -12   99.43    9.88
  -9  -1 -12  100.13   11.50
  -9  -1 -12   91.07   12.86
  -9   1 -12   97.84    4.89
   9  -1  13   30.41    4.17
   9   1  13   39.75    6.71
  -9   1 -13   33.99    5.40
  -9  -1 -13   34.40    6.05
  -9   1 -13   30.80    6.46
   9  -1  14   59.45    8.82
   9   1  14   52.07    9.06
  -9   1 -14   57.83    7.54
  -9  -1 -14   62.26    8.72
  -9  -1 -14   51.33    9.24
  -9   1 -14   42.91    8.88
   9  -1  15    2.16    1.96
   9   1  15    5.69    1.90
  -9   1 -15    2.11    1.96
  -9  -1 -15    1.11    1.78
  -9  -1 -15    2.52    1.65
   9  -1  16   41.86    7.67
   9   1  16   39.26    7.13
  -9   1 -16   36.30    6.30
  -9  -1 -16   41.55    8.36
  -9  -1 -16   34.19    5.22
   9  -1  17    2.57    2.70
   9   1  17    5.43    3.09
  -9   1 -17    4.63    2.50
  -9  -1 -17   -0.15    1.98
   9  -1  18   22.95    6.74
   9   1  18   21.69    6.61
  -9   1 -18   22.23    6.23
  -9  -1 -18   23.77    6.89
   9  -1  19    7.74    2.75
   9   1  19    3.78    3.45
  -9   1 -19    8.57    3.52
  -9  -1 -19   -0.98    1.60
  -9  -3  23   22.15    6.51
  -9   3  23   23.67    6.05
   9   3 -23   16.70    3.99
   9  -3 -23    1.85    1.72
  -9  -3  22   45.61    8.03
  -9   3  22   38.54    7.13
   9  -3 -22   32.83    5.35
   9   3 -22   28.84    4.50
  -9  -3  21   13.79    3.86
  -9   3  21   11.27    5.20
   9  -3 -21   10.63    4.58
   9  -3 -21    6.25    2.55
  -9  -3  20   50.12    8.85
  -9   3  20   45.54    8.77
   9  -3 -20   33.99    7.36
   9   3 -20   41.03    8.16
   9  -3 -20   38.49    6.89
  -9  -3  19  271.34   15.33
  -9   3  19  281.09   17.70
   9  -3 -19  292.44   17.03
   9   3 -19  306.28   35.17
   9  -3 -19  264.04   14.25
  -9  -3  18   60.82   10.57
  -9   3  18   57.40   11.47
   9  -3 -18   47.21    8.26
   9   3 -18   60.79    9.80
   9  -3 -18   61.46   10.37
  -9  -3  17  278.49   33.63
  -9   3  17  260.59   15.49
   9  -3 -17  266.87   13.74
   9   3 -17  276.56   20.14
   9  -3 -17  286.44   17.73
  -9  -3  16    8.28    3.19
  -9   3  16    2.44    1.44
   9  -3 -16    2.78    1.21
   9   3 -16    2.26    2.01
   9  -3 -16    6.64    3.24
  -9  -3  15   96.37   11.81
  -9   3  15  101.60   11.63
   9  -3 -15   99.43   12.71
   9   3 -15  100.41   14.46
   9  -3 -15   93.36   10.63
  -9  -3  14    6.66    2.52
  -9   3  14   10.83    1.96
   9  -3 -14    8.41    3.34
   9   3 -14    5.79    2.16
  -9  -3  14    6.97    2.50
  -9   3  14   10.73    2.73
  -9  -3  13   25.65    3.29
  -9   3  13   20.07    2.78
   9  -3 -13   23.98    3.11
   9   3 -13   28.79    3.34
  -9  -3  13   18.50    6.41
  -9   3  13   18.60    8.00
  -9  -3  12   27.55    3.50
  -9   3  12   23.80    2.91
   9  -3 -12   29.30    3.45
   9   3 -12   23.72    3.60
  -9  -3  12   21.61    2.68
  -9   3  12   26.29    3.19
  -9  -3  11   78.80    8.72
  -9   3  11   80.63    7.90
   9  -3 -11   79.86    3.45
   9   3 -11   85.31    9.88
  -9  -3  11   81.30   10.14
  -9   3  11   86.16   10.21
  -9  -3  10    2.14    0.82
  -9   3  10    2.91    1.03
   9  -3 -10    1.08    0.39
   9   3 -10    0.00    0.75
  -9  -3  10    1.13    0.46
  -9   3  10    2.21    1.11
  -9  -3   9   28.30    4.73
  -9   3   9   20.04    3.65
   9  -3  -9   24.70    4.06
   9   3  -9   29.56    4.40
  -9  -3   9   24.49    4.09
  -9   3   9   29.28    4.89
  -9  -3   8    8.44    1.31
  -9   3   8    9.49    1.47
   9  -3  -8    9.75    1.34
   9   3  -8    4.04    0.98
  -9  -3   8    7.98    1.44
  -9   3   8   10.63    1.83
  -9  -3   7    6.51    1.23
  -9   3   7    8.77    1.44
   9  -3  -7    8.98    1.52
   9   3  -7    3.29    1.34
  -9  -3   7    5.27    1.23
  -9   3   7    7.82    1.78
  -9  -3   6  107.36    5.84
  -9   3   6  102.26    5.45
   9  -3  -6   97.22   12.86
   9   3  -6  110.39   13.10
  -9  -3   6  101.96    5.76
  -9   3   6  106.46    6.23
  -9   3   5  110.34    6.41
   9  -3  -5   95.86   12.07
   9   3  -5  102.11   10.32
  -9  -3   5  102.98   14.12
  -9   3   5  112.71    6.07
  -9   3   4   25.19    3.58
   9   3  -4   22.31    2.47
   9  -3  -4   26.19    3.63
   9   3  -4   27.24    3.32
  -9  -3   4   24.49    3.91
  -9   3   4   25.03    3.40
  -9   3   3   53.20    2.96
   9   3  -3   49.32    6.46
   9  -3  -3   55.11    7.00
   9   3  -3   50.91    4.97
  -9  -3   3   50.48    7.85
  -9   3   3   59.74    6.84
  -9   3   2  287.60   12.79
   9   3  -2  293.11   13.33
   9  -3  -2  279.96   12.99
   9   3  -2  293.62   13.48
  -9  -3   2  286.83   13.82
  -9   3   2  296.17   13.76
  -9   3   1    8.72    1.23
   9  -3  -1    5.94    1.31
   9   3  -1    9.29    2.01
  -9  -3   1    2.70    0.72
  -9   3   1    7.62    1.05
   9   3   0    4.24    0.51
   9   3   0    3.29    0.77
  -9  -3   0    6.77    1.62
  -9   3   0    4.27    1.05
   9  -3   1   26.96    3.99
   9   3   1   28.89    5.45
   9   3   1   28.48    3.29
  -9   3  -1   29.07    4.35
  -9  -3  -1   31.31    5.04
  -9   3  -1   25.08    3.50
   9  -3   2   25.16    3.37
   9   3   2   24.00    3.47
   9   3   2   43.04    4.63
  -9   3  -2   28.66    4.35
  -9  -3  -2   23.62    4.19
  -9   3  -2   22.23    3.55
   9  -3   3   22.59    3.42
   9   3   3   24.65    3.73
   9   3   3   28.04    4.55
  -9   3  -3   27.04    3.96
  -9  -3  -3   34.04    9.75
  -9   3  -3   26.86    4.79
   9  -3   4   16.62    3.04
   9   3   4   18.70    2.60
   9   3   4   13.66    2.55
  -9  -3  -4   16.93    3.88
  -9   3  -4   13.38    1.93
   9  -3   5    1.57    0.49
   9   3   5    1.13    0.67
   9   3   5    1.85    0.90
  -9   3  -5    1.57    0.75
  -9  -3  -5    2.75    0.98
  -9   3  -5    1.70    0.69
   9  -3   6   10.63    1.98
   9   3   6   12.63    1.88
   9   3   6    8.36    1.29
  -9   3  -6   12.71    2.78
  -9  -3  -6   12.50    1.98
  -9   3  -6   11.29    1.90
   9  -3   7    9.06    2.55
   9   3   7   11.58    3.24
   9   3   7    1.70    0.72
  -9   3  -7    3.96    1.62
  -9  -3  -7    7.10    2.11
  -9   3  -7    6.79    2.44
   9  -3   8   33.63    4.84
   9   3   8   33.01    4.17
  -9   3  -8   38.62    5.38
  -9  -3  -8   27.86    3.37
  -9   3  -8   23.36    3.14
   9  -3   9   40.19    6.20
   9   3   9   33.06    4.40
  -9   3  -9   30.72    4.22
  -9  -3  -9   36.79    6.41
  -9   3  -9   21.82    4.06
   9  -3  10    3.55    1.49
   9   3  10    0.75    0.72
  -9   3 -10   -0.87    1.67
  -9  -3 -10    3.78    1.44
  -9  -3 -10    1.41    0.75
  -9   3 -10    0.21    0.46
   9  -3  11   82.76   10.39
   9   3  11   70.05    8.41
  -9   3 -11   82.81    9.49
  -9  -3 -11   83.79    9.47
  -9  -3 -11   84.54    8.95
  -9   3 -11   74.51    4.43
   9  -3  12   72.73    9.00
   9   3  12   64.06    8.03
  -9   3 -12   76.02   10.11
  -9  -3 -12   71.73   11.06
  -9  -3 -12   66.74    9.96
  -9   3 -12   50.66   11.24
   9  -3  13    3.65    2.11
   9   3  13   -1.16    1.67
  -9   3 -13    4.12    1.85
  -9  -3 -13    1.80    1.00
  -9  -3 -13    2.73    1.23
   9  -3  14  108.59   19.96
   9   3  14  117.26   69.93
  -9   3 -14  120.99   19.35
  -9  -3 -14  113.25   20.86
  -9  -3 -14  119.48   70.72
   9  -3  15    0.64    1.41
   9   3  15    5.17    1.47
  -9   3 -15    2.39    2.01
  -9  -3 -15   -1.67    1.62
  -9  -3 -15    3.47    2.21
   9  -3  16  114.97   15.95
   9   3  16  121.07   18.21
  -9  -3 -16  123.49   16.49
  -9  -3 -16  111.65   17.39
   9  -3  17    5.58    3.14
   9   3  17    4.89    2.78
  -9   3 -17   -0.57    2.19
  -9  -3 -17    2.98    1.65
  -9  -3 -17    7.54    3.76
   9  -3  18   60.02    5.35
   9   3  18   58.94    9.98
  -9   3 -18   60.30   48.08
  -9  -5  22    3.47    2.96
  -9   5  22    2.75    1.72
   9   5 -22   -1.83    2.24
   9  -5 -22    3.63    2.62
  -9  -5  21    1.72    2.01
  -9   5  21    1.05    1.29
   9   5 -21   -1.75    2.29
   9  -5 -21    3.27    1.70
  -9  -5  20   37.28    4.45
  -9   5  20   36.97    7.54
   9   5 -20   40.93    5.56
   9  -5 -20   38.26    5.30
  -9  -5  19   -3.63    1.88
  -9   5  19    1.88    1.70
   9   5 -19   -0.21    1.18
   9  -5 -19    1.67    1.23
  -9  -5  18    4.63    1.72
  -9   5  18   10.57    2.98
   9  -5 -18   -0.69    0.87
   9   5 -18    6.71    2.55
   9  -5 -18    7.62    2.21
  -9  -5  17    9.03    2.70
  -9   5  17    8.23    3.81
   9  -5 -17   -0.15    0.93
   9  -5 -17    8.16    3.76
  -9  -5  16    6.15    3.22
  -9   5  16    1.90    0.82
   9  -5 -16    0.85    0.69
   9   5 -16    1.65    1.39
   9  -5 -16    2.29    1.23
  -9  -5  15   12.01    4.79
  -9   5  15   16.59    2.73
   9  -5 -15   12.43    4.86
   9   5 -15   11.60    4.63
   9  -5 -15    9.18    4.17
  -9  -5  14   54.05    7.05
  -9   5  14   65.35    7.72
   9  -5 -14   50.22    7.23
   9   5 -14   56.06    7.36
   9  -5 -14   56.11    7.15
  -9  -5  13   33.86    4.43
  -9   5  13   28.15    4.37
   9  -5 -13   28.53    4.79
   9   5 -13   29.82    5.02
   9  -5 -13   25.86    4.89
  -9  -5  12    0.93    0.77
  -9   5  12   -0.51    1.26
   9  -5 -12    3.40    1.52
   9   5 -12    1.21    1.47
  -9  -5  12    0.51    0.33
  -9   5  12    4.17    1.72
  -9  -5  11  109.67   12.63
  -9   5  11   81.19   10.57
   9  -5 -11  101.36   11.58
   9   5 -11  110.60   11.04
  -9  -5  11   92.57    7.92
  -9   5  11  117.75   17.31
  -9  -5  10    6.05    1.90
  -9   5  10    3.40    1.23
   9  -5 -10    2.70    0.95
   9   5 -10    9.72    3.01
  -9  -5  10    5.97    1.72
  -9   5  10    4.58    2.29
  -9  -5   9  368.98   15.59
  -9   5   9  364.86   18.75
   9  -5  -9  370.03   14.82
   9   5  -9  357.12   14.79
  -9  -5   9  370.65   14.51
  -9   5   9  332.57   14.20
  -9  -5   8   58.97    7.20
  -9   5   8   61.20    5.66
   9   5  -8   63.70    9.08
  -9  -5   8   57.09    8.44
  -9   5   8   60.33    8.62
  -9  -5   7  771.24   21.89
  -9   5   7  766.61   21.38
   9  -5  -7  688.97   19.09
   9   5  -7  701.52   20.02
  -9  -5   7  714.77   20.14
  -9   5   7  742.22   21.20
  -9   5   6  298.36   20.53
   9   5  -6  275.30   17.08
   9  -5  -6  293.54   18.91
   9   5  -6  295.86   19.01
  -9  -5   6  287.83   17.70
  -9   5   6  293.26   21.02
  -9   5   5 1341.84   35.32
   9   5  -5 1321.85   35.45
   9  -5  -5 1263.45   33.78
   9   5  -5 1320.43   35.14
  -9  -5   5 1236.80   38.82
  -9   5   5 1282.13   34.55
   9   5  -4    2.21    0.75
   9   5  -4    5.09    1.54
  -9  -5   4    0.69    0.75
  -9   5   4    4.01    1.13
  -9   5   3  687.83   25.39
   9   5  -3  572.53   17.88
   9  -5  -3  600.75   16.88
   9   5  -3  590.59   16.72
  -9  -5   3  580.50   16.75
  -9   5   3  632.65   18.34
  -9   5   2  247.98   15.92
   9   5  -2  170.90   10.93
   9  -5  -2  227.81   14.56
   9   5  -2  164.32   17.26
  -9  -5   2  186.62   11.91
  -9   5   2  250.48   15.95
   9   5  -1  690.30   19.50
  -9   5   1  739.01   20.35
   9  -5  -1  733.04   20.56
   9   5  -1  704.30   19.81
  -9  -5   1  678.60   26.19
  -9   5   1  689.89   22.69
   9   5   0 1292.96   34.68
  -9   5   0 1279.58   33.57
   9   5   0 1197.72   32.13
  -9  -5   0 1169.44   32.60
  -9   5   0 1273.87   34.14
   9   5   1  881.92   24.29
  -9   5  -1  871.89   23.51
   9   5   1  854.70   23.00
  -9   5  -1  902.55   24.90
  -9  -5  -1  875.62   25.65
  -9   5  -1  897.30   24.67
   9   5   2  169.98   10.83
   9   5   2  165.14   10.57
  -9   5  -2  175.35   23.08
  -9  -5  -2  162.57   10.91
  -9   5  -2  174.17   13.48
   9  -5   3  479.52   21.04
   9   5   3  442.45   17.47
   9   5   3  430.44   16.59
  -9   5  -3  468.77   18.83
  -9  -5  -3  434.17   17.60
  -9   5  -3  423.62   16.93
   9  -5   4    1.96    0.85
   9   5   4    3.94    1.26
   9   5   4    1.54    0.64
  -9   5  -4    1.36    0.59
  -9  -5  -4    3.68    1.75
  -9   5  -4    0.00    0.95
   9  -5   5  245.92   16.47
   9   5   5  231.49   15.77
   9   5   5  243.12   18.01
  -9   5  -5  281.86   22.25
  -9  -5  -5  233.55   15.95
  -9   5  -5  255.19   20.32
   9  -5   6   18.70    6.46
   9   5   6   20.97    2.68
   9   5   6   12.73    3.45
  -9   5  -6   13.17    3.55
  -9  -5  -6   18.39    6.46
  -9   5  -6   11.29    3.37
   9  -5   7   14.07    2.14
   9   5   7   20.92    3.32
   9   5   7   19.89    2.21
  -9   5  -7   25.47    3.14
  -9  -5  -7   20.27    2.98
  -9   5  -7   14.12    2.29
   9  -5   8    7.28    2.21
   9   5   8   -0.03    0.67
   9   5   8    1.67    0.62
  -9   5  -8   -0.39    1.90
  -9  -5  -8   -0.10    1.85
  -9   5  -8    1.47    0.57
   9  -5   9  523.88   35.12
   9   5   9  511.35   34.47
   9   5   9  477.52   31.67
  -9   5  -9  494.03   33.99
  -9  -5  -9  491.90   35.12
  -9   5  -9  435.48   29.12
   9  -5  10   39.36    7.15
   9   5  10   33.65    5.81
   9   5  10   30.05    4.68
  -9   5 -10   38.77    5.22
  -9  -5 -10   37.00    5.15
  -9   5 -10   27.79    5.17
   9  -5  11  385.72   22.18
   9   5  11  373.14   19.53
   9   5  11  376.69   18.03
  -9   5 -11  382.79   38.54
  -9  -5 -11  400.67   24.80
   9  -5  12  185.41   26.27
   9   5  12  192.39   26.11
   9   5  12  171.24   15.41
  -9   5 -12  178.78   17.96
  -9  -5 -12  202.55   16.83
   9  -5  13  416.08   20.63
   9   5  13  417.73   20.50
  -9   5 -13  390.59   19.73
  -9  -5 -13  395.55   31.41
   9  -5  14   13.66    3.63
   9   5  14    6.12    2.65
  -9   5 -14    7.64    2.73
  -9  -5 -14   13.10    3.58
   9  -5  15  236.40   33.16
   9   5  15  221.61   29.41
  -9   5 -15  263.93   36.30
  -9  -5 -15  268.74   17.44
   9  -5  16    4.58    2.55
   9   5  16    4.71    2.70
  -9   5 -16    1.70    1.96
  -9  -5 -16    5.92    2.91
   9  -5  17  124.39   23.46
   9   5  17  116.18   17.11
  -9   5 -17  121.64   19.99
  -9  -5 -17  134.99   10.81
  -9  -7  20   31.21    2.88
  -9   7  20   24.39    7.49
   9   7 -20   19.35    5.33
   9  -7 -20   23.72    6.46
  -9  -7  19   21.97    6.05
  -9   7  19   25.80    7.36
   9   7 -19   26.24   21.61
   9  -7 -19   22.67    6.38
  -9  -7  18   52.12   12.22
  -9   7  18   43.63   10.03
   9   7 -18   46.33   10.63
   9  -7 -18   48.91   11.42
  -9  -7  17   13.12    4.63
  -9   7  17    9.90    3.96
   9   7 -17   17.37    6.05
   9  -7 -17   21.74    6.64
  -9  -7  16   69.31   12.40
  -9   7  16   62.95   12.66
   9   7 -16   63.96   11.29
   9  -7 -16   73.30   12.71
  -9  -7  15   23.51    5.69
  -9   7  15   12.35    3.52
   9   7 -15   31.54    5.17
   9  -7 -15   21.43    5.97
  -9  -7  14   84.15   12.40
  -9   7  14   67.79   11.73
   9   7 -14   59.17    8.95
   9  -7 -14   65.17   11.45
  -9  -7  13    7.69    3.16
  -9   7  13    6.30    2.86
   9   7 -13    6.97    3.16
   9  -7 -13   11.04    2.29
  -9  -7  12  127.04   15.54
  -9   7  12  117.83   13.28
   9   7 -12  107.51   12.58
   9  -7 -12  111.29   13.89
  -9  -7  11   -0.03    1.54
  -9   7  11    8.64    3.19
   9   7 -11    4.81    2.08
   9  -7 -11   10.32    4.01
  -9  -7  11    2.08    0.90
  -9  -7  10   23.21    3.34
  -9   7  10   22.54    4.40
   9  -7 -10   12.91    3.68
   9   7 -10   25.88    4.43
   9  -7 -10   19.55    2.98
  -9  -7  10   18.34    3.27
  -9  -7   9  211.55   77.41
  -9   7   9  194.52   10.75
   9  -7  -9  170.83   12.09
   9   7  -9  190.30   69.62
   9  -7  -9  199.13   71.19
  -9  -7   9  165.01    4.73
  -9   7   8   64.37    8.00
   9  -7  -8   47.77    7.10
   9   7  -8   51.94    7.44
  -9  -7   8   52.02    8.67
  -9   7   8   62.98    8.62
  -9   7   7   64.34    8.13
   9   7  -7   84.41   11.06
   9  -7  -7   60.69    8.44
   9   7  -7   75.05    7.54
  -9  -7   7   73.91    8.88
  -9   7   7   72.60    9.42
  -9   7   6    7.85    2.98
   9   7  -6    8.28    3.11
   9  -7  -6    7.92    2.96
   9   7  -6    3.86    1.75
  -9  -7   6    8.88    3.04
  -9   7   6    9.26    3.22
  -9   7   5   42.06    4.22
   9   7  -5   39.80    4.79
   9  -7  -5   28.56    4.40
   9   7  -5   29.95    4.35
  -9  -7   5   30.07    3.65
  -9   7   5   41.68    5.51
  -9   7   4  308.23   18.96
   9   7  -4  286.16   16.85
   9  -7  -4  286.39   13.84
   9   7  -4  329.12   21.10
  -9  -7   4  295.94   17.52
  -9   7   4  300.57   30.13
  -9   7   3   32.57    4.35
   9   7  -3   35.53    4.86
   9  -7  -3   33.65    4.55
   9   7  -3   35.55    4.35
  -9  -7   3   30.62    4.32
  -9   7   3   34.83    4.01
   9   7  -2  228.38   12.12
  -9   7   2  235.97   19.91
   9  -7  -2  230.08   73.94
   9   7  -2  207.85    8.90
  -9   7   2  241.14   17.49
   9   7  -1  105.48   13.12
  -9   7   1  131.59    6.79
   9  -7  -1  116.77   14.92
   9   7  -1  124.52    7.51
  -9  -7   1  111.78   15.95
  -9   7   1  119.14    8.31
   9   7   0  204.97    9.31
  -9   7   0  219.09   11.63
   9   7   0  174.56    7.54
  -9  -7   0  183.69   16.72
  -9   7   0  212.43   14.79
   9   7   1    4.61    2.19
  -9   7  -1    6.05    1.90
   9   7   1    3.19    1.08
  -9   7  -1   -0.10    1.11
  -9  -7  -1    3.01    1.39
  -9   7  -1    1.83    1.11
   9   7   2   45.13    6.51
  -9   7  -2   41.32    4.43
   9   7   2   27.42    2.96
  -9   7  -2   34.11    4.30
  -9  -7  -2   37.46    6.10
  -9   7  -2   31.93    4.63
   9   7   3   49.32    8.44
   9   7   3   35.22    5.61
  -9   7  -3   45.41    6.05
  -9  -7  -3   40.34    7.13
  -9   7  -3   38.02    4.30
   9  -7   4   -0.05    1.13
   9   7   4   -0.10    0.87
   9   7   4    2.34    0.77
  -9   7  -4    0.33    1.16
  -9  -7  -4   -1.08    1.88
  -9   7  -4    1.52    0.54
   9  -7   5  310.22   21.25
   9   7   5  295.40   20.35
  -9   7  -5  305.10   22.05
  -9  -7  -5  289.51   22.90
  -9   7  -5  283.38   21.35
   9  -7   6   20.97    3.34
   9   7   6   12.22    4.97
  -9   7  -6   23.15    3.91
  -9  -7  -6   15.80    3.40
  -9   7  -6   15.64    2.65
   9  -7   7  463.42   23.05
   9   7   7  460.02   22.67
  -9   7  -7  447.73   37.51
  -9  -7  -7  430.87   24.21
  -9   7  -7  413.71   30.28
   9  -7   8    4.99    2.60
  -9   7  -8    4.89    2.16
  -9  -7  -8    2.68    1.39
  -9   7  -8    2.70    1.13
   9  -7   9   70.31   12.04
   9   7   9   69.49   10.08
  -9   7  -9   61.05    8.05
  -9  -7  -9   64.63    8.90
   9  -7  10   98.87   18.29
   9   7  10   99.13   16.49
  -9   7 -10   99.43   15.95
  -9  -7 -10   94.16   16.41
   9  -7  11    3.63    2.78
   9   7  11    2.96    1.80
  -9   7 -11    3.06    2.01
  -9  -7 -11   -4.71    2.29
   9  -7  12  100.59    9.47
   9   7  12   84.90   13.82
  -9   7 -12   90.12   13.12
  -9  -7 -12   81.68   11.81
   9  -7  13    5.53    2.88
   9   7  13    7.10    3.11
  -9   7 -13    3.45    3.19
  -9  -7 -13    4.71    2.34
   9  -7  14   48.65   12.81
   9   7  14   39.52    9.83
  -9   7 -14   36.66    8.77
  -9  -7 -14   41.96    9.80
   9  -7  15    6.82    3.52
   9   7  15    4.50    4.04
  -9   7 -15    7.69    3.88
  -9  -7 -15    8.52    4.12
   9  -7  16    1.62    2.01
   9   7  16    2.14    2.24
  -9   7 -16    2.16    2.19
  -9  -7 -16    5.63    3.14
  -9  -9  17   22.54    5.89
  -9   9  17   23.44    5.58
   9   9 -17   17.01    6.69
   9  -9 -17   31.75    4.61
  -9  -9  16   26.91    6.87
  -9   9  16   25.26    6.92
   9   9 -16   24.23    6.38
   9  -9 -16   21.07    6.82
  -9  -9  15   18.65    5.20
  -9   9  15   22.97    6.20
   9   9 -15    8.75    6.74
   9  -9 -15   15.02    4.37
  -9  -9  14   33.78   26.68
  -9   9  14   32.03    8.52
   9   9 -14   25.88    6.05
   9  -9 -14   38.18    6.07
  -9  -9  13    3.86    2.83
  -9   9  13    7.69    2.96
   9   9 -13    1.54    2.03
   9  -9 -13   -0.05    2.32
  -9  -9  12   65.06   10.88
  -9   9  12   50.14    9.42
   9   9 -12   38.20    7.74
   9  -9 -12   47.23    8.26
  -9  -9  11   61.74    8.75
  -9   9  11   57.11    8.64
   9   9 -11   61.98    7.92
   9  -9 -11   68.07    9.36
  -9  -9  10  263.96   25.65
  -9   9  10  224.88   33.63
   9   9 -10  232.06   19.86
   9  -9 -10  236.17   21.79
  -9  -9   9    3.01    1.98
  -9   9   9    1.98    1.05
   9   9  -9    3.52    1.90
   9  -9  -9    4.97    2.65
  -9  -9   9    2.42    1.65
  -9   9   8  111.91   15.80
   9   9  -8  107.95   17.19
   9   9  -8  106.97   14.72
   9  -9  -8  118.88   17.47
  -9  -9   8   83.82   16.00
  -9   9   7  205.61   28.48
   9   9  -7  180.65   16.59
   9  -9  -7  186.19   26.99
  -9  -9   7  196.01   16.41
  -9   9   6  630.64   36.12
   9   9  -6  569.52   27.73
   9   9  -6  512.04   25.24
   9  -9  -6  604.76   30.20
  -9  -9   6  568.80   27.06
  -9   9   5  450.63   22.02
   9   9  -5  416.31   21.33
   9   9  -5  336.02   19.01
   9  -9  -5  414.64   21.74
  -9  -9   5  421.61   20.66
  -9   9   4  748.50   35.09
   9   9  -4  689.79   32.80
   9  -9  -4  678.78   32.03
   9   9  -4  628.56   29.20
   9  -9  -4  725.32   34.35
  -9  -9   4  694.78   32.90
  -9   9   3  299.31   18.19
   9   9  -3  251.30   16.62
   9  -9  -3  237.97   13.51
   9   9  -3  229.66   12.63
   9  -9  -3  222.15   11.94
  -9  -9   3  233.99   14.79
   9   9  -2  131.26   15.23
  -9   9   2  108.59   11.78
   9  -9  -2   97.61   14.82
   9   9  -2   84.02   10.63
   9  -9  -2  113.82   15.87
  -9  -9   2  149.89    9.62
   9   9  -1  341.01   17.65
  -9   9   1  359.23   27.50
   9  -9  -1  352.10   17.13
   9   9  -1  270.72   21.38
   9  -9  -1  335.50   32.03
  -9  -9   1  353.10   18.32
   9   9   0    2.70    1.29
  -9   9   0    3.45    1.65
   9  -9   0   -1.47    1.83
  -9  -9   0    5.30    2.88
   9   9   1  353.57   17.80
  -9   9  -1  357.32   17.75
  -9   9  -1  321.48   31.85
   9  -9   1  330.82   16.93
  -9  -9  -1  368.10   18.60
   9   9   2   18.11    3.06
  -9   9  -2   19.30    3.73
  -9   9  -2   17.80    2.91
  -9  -9  -2   25.32    4.94
   9   9   3  270.67   25.86
  -9   9  -3  263.55   34.47
  -9   9  -3  241.45   21.38
  -9  -9  -3  287.16   23.98
   9   9   4   14.10    2.75
  -9   9  -4   16.54    2.86
   9  -9   4   10.88    2.19
  -9  -9  -4   19.50    4.58
   9  -9   5  414.80   32.96
   9   9   5  339.80   27.30
  -9   9  -5  374.79   40.91
   9  -9   5  371.01   29.48
  -9  -9  -5  375.54   30.72
   9  -9   6   15.02    4.24
   9   9   6   13.28    3.78
  -9   9  -6   10.91    3.16
   9  -9   6    4.99    3.22
  -9  -9  -6    7.69    3.14
   9  -9   7  150.27   20.48
   9   9   7  149.47   20.48
  -9   9  -7  146.00   16.59
   9  -9   7  106.28   14.69
  -9  -9  -7  140.31   20.99
   9  -9   8   37.84    6.61
   9   9   8   43.81    8.64
  -9   9  -8   52.51    8.10
  -9  -9  -8   48.50   10.75
   9  -9   9  148.68   18.42
   9   9   9  130.28   16.00
  -9   9  -9  136.35   15.64
  -9  -9  -9  136.02   18.55
   9  -9  10   25.62    5.99
   9   9  10   25.50    6.79
  -9   9 -10   14.97    3.78
  -9  -9 -10   17.78    5.20
   9  -9  11   44.94    7.54
   9   9  11   34.83    6.89
  -9   9 -11   38.98    8.16
  -9  -9 -11   32.85    6.17
   9  -9  12   30.43    4.32
   9   9  12   25.34    6.20
  -9   9 -12   22.79    5.71
  -9  -9 -12   33.81    6.79
   9  -9  13   28.81    8.41
   9   9  13   30.90    6.33
  -9   9 -13   30.98    6.25
  -9  -9 -13   32.06    6.51
  -9 -11  13   18.52    5.79
  -9  11  13    9.39    3.24
   9  11 -13    7.72    3.27
   9 -11 -13    5.40    4.14
  -9 -11  12  155.39   15.69
  -9  11  12  139.83   20.17
   9  11 -12  118.19   22.41
   9 -11 -12  151.97   20.58
  -9 -11  11   -0.75    2.39
  -9  11  11    1.23    1.47
   9  11 -11   -0.08    0.95
   9 -11 -11    0.23    1.13
  -9 -11  10    3.32    2.01
  -9  11   9    7.07    3.91
   9  11  -9    4.43    2.68
   9 -11  -9    4.14    2.06
  -9  11   8   27.17    6.43
   9  11  -8   35.27    5.48
   9  11  -8   20.97    5.45
   9 -11  -8   23.54    6.77
  -9 -11   8   15.85    4.76
  -9  11   7   12.55    4.89
   9  11  -7    5.94    2.78
   9  11  -7    5.92    2.55
  -9 -11   7    6.77    3.04
  -9  11   6   42.35    6.38
   9  11  -6   28.66    5.56
   9 -11  -6   31.85    6.51
  -9 -11   6   28.20    6.25
  -9  11   5   19.78    5.87
   9  11  -5   27.71    6.07
   9 -11  -5   23.87    4.50
  -9 -11   5   12.40    4.19
  -9  11   4  273.12   23.95
   9  11  -4  309.37   32.11
   9 -11  -4  308.39    9.85
  -9 -11   4  295.24    8.21
  -9  11   3   16.75    5.04
   9  11  -3   18.57    6.02
   9 -11  -3   12.94    4.61
  -9 -11   3   17.60    5.58
  -9  11   2  329.97    9.13
   9  11  -2  342.84   37.18
   9 -11  -2  339.11    9.39
  -9 -11   2  306.48   10.47
   9  11  -1    2.16    1.65
  -9  11   1    5.09    1.98
   9 -11  -1   -2.47    2.06
  -9 -11   1    3.34    2.50
   9  11   0  237.00   30.28
  -9  11   0  226.81   22.79
   9 -11   0  196.24   29.05
  -9 -11   0  247.78    7.95
   9  11   1    5.61    3.14
  -9  11  -1    7.20    2.57
   9 -11   1    1.00    1.05
  -9 -11  -1    5.74    3.14
   9  11   2  230.41   28.99
  -9  11  -2  224.75   17.34
  -9  11  -2  165.06   22.10
   9 -11   2  193.44   28.15
  -9 -11  -2  208.00   28.09
   9  11   3   10.47    4.45
  -9  11  -3    4.99    2.24
  -9  11  -3    5.07    2.24
   9 -11   3    3.96    1.98
  -9 -11  -3    4.09    2.86
   9  11   4   82.04   13.30
  -9  11  -4   74.56   12.73
   9 -11   4   79.24   13.74
  -9 -11  -4   86.01   15.00
   9 -11   5    1.47    1.65
   9  11   5    7.56    3.96
  -9  11  -5    2.08    1.90
  -9 -11  -5    4.01    2.60
   9 -11   6   21.43    6.35
   9  11   6   11.63    5.48
  -9  11  -6   18.75    5.43
  -9 -11  -6   20.81    6.23
   9 -11   7    1.93    1.70
   9  11   7   12.40    3.99
  -9  11  -7   13.97    4.06
  -9 -11  -7   12.25    4.19
   9 -11   8    1.05    2.11
   9  11   8   -0.82    2.29
  -9  11  -8    1.21    1.52
  -9 -11  -8    2.19    2.26
   9 -11   9    1.88    2.06
   9  11   9    0.98    1.60
  -9  11  -9   -2.03    1.88
  -9 -11  -9    5.22    2.91
 -10   0  24  130.20   20.99
  10   0 -24  115.82   22.15
 -10   0  23   -3.52    2.44
  10   0 -23    6.46    3.73
 -10   0  22   98.20   16.75
  10   0 -22  101.78   19.40
 -10   0  21    1.16    1.85
  10   0 -21    2.50    1.93
 -10   0  20   63.44   14.66
  10   0 -20   62.23   10.91
 -10   0  19    1.34    0.82
  10   0 -19    0.57    1.80
 -10   0  18  117.21   11.32
  10   0 -18  126.32   20.35
  10   0 -18  119.63   11.14
 -10   0  17   -0.13    1.52
  10   0 -17    0.64    1.08
 -10   0  17   -0.21    1.13
 -10   0  16  196.43   14.51
  10   0 -16  245.54   17.31
 -10   0  16  200.41   72.60
 -10   0  15   -0.46    1.31
  10   0 -15   -0.75    1.60
 -10   0  15    2.19    1.16
 -10   0  14    9.83    3.14
  10   0 -14   21.17    2.42
 -10   0  14   14.12    3.96
 -10   0  13   -1.29    1.16
  10   0 -13   -1.44    1.44
 -10   0  13   -0.10    0.95
 -10   0  12   21.02    2.65
  10   0 -12   21.89    3.16
 -10   0  12   21.71    2.88
 -10   0  11   -0.59    0.98
  10   0 -11   -1.11    1.41
 -10   0  11    1.57    0.41
 -10   0  10  459.41   13.10
  10   0 -10  540.14   15.98
 -10   0  10  482.20   15.82
 -10   0   9   -1.31    0.64
  10   0  -9    2.80    0.95
 -10   0   9    0.85    0.39
 -10   0   8  234.99   11.81
  10   0  -8  261.33   13.76
 -10   0   8  244.41   12.48
 -10   0   7   -0.18    0.54
  10   0  -7    3.60    1.54
 -10   0   7    1.18    0.31
 -10   0   6  138.80    6.56
  10   0  -6  167.15    8.34
 -10   0   6  157.04    7.80
 -10   0   5    0.15    0.23
  10   0  -5    0.08    0.90
 -10   0   5    1.21    0.64
 -10   0   4  103.09    4.61
  10   0  -4  115.51    7.49
 -10   0   4  100.62    5.51
  10   0  -3    0.59    0.67
 -10   0   3    1.52    0.57
  10   0  -2  178.36    8.72
 -10   0   2  187.57    9.18
  10   0  -1   -2.39    1.13
 -10   0   1    2.75    0.75
  10   0   0  113.82    5.02
  10   0   0  141.55   12.27
 -10   0   0  114.84    6.46
  10   0   1    0.39    0.13
  10   0   1    0.54    0.59
 -10   0  -1    1.65    0.77
  10   0   2   12.91    1.49
  10   0   2   18.65    2.65
 -10   0  -2   16.21    1.80
  10   0   3    0.98    0.15
  10   0   3    2.16    0.69
 -10   0  -3    0.62    0.67
  10   0   4  471.01   46.31
 -10   0  -4  471.91   23.15
  10   0   5   -0.46    0.69
 -10   0  -5    0.69    0.57
 -10   0  -5   -0.10    0.49
  10   0   6 1055.81   28.71
 -10   0  -6 1239.42   33.50
 -10   0  -6 1070.19   29.71
  10   0   7   -0.39    1.05
 -10   0  -7   -1.60    1.44
 -10   0  -7   -0.75    1.16
  10   0   8   93.90    9.88
 -10   0  -8  114.02   12.81
 -10   0  -8   94.93    5.92
  10   0   9    2.34    1.23
 -10   0  -9    2.75    1.85
 -10   0  -9   -1.00    0.98
  10   0  10  206.30   18.16
 -10   0 -10  199.72    9.34
  10   0  11   -2.01    1.34
 -10   0 -11    4.45    1.62
 -10   0 -11   -0.59    1.18
  10   0  12  136.92   14.48
 -10   0 -12  139.85   14.36
 -10   0 -12  112.89   17.13
  10   0  13    3.60    1.67
 -10   0 -13   -1.72    1.85
 -10   0 -13    0.90    0.57
  10   0  14  193.03   26.91
 -10   0 -14  217.57   18.06
 -10   0 -14  192.10   18.19
  10   0  15   -1.54    1.60
 -10   0 -15    0.31    1.93
 -10   0 -15   -0.23    1.21
  10   0  16   96.48   10.68
 -10   0 -16  111.96   14.87
  10   0  17   -1.54    2.14
 -10   0 -17    1.98    2.16
  10   0  18   15.49    4.24
 -10   0 -18   19.40    5.04
 -10  -2  23   -1.96    2.44
 -10   2  23   11.83    4.37
  10  -2 -23    0.62    1.16
  10   2 -23    1.16    1.62
 -10  -2  22    6.43    3.19
 -10   2  22    2.73    2.52
  10  -2 -22   -0.39    2.14
 -10  -2  21   29.35    7.00
 -10   2  21   32.57    5.02
  10  -2 -21   31.75   25.08
  10   2 -21   23.54    6.07
 -10  -2  20    3.78    2.39
 -10   2  20    0.03    1.65
  10  -2 -20    1.70    1.31
  10   2 -20    2.47    1.57
  10  -2 -20   -1.72    1.26
 -10  -2  19   70.80   10.70
 -10   2  19   75.30    9.16
  10  -2 -19   67.87    9.47
  10   2 -19   78.03   10.99
  10  -2 -19   74.35   10.08
 -10  -2  18    6.05    2.60
 -10   2  18    4.55    2.19
  10  -2 -18    3.73    1.72
  10   2 -18    2.11    1.47
  10  -2 -18    2.16    1.13
 -10  -2  17   28.09    4.55
 -10   2  17   32.36    5.56
  10  -2 -17   32.93    6.82
  10   2 -17   28.79    4.40
  10  -2 -17   36.58    5.38
 -10  -2  16   39.05    5.99
 -10   2  16   38.74    6.35
  10  -2 -16   36.56    6.25
  10   2 -16   41.93    5.84
 -10  -2  16   31.41    4.61
 -10   2  16   40.01    6.64
 -10  -2  15  113.02   14.02
 -10   2  15  109.60   12.84
  10  -2 -15  106.15   14.64
  10   2 -15  112.30   17.39
 -10  -2  15   99.69    7.56
 -10   2  15  110.21   13.04
 -10  -2  14  105.04   14.23
 -10   2  14  104.79   13.74
  10  -2 -14   97.94    7.98
  10   2 -14  116.16   16.08
 -10  -2  14  102.52    6.25
 -10   2  14  105.99   14.05
 -10  -2  13   17.31    5.97
 -10   2  13   12.04    3.60
  10  -2 -13    8.67    2.86
  10   2 -13   10.37    3.45
 -10  -2  13    8.16    2.26
 -10   2  13    8.16    2.37
 -10  -2  12  226.42   15.18
 -10   2  12  236.64   17.49
  10  -2 -12  248.52   16.77
  10   2 -12  239.95   16.44
 -10  -2  12  235.04   17.34
 -10   2  12  250.30   16.75
 -10  -2  11   28.30    4.48
 -10   2  11   22.46    4.06
  10  -2 -11   23.72    3.70
  10   2 -11   32.44    5.87
 -10  -2  11   26.52    3.99
 -10   2  11   26.52    4.19
 -10  -2  10  479.01   14.30
 -10   2  10  499.98   14.23
  10  -2 -10  498.30   14.66
  10   2 -10  493.96   15.64
 -10  -2  10  511.71   14.59
 -10   2  10  486.21   14.33
 -10  -2   9    3.16    0.98
 -10   2   9    1.08    0.90
  10  -2  -9   -0.41    1.21
  10   2  -9    0.46    1.44
 -10  -2   9    2.11    0.85
 -10   2   9    1.34    0.64
 -10  -2   8  738.13   22.00
 -10   2   8  705.28   20.94
  10  -2  -8  740.21   22.82
  10   2  -8  738.59   23.77
 -10  -2   8  730.46   22.07
 -10   2   8  756.09   23.54
 -10  -2   7  362.85   20.45
 -10   2   7  361.85   17.57
  10  -2  -7  357.96   18.42
  10   2  -7  382.07   19.22
 -10  -2   7  358.12   17.70
 -10   2   7  386.75   19.24
 -10  -2   6  829.67   24.31
 -10   2   6  847.62   24.67
  10  -2  -6  795.99   25.93
  10   2  -6  831.19   25.88
 -10  -2   6  802.78   25.91
 -10   2   6  852.72   25.98
 -10  -2   5  278.19   16.29
 -10   2   5  253.67   11.65
  10  -2  -5  274.63   13.53
  10   2  -5  265.99   12.71
 -10  -2   5  243.25   11.81
 -10   2   5  286.60   14.43
 -10  -2   4  951.43   21.15
 -10   2   4  935.33   20.35
  10  -2  -4  915.72   23.69
  10   2  -4  915.98   22.51
 -10  -2   4  898.02   21.12
 -10   2   4  907.05   24.08
 -10   2   3   32.49    2.29
  10   2  -3   30.31    4.53
  10  -2  -3   35.91    5.84
  10   2  -3   34.32    6.51
 -10  -2   3   37.72    3.83
 -10   2   3   40.26    4.53
  10   2  -2  396.32   17.47
 -10   2   2  376.18   16.29
  10  -2  -2  394.14   29.74
  10   2  -2  411.81   30.98
 -10  -2   2  397.17   29.89
 -10   2   2  417.96   31.41
  10  -2  -1   24.26    0.87
  10   2  -1   32.72    4.30
  10  -2   0 2827.70   60.02
  10   2   0 2920.11  214.74
  10  -2   0 2956.33   64.99
  10   2   0 2852.19   62.34
 -10  -2   0 2881.42  212.32
 -10   2   0 2919.41  215.15
  10  -2   1    1.98    0.49
  10  -2   1    0.31    0.67
 -10  -2  -1    0.72    1.16
 -10   2  -1    3.34    0.80
  10  -2   2  848.19   24.57
  10   2   2  915.72   26.70
  10   2   2  884.95   26.81
 -10  -2  -2  883.85   26.73
 -10   2  -2  883.62   27.12
  10  -2   3    2.26    0.46
  10   2   3    1.62    0.59
  10   2   3    2.29    0.82
 -10   2  -3    4.53    1.57
 -10  -2  -3    1.54    1.67
 -10   2  -3    1.18    0.49
  10  -2   4 1002.27   27.27
  10   2   4 1062.34   28.02
  10   2   4 1028.56   27.79
 -10   2  -4 1141.30   31.08
 -10  -2  -4 1008.60   27.50
 -10   2  -4 1061.31   28.84
  10  -2   5    4.94    0.90
  10   2   5    4.68    1.05
  10   2   5    4.43    1.18
 -10   2  -5    5.51    1.75
 -10  -2  -5    1.41    0.69
 -10   2  -5   -0.28    1.05
  10  -2   6  797.61   30.72
  10   2   6  839.60   32.03
  10   2   6  868.82   32.90
 -10   2  -6  912.12   37.66
 -10  -2  -6  832.65   34.99
 -10   2  -6  804.97   30.38
  10  -2   7  164.37   11.81
  10   2   7  160.90   11.45
 -10   2  -7  184.46   23.90
 -10  -2  -7  153.00   17.62
 -10   2  -7  176.20   13.61
  10  -2   8  248.24   12.40
  10   2   8  225.99   11.47
 -10   2  -8  247.31   12.86
 -10  -2  -8  244.87   13.94
 -10  -2  -8  256.01   16.29
 -10   2  -8  234.27   20.74
  10  -2   9  103.09   11.37
  10   2   9  114.02   13.28
 -10   2  -9  110.83    9.93
 -10  -2  -9  106.46   12.40
 -10  -2  -9  108.59    8.26
 -10   2  -9   93.62    8.05
  10  -2  10  522.23   34.86
  10   2  10  487.09   32.90
 -10   2 -10  561.13   37.74
 -10  -2 -10  539.91   36.15
 -10  -2 -10  494.68   35.30
 -10   2 -10  492.88   37.02
  10  -2  11   30.54    3.83
  10   2  11   27.86    4.99
 -10   2 -11   20.81    2.83
 -10  -2 -11   26.94    3.55
 -10  -2 -11   32.54    4.86
 -10   2 -11   19.66    3.70
  10  -2  12  618.73   29.38
  10   2  12  560.46   26.83
 -10   2 -12  635.51   30.59
 -10  -2 -12  599.62   31.70
 -10  -2 -12  572.37   30.31
 -10   2 -12  537.69   25.14
  10  -2  13    3.01    1.80
  10   2  13   -1.88    2.03
 -10   2 -13   -1.39    2.52
 -10  -2 -13    2.24    1.80
 -10  -2 -13    2.21    1.90
 -10   2 -13    1.78    0.90
  10  -2  14  782.10  415.46
  10   2  14  774.71  411.58
 -10   2 -14  800.52   37.41
 -10  -2 -14  827.97  439.83
 -10  -2 -14  776.03  413.51
  10  -2  15    3.32    2.32
  10   2  15   -0.05    1.98
 -10   2 -15   -3.78    2.44
 -10  -2 -15   -2.29    2.01
 -10  -2 -15    3.45    2.19
  10  -2  16  367.69  284.82
  10   2  16  337.15   26.11
 -10   2 -16  343.15   41.37
 -10  -2 -16  379.76  294.14
 -10  -2 -16  357.55  276.98
  10  -2  17   22.38    6.48
  10   2  17   16.29    5.07
 -10   2 -17   23.33    6.79
  10  -2  18  112.66   20.45
  10   2  18  114.97   17.01
 -10   2 -18  111.60   16.23
 -10  -2 -18   92.98   15.00
 -10  -4  22   10.60    8.85
 -10   4  22    9.96    4.71
  10   4 -22   17.39    5.48
 -10   4  21   47.98   12.19
  10  -4 -21   -0.26    1.41
 -10  -4  20   19.91    4.58
 -10   4  20   23.18    6.23
  10  -4 -20   17.03    3.91
  10   4 -20   19.14    4.79
  10  -4 -20   26.99    6.56
 -10  -4  19   32.90    5.51
 -10   4  19   22.41    5.87
  10  -4 -19   25.52    6.15
  10   4 -19   37.36    7.85
  10  -4 -19   24.93    5.51
 -10  -4  18  159.74   22.43
 -10   4  18  146.82   19.17
  10  -4 -18  132.96   21.76
  10   4 -18  154.90   18.86
  10  -4 -18  144.71   20.45
 -10  -4  17   39.49    9.11
 -10   4  17   43.71    7.98
  10  -4 -17   37.54    6.82
  10   4 -17   42.66    7.82
  10  -4 -17   38.56    7.00
 -10  -4  16    1.36    0.87
 -10   4  16    2.42    1.39
  10  -4 -16    0.03    1.21
  10   4 -16    0.03    1.41
  10  -4 -16    5.81    2.42
 -10  -4  15    1.78    1.23
 -10   4  15    4.04    1.90
  10  -4 -15    3.78    1.62
  10   4 -15    2.98    2.03
  10  -4 -15    6.66    2.68
 -10  -4  14   19.71    3.16
 -10   4  14   20.25    3.70
  10  -4 -14   21.28    3.91
  10   4 -14   15.38    6.23
 -10   4  14   18.27    3.60
 -10  -4  13  108.72    9.67
 -10   4  13  112.86    9.16
  10  -4 -13  116.39   12.66
  10   4 -13  110.39   11.24
 -10  -4  13  106.90    8.46
 -10   4  13  121.79   14.25
 -10  -4  12    1.41    0.54
 -10   4  12    3.70    1.39
  10  -4 -12    3.63    1.85
  10   4 -12    8.75    3.04
 -10  -4  12    0.59    0.54
 -10   4  12    3.94    1.29
 -10  -4  11  288.76   17.06
 -10   4  11  268.36   14.51
  10  -4 -11  269.34   13.28
  10   4 -11  259.69   13.38
 -10  -4  11  273.61   13.17
 -10   4  11  275.54   13.92
 -10  -4  10    4.79    1.52
 -10   4  10    5.09    1.47
  10  -4 -10    1.67    0.90
  10   4 -10   -0.41    1.52
 -10  -4  10    1.90    0.69
 -10   4  10    1.65    1.08
 -10  -4   9   89.79    9.52
 -10   4   9   76.46    6.20
  10  -4  -9   90.69    9.16
  10   4  -9   88.22    5.84
 -10  -4   9   78.06    2.93
 -10   4   9   87.09   11.68
 -10  -4   8  172.14   12.43
 -10   4   8  160.90   11.29
  10  -4  -8  154.16   10.01
  10   4  -8  188.12   19.55
 -10  -4   8  156.39    9.98
 -10   4   8  167.04   14.90
 -10  -4   7  366.79   11.14
 -10   4   7  364.99   10.83
  10  -4  -7  336.48   12.84
  10   4  -7  344.61   11.04
 -10  -4   7  347.67   13.04
 -10   4   7  362.31   13.35
 -10  -4   6    1.75    0.62
 -10   4   6    2.78    1.23
  10  -4  -6   -1.13    0.98
  10   4  -6   -2.47    1.31
 -10  -4   6    5.02    1.16
 -10   4   6    2.62    1.13
 -10   4   5  457.66   25.06
  10   4  -5  441.45   21.64
  10  -4  -5  423.08   20.84
  10   4  -5  464.94   22.92
 -10  -4   5  453.39   22.38
 -10   4   5  469.26   24.11
 -10   4   4   15.05    3.16
  10   4  -4    4.79    1.72
  10  -4  -4   13.71    3.34
  10   4  -4   12.76    3.16
 -10   4   3 1372.53   40.16
  10   4  -3 1365.64   41.86
  10  -4  -3 1312.12   38.59
  10   4  -3 1313.39   40.47
 -10  -4   3 1315.19   39.52
 -10   4   3 1390.46   42.11
  10   4  -2  290.84   14.66
 -10   4   2  317.47   21.40
  10  -4  -2  309.88   15.92
  10   4  -2  317.26   19.06
 -10  -4   2  260.51   13.43
 -10   4   2  299.33   15.77
  10   4  -1  823.03   24.72
 -10   4   1  792.70   23.36
  10  -4  -1  783.15   24.41
  10   4  -1  795.89   24.29
 -10  -4   1  760.13   23.51
 -10   4   1  804.51   26.01
  10   4   0  541.17   16.90
 -10   4   0  510.45   15.87
  10  -4   0  556.14   17.67
  10   4   0  498.43   16.49
 -10  -4   0  491.62   24.90
 -10   4   0  546.34   17.73
  10  -4   1  703.53   19.30
  10   4   1  666.40   18.50
  10   4   1  640.03   17.80
 -10  -4  -1  645.05   20.58
 -10   4  -1  618.53   18.39
  10  -4   2    0.59    0.33
  10   4   2   -0.46    0.87
  10   4   2   -0.18    0.93
 -10  -4  -2    2.06    0.85
 -10   4  -2    0.90    0.82
  10  -4   3  162.85   10.27
  10   4   3  150.84    9.65
  10   4   3  145.56   14.20
 -10   4  -3  164.52   10.81
 -10  -4  -3  150.04   10.08
 -10   4  -3  145.02    9.42
  10  -4   4   15.05    4.12
  10   4   4   18.37    5.30
  10   4   4    9.96    2.68
 -10   4  -4   15.62    4.24
 -10  -4  -4    8.05    2.44
 -10   4  -4   10.50    2.78
  10  -4   5   27.53    3.55
  10   4   5   23.15    3.50
  10   4   5   24.85    2.88
 -10   4  -5   30.15    3.34
 -10  -4  -5   25.29    3.76
 -10   4  -5   22.90    3.22
  10  -4   6    1.08    0.62
  10   4   6    0.62    0.62
  10   4   6    0.59    0.95
 -10   4  -6    2.83    1.11
 -10  -4  -6    5.02    2.32
 -10   4  -6    1.47    0.69
  10  -4   7   15.41    2.16
  10   4   7   17.42    2.68
  10   4   7   11.01    1.34
 -10   4  -7   11.47    2.01
 -10  -4  -7   11.24    2.93
 -10   4  -7   10.73    2.80
  10  -4   8   23.90    3.83
  10   4   8   17.67    2.83
  10   4   8   18.73    2.44
 -10   4  -8   25.01    4.37
 -10  -4  -8   24.98    5.04
 -10   4  -8   15.02    2.44
  10  -4   9    9.65    2.70
  10   4   9    9.47    2.57
  10   4   9    6.43    1.98
 -10   4  -9   10.63    3.06
 -10  -4  -9   10.47    2.86
 -10   4  -9   10.52    2.78
  10  -4  10  194.78   12.07
  10   4  10  204.35   23.44
  10   4  10  211.45    9.00
 -10   4 -10  251.17   20.48
 -10  -4 -10  202.93   26.91
 -10   4 -10  196.22    6.43
  10  -4  11   24.54    4.01
  10   4  11   26.99    4.53
  10   4  11   25.96    4.35
 -10   4 -11   30.67    5.53
 -10  -4 -11   30.10    7.67
 -10   4 -11   21.82    3.27
  10  -4  12  100.80   16.65
  10   4  12   96.24   18.16
  10   4  12   90.58   13.33
 -10   4 -12  102.47   17.80
 -10  -4 -12  105.56   17.13
  10  -4  13    1.65    1.67
  10   4  13    0.51    1.65
 -10   4 -13   -1.88    2.32
 -10  -4 -13   -0.05    1.67
  10  -4  14   27.17    6.59
  10   4  14   27.48    6.48
 -10   4 -14   32.08    7.23
 -10  -4 -14   23.85    6.15
  10  -4  15   36.97    5.76
  10   4  15   36.40    5.74
 -10   4 -15   41.81    6.89
 -10  -4 -15   35.40    5.15
  10  -4  16    8.41    4.79
  10   4  16   16.31    5.30
 -10   4 -16    6.17    3.14
 -10  -4 -16    8.36    4.14
  10  -4  17    1.13    1.70
  10   4  17   -1.29    2.21
 -10   4 -17    9.42    5.02
 -10  -4 -17    2.14    2.08
 -10  -6  21   34.65    7.20
 -10   6  21   19.24    5.79
  10   6 -21   34.63    6.87
  10  -6 -21   26.45    5.74
 -10  -6  20   -0.36    2.50
 -10   6  20    1.16    1.29
  10   6 -20    3.32    2.83
  10  -6 -20    3.47    1.90
 -10  -6  19   73.50   12.12
 -10   6  19   58.99   14.41
  10   6 -19   70.16   12.58
  10  -6 -19   74.14   10.60
 -10  -6  18   32.42    4.35
 -10   6  18   27.84    4.71
  10   6 -18   36.33    5.51
  10  -6 -18   30.31    4.30
 -10  -6  17   28.04    6.20
 -10   6  17   25.29    5.84
  10   6 -17   32.83   20.89
  10  -6 -17   29.79    7.64
 -10  -6  16  578.70   27.55
 -10   6  16  629.31   39.59
  10   6 -16  592.47   28.99
  10  -6 -16  652.46   38.20
  10  -6 -15   -1.13    0.85
 -10  -6  14  650.71   33.34
 -10   6  14  664.37   40.85
  10  -6 -14  621.74   30.41
  10   6 -14  639.13   31.18
  10  -6 -14  680.94   33.55
 -10  -6  13  293.65   15.18
 -10   6  13  284.95   16.67
  10  -6 -13  291.36   14.25
  10   6 -13  272.24   14.66
  10  -6 -13  288.66   25.68
 -10  -6  12  515.39   42.73
 -10   6  12  449.14   35.89
  10  -6 -12  500.49   25.03
  10   6 -12  530.80   37.61
 -10  -6  12  434.14   21.61
 -10  -6  11  265.76   21.30
 -10   6  11  270.49   21.38
  10  -6 -11  233.03   15.92
  10   6 -11  242.01   20.45
 -10  -6  11  257.50   17.42
 -10   6  11  256.06   18.06
 -10  -6  10   57.50    6.69
 -10   6  10   62.34    8.93
  10  -6 -10   48.16    5.63
  10   6 -10   63.67    7.05
 -10  -6  10   49.04    7.56
 -10   6  10   56.96    8.44
 -10  -6   9  158.84   13.35
 -10   6   9  137.92   16.90
  10  -6  -9  143.50    4.30
  10   6  -9  173.89    9.80
 -10  -6   9  146.95    4.48
 -10   6   9  171.24   20.71
 -10  -6   8   42.48    5.61
 -10   6   8   37.18    4.24
  10  -6  -8   41.45    4.89
  10   6  -8   38.80    4.66
 -10  -6   8   38.36    6.28
 -10   6   8   42.09    5.76
 -10   6   7  380.94   20.76
  10   6  -7  365.68   17.85
  10  -6  -7  373.92   18.03
  10   6  -7  365.55   17.80
 -10  -6   7  364.47   19.14
 -10   6   7  377.29   19.27
 -10   6   6   20.89    3.32
  10   6  -6   17.16    4.73
  10  -6  -6   20.99    2.34
  10   6  -6   20.17    3.27
 -10  -6   6   19.68    2.93
 -10   6   6   21.92    2.91
 -10   6   5  340.70   22.90
  10   6  -5  333.81   16.23
  10  -6  -5  331.62   13.40
  10   6  -5  377.31   20.63
 -10  -6   5  326.42   13.69
 -10   6   5  342.01   18.60
 -10   6   4  508.65   30.92
  10   6  -4  468.44   18.88
  10  -6  -4  449.17   17.67
  10   6  -4  429.95   17.31
 -10  -6   4  418.76   18.60
 -10   6   4  474.22   19.24
 -10   6   3  320.17   20.81
  10   6  -3  270.93   18.68
  10  -6  -3  267.07   17.93
  10   6  -3  248.01   16.67
 -10   6   3  276.38   18.68
  10   6  -2 1176.18   44.58
 -10   6   2 1232.68  298.20
  10  -6  -2 1167.54  282.48
  10   6  -2 1164.61  281.74
 -10  -6   2 1107.96   42.11
 -10   6   2 1195.40   45.10
  10   6  -1  409.91   17.57
 -10   6   1  476.05   23.54
  10  -6  -1  404.48   17.98
  10   6  -1  364.68   15.00
 -10  -6   1  407.46   17.11
 -10   6   1  424.39   18.55
  10   6   0 1169.08   44.20
 -10   6   0 1180.51   43.89
  10  -6   0 1179.04   44.22
  10   6   0 1083.26   40.26
 -10  -6   0 1086.71   43.25
 -10   6   0 1087.12   41.14
  10   6   1  102.91   10.55
 -10   6  -1  126.89    7.64
  10   6   1  114.64    6.64
 -10   6  -1  142.06    8.57
 -10  -6  -1  118.76   15.49
 -10   6  -1  116.26   15.36
  10   6   2  414.87   19.91
  10   6   2  367.51   17.31
 -10   6  -2  430.33   27.71
 -10  -6  -2  361.08   17.80
 -10   6  -2  369.57   18.78
  10  -6   3   20.27    6.97
  10   6   3   18.03    5.17
  10   6   3   15.77    4.53
 -10   6  -3   26.06    3.68
 -10  -6  -3   16.70    4.94
 -10   6  -3   18.68    3.73
  10  -6   4  333.27   12.99
  10   6   4  273.89   14.61
  10   6   4  256.27   20.74
 -10   6  -4  294.75   15.33
 -10  -6  -4  275.30   12.37
 -10   6  -4  273.50   23.67
  10  -6   5   79.75    8.95
  10   6   5   76.87    9.83
  10   6   5   56.70    7.23
 -10   6  -5   65.84   10.50
 -10  -6  -5   74.97   10.39
 -10   6  -5   66.07    3.70
  10  -6   6  105.71   16.13
  10   6   6   87.63    9.31
  10   6   6   84.18    7.07
 -10   6  -6  106.69   10.03
 -10  -6  -6  109.16   13.69
 -10   6  -6   88.19    4.43
  10  -6   7   51.53    8.23
  10   6   7   58.25    9.65
  10   6   7   39.21    7.38
 -10   6  -7   54.88    8.23
 -10  -6  -7   59.35    8.62
 -10   6  -7   50.60    9.65
  10  -6   8   29.84    4.94
  10   6   8   24.59    4.17
  10   6   8   20.02    3.16
 -10   6  -8   30.36    4.81
 -10  -6  -8   37.43    5.89
 -10   6  -8   24.47    4.48
  10  -6   9   57.17    7.54
  10   6   9   56.26    8.59
 -10   6  -9   64.09    9.96
 -10  -6  -9   55.49   10.96
 -10   6  -9   43.81    8.88
  10  -6  10  487.47   39.85
  10   6  10  464.76   36.87
 -10   6 -10  466.81   39.72
 -10  -6 -10  473.53   37.56
  10  -6  11    2.47    1.90
  10   6  11    2.83    1.88
 -10   6 -11   -5.76    2.29
 -10  -6 -11    4.58    3.22
  10  -6  12  150.17   17.80
  10   6  12  122.25   18.57
 -10   6 -12  158.19   21.66
 -10  -6 -12  136.69   21.07
  10  -6  13    4.73    2.32
  10   6  13    3.60    2.47
 -10   6 -13    3.52    2.57
 -10  -6 -13    3.94    2.86
  10  -6  14   50.97   12.73
  10   6  14   51.74   12.81
 -10   6 -14   65.37   15.51
 -10  -6 -14   49.99   11.63
  10  -6  15   15.02    4.27
  10   6  15   16.62    4.86
 -10   6 -15   14.95    4.32
 -10  -6 -15    7.10    3.47
  10  -6  16   35.53    9.13
  10   6  16   52.77    7.62
 -10   6 -16   53.51    7.44
 -10  -6 -16   45.95    9.03
 -10  -8  19   41.70    8.49
 -10   8  19   26.50    6.07
  10  -8 -19   43.89    7.38
 -10  -8  18   12.25    3.81
 -10   8  18   11.17    9.08
  10   8 -18   14.20    4.19
  10  -8 -18   12.89    3.65
 -10  -8  17   69.57   10.99
 -10   8  17   70.18   13.58
  10   8 -17   55.98   15.36
  10  -8 -17   66.74   11.89
 -10  -8  16    9.39    4.14
 -10   8  16    2.65    2.11
  10   8 -16    5.84    2.42
  10  -8 -16    2.14    1.72
 -10  -8  15  122.43   11.91
 -10   8  15  105.25   10.73
  10   8 -15  107.82   13.10
  10  -8 -15  130.08   14.46
 -10  -8  14    2.96    1.70
 -10   8  14   -1.31    1.52
  10   8 -14    2.03    1.90
  10  -8 -14    0.15    0.93
 -10  -8  13  182.25   17.42
 -10   8  13  183.77   19.22
  10   8 -13  178.80   17.75
  10  -8 -13  173.58   26.73
 -10  -8  12    4.09    2.11
 -10   8  12   14.20    2.98
  10   8 -12    5.58    2.73
  10  -8 -12   12.22    3.11
 -10  -8  11   -0.80    0.77
 -10   8  10    2.73    1.21
  10   8 -10    1.75    1.05
  10  -8 -10    1.93    1.75
 -10  -8  10    5.48    2.52
 -10  -8   9   99.41   13.46
 -10   8   9   77.26    9.42
  10   8  -9   86.24    8.64
  10  -8  -9   85.39   12.84
 -10  -8   9   71.91   11.04
 -10   8   8   19.27    3.34
  10   8  -8   19.73    4.27
  10  -8  -8   14.23    5.79
  10   8  -8   17.52    2.88
  10  -8  -8   17.62    3.55
 -10  -8   8   14.51    2.50
 -10   8   7  580.14   30.05
  10   8  -7  579.52   29.53
  10  -8  -7  568.90   30.00
  10   8  -7  550.61   27.94
 -10  -8   7  567.54   29.84
 -10   8   7  591.85   30.98
 -10   8   6    1.26    0.87
  10   8  -6    4.17    2.26
  10   8  -6    0.41    0.64
 -10  -8   6    3.42    2.06
 -10   8   6    0.77    1.05
 -10   8   5   24.96    3.94
  10   8  -5   28.87    5.09
  10  -8  -5   18.29    3.19
  10   8  -5   16.47    2.52
 -10  -8   5   24.23    4.73
 -10   8   5   23.31    4.55
 -10   8   4    2.34    0.80
  10   8  -4    4.06    1.67
  10  -8  -4    5.74    1.67
  10   8  -4    5.84    1.60
 -10  -8   4    8.41    2.52
 -10   8   4    3.99    1.23
 -10   8   3   67.20    8.75
  10   8  -3   70.13    7.80
  10  -8  -3   55.57    7.92
  10   8  -3   55.31    6.97
 -10  -8   3   55.60    8.72
 -10   8   3   66.81   10.63
  10   8  -2   26.73    3.96
 -10   8   2   18.03    3.22
  10  -8  -2   15.15    5.87
  10   8  -2   15.74    2.65
 -10  -8   2   13.38    4.22
 -10   8   2   15.62    6.35
  10   8  -1   93.75    9.00
 -10   8   1   81.79   12.22
  10  -8  -1   75.61    9.60
  10   8  -1   80.58    3.47
 -10  -8   1   70.41   10.52
 -10   8   1   84.02    9.16
  10   8   0   11.99    5.30
 -10   8   0   18.29    2.93
  10  -8   0   11.24    4.40
  10   8   0   15.36    2.73
 -10  -8   0   13.28    5.15
 -10   8   0   12.14    4.76
  10   8   1   36.33    5.97
 -10   8  -1   28.09    4.14
  10   8   1   27.73    4.58
 -10   8  -1   29.64    5.63
 -10  -8  -1   33.19    6.02
 -10   8  -1   31.57    5.92
  10   8   2    3.52    2.24
 -10   8  -2    4.14    2.06
 -10   8  -2    6.92    2.62
 -10  -8  -2    8.31    3.19
 -10   8  -2    3.65    1.72
  10   8   3  155.29   19.45
 -10   8  -3  175.28   11.45
 -10  -8  -3  172.01   24.29
 -10   8  -3  168.56   19.24
  10  -8   4   52.48    8.49
  10   8   4   51.30    8.52
 -10   8  -4   48.62    7.59
 -10  -8  -4   50.17   10.34
 -10   8  -4   44.10    7.38
  10  -8   5  168.87   71.44
  10   8   5  175.56   23.26
 -10   8  -5  167.64   15.67
 -10  -8  -5  178.00   27.97
 -10   8  -5  145.02   23.87
  10  -8   6  172.70   27.32
  10   8   6  172.83   24.39
 -10   8  -6  181.97   26.45
 -10  -8  -6  177.46   22.00
 -10   8  -6  169.33   15.08
  10  -8   7  206.25   25.24
  10   8   7  177.75   26.06
 -10   8  -7  196.91   18.63
 -10  -8  -7  179.60   15.62
 -10   8  -7  164.09   13.53
  10  -8   8  130.38   17.24
  10   8   8  122.31   67.17
 -10   8  -8  115.95   15.59
 -10  -8  -8  128.33   18.68
  10  -8   9   42.76    8.13
  10   8   9   40.80    7.90
 -10   8  -9   37.82    8.64
 -10  -8  -9   48.19   10.45
  10  -8  10   14.43    4.71
  10   8  10   12.53    4.01
 -10   8 -10    3.83    2.50
 -10  -8 -10   16.41    5.45
  10  -8  11   -0.03    1.96
  10   8  11    5.71    2.86
 -10   8 -11    3.81    1.85
 -10  -8 -11    4.86    2.80
  10  -8  12    3.76    2.37
  10   8  12    0.21    1.11
 -10   8 -12    1.78    1.80
 -10  -8 -12    1.83    2.21
  10  -8  13    2.08    1.93
  10   8  13    1.31    1.83
 -10   8 -13   -0.36    1.03
 -10  -8 -13    4.32    2.98
  10  -8  14    1.70    1.98
  10   8  14    1.54    1.67
 -10   8 -14    2.06    2.39
 -10  -8 -14   -2.86    2.75
 -10 -10  15   24.78    6.43
 -10  10  15   24.65    5.22
  10  10 -15   14.69    4.58
  10 -10 -15   27.68    6.79
 -10 -10  14  103.71   15.23
 -10  10  14   78.11   12.12
  10  10 -14   78.54   13.79
  10 -10 -14   88.11   11.55
 -10 -10  13   25.08    6.92
 -10  10  13   14.41    3.65
  10  10 -13   12.12    3.88
  10 -10 -13   15.90    4.73
 -10 -10  12   74.48   13.22
 -10  10  12   73.60   11.53
  10  10 -12   76.18    9.54
  10 -10 -12   68.00   52.20
 -10 -10  11   41.52    5.71
 -10  10  11   31.10    7.54
  10  10 -11   31.57    3.76
  10 -10 -11   39.10    6.56
 -10 -10  10   81.19    9.90
 -10  10  10   65.91    9.60
  10  10 -10   57.71   11.58
  10 -10 -10   72.34   10.19
 -10  10   9   13.10    3.86
  10  10  -9   12.61    4.27
  10 -10  -9    5.22    2.37
 -10 -10   9    5.33    2.26
 -10  10   8    5.40    1.52
  10  10  -8    8.62    2.75
  10  10  -8    8.46    2.80
  10 -10  -8    9.80    3.58
 -10 -10   8    4.53    3.04
 -10  10   7   30.95    7.46
  10  10  -7   22.56    5.43
  10  10  -7   20.50    4.63
  10 -10  -7   32.80    7.90
 -10 -10   7   17.39    4.24
 -10  10   6  140.73   10.14
  10  10  -6  110.75   13.74
  10  10  -6   91.85   12.99
  10 -10  -6  125.73   19.53
 -10 -10   6  122.00   16.95
 -10  10   5   49.91    4.50
  10  10  -5   53.98    8.23
  10  10  -5   37.41    5.56
  10 -10  -5   53.56    8.28
 -10 -10   5   54.93    9.65
 -10  10   4   82.02   10.34
  10  10  -4   73.91    9.83
  10  10  -4   50.63    7.46
  10 -10  -4   82.04   12.04
 -10 -10   4   66.53   10.86
 -10  10   3  162.31   18.01
  10  10  -3  175.17   20.43
  10 -10  -3  165.27   23.72
 -10 -10   3  165.30   23.77
  10  10  -2   85.90    9.18
 -10  10   2   58.32    9.16
  10 -10  -2   51.94    8.59
  10 -10  -2   59.92    8.44
 -10 -10   2   62.13    9.29
  10  10  -1  211.96   20.89
 -10  10   1  216.49   25.75
  10 -10  -1  201.21   11.55
  10 -10  -1  200.93   14.28
 -10 -10   1  245.61   28.71
  10  10   0  192.69   25.70
 -10  10   0  188.84   23.75
  10 -10   0  159.20   21.66
  10 -10   0  170.93   25.80
 -10 -10   0  198.02   25.57
  10  10   1   26.86    6.71
 -10  10  -1   26.14    6.77
  10 -10   1   19.94    5.53
 -10 -10  -1   25.08    7.10
  10  10   2   78.98   15.13
 -10  10  -2   82.97   14.30
 -10  10  -2   74.61   14.51
  10 -10   2   64.75   12.63
 -10 -10  -2   82.53   17.19
  10  10   3   30.54    6.97
 -10  10  -3   33.52   21.30
 -10  10  -3   21.10    4.81
  10 -10   3   27.35    6.43
 -10 -10  -3   30.23    7.38
  10 -10   4   80.22   10.16
  10  10   4   58.84    8.98
 -10  10  -4   50.04    8.23
  10 -10   4   39.05    8.54
 -10 -10  -4   54.00    9.44
  10 -10   5    1.60    1.52
  10  10   5   -1.75    1.93
 -10  10  -5    2.24    1.67
  10 -10   5    2.26    1.62
 -10 -10  -5    1.60    1.75
  10 -10   6    3.50    2.55
  10  10   6    2.06    1.88
 -10  10  -6    6.66    3.04
 -10 -10  -6    5.20    2.47
  10 -10   7    9.83    4.61
  10  10   7   10.99    3.47
 -10  10  -7    6.84    3.63
 -10 -10  -7    6.20    3.14
  10 -10   8    9.24    4.63
  10  10   8    1.60    1.90
 -10  10  -8    5.02    2.52
 -10 -10  -8    0.64    2.34
  10 -10   9    3.78    2.14
  10  10   9    3.99    2.08
 -10  10  -9    4.45    1.98
 -10 -10  -9    5.15    3.09
  10 -10  10   -0.23    2.11
  10  10  10    0.95    1.41
 -10  10 -10    2.83    1.83
 -10 -10 -10   -1.16    2.65
 -10 -12   9   -1.41    2.42
 -10  12   9   -0.26    1.26
  10 -12  -9    5.27    4.22
 -10  12   8    4.99    2.98
  10  12  -8    5.61    3.32
  10 -12  -8    3.88    2.62
 -10  12   7   21.40    6.33
  10  12  -7   24.54    6.10
  10 -12  -7   23.18    5.92
 -10  12   6    7.49    3.55
  10  12  -6   12.32    3.70
  10 -12  -6   15.77    4.50
 -10 -12   6    7.15    3.55
 -10  12   5    4.53    2.26
  10  12  -5    1.70    1.85
  10 -12  -5    3.06    1.83
 -10 -12   5    2.21    2.24
 -10  12   4    5.89    3.34
  10  12  -4   18.29    6.15
  10 -12  -4   12.12    3.70
 -10 -12   4    9.70    5.40
 -10  12   3   15.64    4.45
  10  12  -3   13.12    4.81
  10 -12  -3   15.28    3.99
 -10 -12   3   13.69    4.04
  10  12  -2   20.99    6.10
 -10  12   2   16.90    4.97
  10 -12  -2   19.60    5.84
 -10 -12   2   18.60    5.92
  10  12  -1   -1.13    2.24
 -10  12   1    0.93    0.95
  10 -12  -1    6.51    3.19
 -10 -12   1   -1.11    2.47
  10  12   0   25.75    7.10
 -10  12   0   17.83    4.84
  10 -12   0   16.23    5.40
 -10 -12   0   19.63    5.09
  10  12   1   20.50    5.30
 -10  12  -1   15.80    4.71
  10 -12   1   17.44    4.53
 -10 -12  -1   24.31    6.64
  10  12   2   12.94    3.70
 -10  12  -2    8.10    3.68
  10 -12   2   12.99    3.04
 -10 -12  -2    4.63    2.68
  10  12   3    3.06    1.90
 -10  12  -3    8.70    3.76
  10 -12   3    1.39    1.72
 -10 -12  -3   -1.57    2.11
  10 -12   4   65.60   10.99
  10  12   4   68.12    9.80
 -10 -12  -4   52.61    8.82
 -11  -1  23   30.95    4.97
 -11   1  23   21.51    5.48
  11   1 -23   38.90    5.48
  11  -1 -23   30.90    5.53
 -11  -1  22   23.36    6.51
 -11   1  22   23.26    6.41
  11  -1 -22   28.38   22.13
  11   1 -22   26.22    7.49
 -11  -1  21    1.39    1.26
 -11   1  21    0.39    1.00
  11  -1 -21   -2.96    1.98
  11   1 -21   -0.80    2.06
 -11  -1  20   71.50   12.79
 -11   1  20   62.85   12.01
  11  -1 -20   61.13   10.75
  11   1 -20   73.76   13.87
 -11  -1  19   21.74    6.53
 -11   1  19   11.91    3.73
  11  -1 -19   12.61    4.50
  11   1 -19   14.46    4.66
  11  -1 -19   12.40    3.29
 -11  -1  18   75.48   11.45
 -11   1  18   64.75   11.24
  11  -1 -18   80.86   11.40
  11   1 -18   78.83   11.06
 -11  -1  17   -0.39    1.52
 -11   1  17   -1.03    1.31
  11   1 -17    0.72    1.29
 -11  -1  17   -0.57    0.98
 -11   1  17   -0.18    1.13
 -11  -1  16  326.86   17.85
 -11   1  16  342.63   22.15
  11  -1 -16  363.78   19.24
  11   1 -16  357.06   19.40
 -11  -1  16  384.39   19.45
 -11   1  16  334.58   17.34
 -11  -1  15    7.00    2.06
 -11   1  15    8.59    2.34
  11  -1 -15    7.90    2.26
  11   1 -15    9.29    2.55
 -11  -1  15    7.69    2.03
 -11   1  15    8.23    2.19
 -11  -1  14   94.57    5.58
 -11   1  14   97.48   12.97
  11  -1 -14   98.17    4.45
  11   1 -14  118.40   14.02
 -11  -1  14  100.75   12.84
 -11   1  14   99.41   10.78
 -11  -1  13   88.14   10.34
 -11   1  13   81.19   10.24
  11   1 -13   95.65    5.74
 -11  -1  13   93.11    8.57
 -11   1  13   84.82    9.83
 -11  -1  12  507.93   25.16
 -11   1  12  488.58   24.44
  11  -1 -12  514.95   20.45
  11   1 -12  529.20   21.15
 -11  -1  12  515.57   20.22
 -11   1  12  500.62   20.53
 -11  -1  11   24.54    3.04
 -11   1  11   22.31    3.27
  11  -1 -11   22.23    3.22
  11   1 -11   25.29    3.88
 -11  -1  11   24.80    4.04
 -11   1  11   24.23    3.14
 -11  -1  10  774.41   21.02
 -11   1  10  788.94   21.38
  11  -1 -10  845.05   23.87
  11   1 -10  862.39   24.18
 -11  -1  10  889.02   24.16
 -11   1  10  846.85   24.44
 -11  -1   9   63.31    7.31
 -11   1   9   61.15    7.85
  11   1  -9   65.86    7.92
 -11  -1   9   69.82    8.05
 -11   1   9   61.72    9.93
 -11  -1   8 1545.47   44.74
 -11   1   8 1665.77   47.70
  11  -1  -8 1682.08   49.40
  11   1  -8 1744.18   51.09
 -11  -1   8 1755.61   50.94
 -11   1   8 1764.71   51.40
 -11  -1   7    1.75    0.75
  11  -1  -7    0.80    0.72
  11   1  -7    9.96    3.37
 -11  -1   7    1.26    0.98
 -11  -1   6  735.35   21.40
 -11   1   6  765.89   22.15
  11  -1  -6  781.58   23.93
  11   1  -6  783.31   24.83
 -11  -1   6  766.22   23.23
 -11   1   6  788.27   23.98
 -11  -1   5  365.61   17.49
 -11   1   5  424.37   20.12
  11  -1  -5  423.31   21.40
  11   1  -5  435.09   21.66
 -11  -1   5  416.06   21.56
 -11   1   5  436.79   21.56
 -11  -1   4  454.65   21.51
  11  -1  -4  513.48   16.44
  11   1  -4  516.65   16.98
 -11  -1   4  508.00   16.34
 -11   1   4  479.60   23.98
 -11  -1   3 1051.64   22.74
  11  -1  -3 1187.07   31.54
  11   1  -3 1137.93   29.28
 -11  -1   3 1133.76   28.61
 -11   1   3 1107.70   26.22
 -11  -1   2 2275.11   48.24
  11  -1  -2 2409.74   54.16
  11   1  -2 2290.36   52.74
 -11  -1   2 2387.28   53.38
 -11   1   2 2383.60   52.64
  11   1  -1  101.24    5.61
  11  -1  -1  105.33   12.94
  11   1  -1  116.26    9.75
 -11  -1   1   97.81   13.17
 -11   1   1  107.13   11.32
  11   1   0  934.14   26.73
  11  -1   0 1000.67   30.05
  11   1   0  971.68   29.28
 -11  -1   0  933.35   30.56
 -11   1   0  979.91   29.53
  11  -1   1  533.58   15.36
  11   1   1  546.65   16.39
  11  -1   1  568.80   17.98
  11   1   1  579.94   18.24
 -11  -1  -1  548.24   21.56
 -11   1  -1  573.20   18.14
  11  -1   2  724.47   20.99
  11   1   2  768.46   22.36
  11  -1   2  816.01   25.03
  11   1   2  781.40   24.65
 -11  -1  -2  755.63   23.49
 -11   1  -2  800.98   24.44
  11  -1   3   28.87    4.27
  11   1   3   32.80    5.38
  11  -1   3   45.87   11.91
  11   1   3   39.49   10.52
 -11  -1  -3   33.01    5.33
 -11   1  -3   35.86    5.97
  11  -1   4 1213.20   31.80
  11   1   4 1288.74   33.47
  11   1   4 1336.64   36.22
 -11  -1  -4 1307.49   35.07
 -11   1  -4 1324.70   35.45
  11  -1   5   79.21   10.06
  11   1   5   80.71    9.62
  11   1   5  103.68   14.84
 -11   1  -5   93.34   11.47
 -11  -1  -5   96.35   14.72
 -11   1  -5   84.23    6.30
  11  -1   6  523.75   20.81
  11   1   6  529.64   20.25
  11   1   6  562.67   22.13
 -11   1  -6  574.71   23.33
 -11  -1  -6  535.38   22.61
 -11   1  -6  544.33   21.22
  11  -1   7   33.01    4.04
  11   1   7   32.57    3.70
 -11   1  -7   34.71    5.25
 -11  -1  -7   33.57    5.07
 -11   1  -7   32.21    4.97
  11  -1   8  136.66    6.46
  11   1   8  123.51   15.23
 -11   1  -8  173.17   23.26
 -11  -1  -8  155.16   16.83
 -11  -1  -8  150.19    8.41
 -11   1  -8  140.24   11.76
  11  -1   9  102.29   13.53
  11   1   9  107.90   11.83
 -11   1  -9  118.45   14.61
 -11  -1  -9  118.68   11.35
 -11  -1  -9  110.16    5.43
 -11   1  -9  124.16    4.84
  11  -1  10  224.36   17.21
  11   1  10  244.05   16.95
 -11   1 -10  254.88   17.98
 -11  -1 -10  245.33   17.34
 -11  -1 -10  253.36   19.17
 -11   1 -10  242.91   17.80
  11  -1  11   59.22   23.54
  11   1  11   55.00    8.59
 -11   1 -11   60.25    9.24
 -11  -1 -11   64.57    9.93
 -11  -1 -11   56.50    9.65
 -11   1 -11   50.24    8.34
  11  -1  12  131.54   21.87
  11   1  12  149.22   62.10
 -11   1 -12  143.81   19.96
 -11  -1 -12  156.45   65.78
 -11  -1 -12  141.83   58.01
 -11   1 -12  126.24   18.09
  11  -1  13    2.60    1.72
  11   1  13    2.75    1.52
 -11   1 -13   -1.36    2.01
 -11  -1 -13    0.00    2.01
 -11  -1 -13    2.29    1.18
 -11   1 -13    0.77    0.69
  11  -1  14  172.58   25.11
  11   1  14  169.51   21.87
 -11   1 -14  191.56   22.38
 -11  -1 -14  167.71   20.94
 -11  -1 -14  177.21    7.77
 -11   1 -14  161.59   14.46
  11  -1  15   16.29    5.30
  11   1  15   16.80    5.53
 -11   1 -15   17.78    5.33
 -11  -1 -15    5.45    2.14
 -11  -1 -15   18.60    5.69
  11  -1  16   32.44    8.80
  11   1  16   43.86   10.52
 -11   1 -16   47.05   12.07
 -11  -1 -16   42.24   11.04
  11  -1  17   24.05    6.79
  11   1  17   31.46    6.17
 -11   1 -17   22.77    7.33
 -11  -1 -17   26.50    7.77
  11  -1  18   17.47    6.53
  11   1  18   32.67    6.30
 -11   1 -18   26.14    5.94
 -11  -1 -18   34.78    7.31
 -11  -3  23   49.34    7.31
 -11   3  23   48.93    8.49
  11   3 -23   68.43    5.71
  11  -3 -23   55.42    4.73
 -11  -3  22   49.06   11.99
 -11   3  22   44.15    7.74
  11  -3 -22   39.85    9.52
  11   3 -22   53.33    8.77
 -11  -3  21  113.02   14.15
 -11   3  21   96.35   16.57
  11  -3 -21   91.74   15.72
  11   3 -21  113.58   17.57
  11  -3 -21  101.44   14.77
 -11  -3  20   82.79   10.65
 -11   3  20   78.26    9.78
  11  -3 -20   77.23    9.67
  11   3 -20   91.64   13.22
  11  -3 -20   67.69    9.31
 -11  -3  19  259.82   10.73
 -11   3  19  249.78   10.39
  11  -3 -19  248.44   22.79
  11   3 -19  264.78   29.28
  11  -3 -19  260.97   12.30
 -11  -3  18   88.71   15.36
 -11   3  18   69.33   12.71
  11  -3 -18   63.88   10.93
  11   3 -18   88.84   13.20
  11  -3 -18   75.74   12.63
 -11  -3  17  174.84   27.17
 -11   3  17  176.10   15.59
  11  -3 -17  196.43   16.65
  11   3 -17  179.63   23.82
  11  -3 -17  197.30   17.78
 -11  -3  16  102.60   11.78
 -11   3  16   88.71   10.34
  11  -3 -16   78.29   10.45
  11   3 -16  100.98   12.84
 -11   3  16   91.46   13.94
 -11  -3  15  223.13   13.94
 -11   3  15  204.86   10.32
  11  -3 -15  228.07   18.11
  11   3 -15  246.23   30.05
 -11  -3  15  214.92   10.27
 -11   3  15  214.87   10.21
 -11  -3  14  133.50   18.16
 -11   3  14  154.00    6.87
  11  -3 -14  168.41   12.97
  11   3 -14  160.66   16.77
 -11  -3  14  155.26    5.38
 -11   3  14  148.16   18.11
 -11  -3  13  327.14   18.83
 -11   3  13  319.91   16.62
  11  -3 -13  306.43   13.69
  11   3 -13  335.17   13.92
 -11  -3  13  322.51   12.35
 -11   3  13  312.07   13.28
 -11  -3  12  269.26   21.95
 -11   3  12  267.87   15.80
  11  -3 -12  284.49   16.72
  11   3 -12  274.33   28.30
 -11  -3  12  267.77   12.94
 -11  -3  11  123.80   12.37
 -11   3  11  116.65   12.37
  11  -3 -11  117.86   16.49
  11   3 -11  138.49   18.60
 -11  -3  11  119.06    8.31
 -11   3  11  125.21   17.19
 -11  -3  10  233.70   16.98
 -11   3  10  260.74   19.37
  11  -3 -10  229.41   15.87
  11   3 -10  265.37   25.62
 -11  -3  10  239.11   16.18
 -11   3  10  243.43   17.29
 -11  -3   9  272.22   17.88
 -11   3   9  280.50   20.35
  11  -3  -9  304.53   18.83
  11   3  -9  275.07   17.42
 -11  -3   9  284.28   17.49
 -11   3   9  277.98   18.16
 -11  -3   8  344.66   16.05
 -11   3   8  341.47   15.36
  11  -3  -8  327.53   77.77
  11   3  -8  349.09   11.37
 -11  -3   8  337.97   10.55
 -11   3   8  324.73   20.56
 -11  -3   7  342.61   10.06
 -11   3   7  330.33   78.31
  11  -3  -7  324.34   76.97
  11   3  -7  320.30   76.13
 -11  -3   7  301.96   19.06
 -11   3   7  314.90   19.53
 -11  -3   6  878.50   27.53
 -11   3   6  866.15   25.44
  11  -3  -6  864.94   26.68
  11   3  -6  887.86   28.84
 -11  -3   6  856.94   25.91
 -11   3   6  896.15   27.37
 -11  -3   5    5.51    1.11
  11   3  -5   11.65    4.48
 -11  -3   5    3.40    1.29
 -11   3   4 1262.88   36.17
  11   3  -4 1232.99   35.81
  11  -3  -4 1269.06   37.61
  11   3  -4 1282.87   38.38
 -11  -3   4 1289.48   38.15
 -11   3   4 1269.01   37.84
 -11   3   3   27.19    4.04
  11  -3  -3   45.64    5.22
 -11   3   3   30.56    8.44
  11   3  -2 1648.38   47.77
 -11   3   2 1611.17   45.77
  11  -3  -2 1725.76   50.58
  11   3  -2 1722.29   50.48
 -11  -3   2 1648.30   48.39
 -11   3   2 1688.38   50.71
  11  -3  -1  101.47    6.38
  11   3  -1   89.14   10.06
  11  -3  -1  121.17   10.34
  11   3  -1  105.89    7.02
 -11  -3   1  104.68   15.20
 -11   3   1  122.46   15.62
  11  -3   0 1514.08   43.17
  11   3   0 1458.87   42.04
  11  -3   0 1519.66   45.02
  11   3   0 1483.67   43.58
 -11  -3   0 1426.69   43.71
 -11   3   0 1437.49   43.61
  11  -3   1  661.75   17.52
  11   3   1  640.78   17.44
  11  -3   1  639.70   22.38
  11   3   1  613.46   17.70
 -11  -3  -1  610.09   18.01
 -11   3  -1  651.23   18.55
  11  -3   2   82.43    5.35
  11   3   2   79.73    9.49
  11   3   2   92.80   13.43
 -11  -3  -2   98.02   12.32
 -11   3  -2   90.79   11.27
  11  -3   3  101.90    6.53
  11   3   3  106.84   13.61
  11   3   3  109.75   13.53
 -11   3  -3  123.28   13.74
 -11  -3  -3  108.95   13.79
 -11   3  -3  123.13   11.71
  11  -3   4  299.90   12.50
  11   3   4  310.04   12.50
  11   3   4  303.01   14.66
 -11   3  -4  323.28   13.58
 -11  -3  -4  292.59   13.92
 -11   3  -4  309.03   12.84
  11  -3   5   35.43    4.99
  11   3   5   33.78    4.45
  11   3   5   30.46    2.96
 -11   3  -5   38.64    4.86
 -11  -3  -5   31.18    5.04
 -11   3  -5   31.52    5.30
  11  -3   6  132.47    6.07
  11   3   6  149.40    9.26
  11   3   6  140.93   10.52
 -11   3  -6  148.16   19.40
 -11  -3  -6  149.94   17.19
 -11   3  -6  139.16    6.97
  11  -3   7   22.97    3.11
  11   3   7   22.97    3.34
  11   3   7   24.83    4.43
 -11   3  -7   27.04    3.91
 -11  -3  -7   28.66    3.76
 -11   3  -7   22.00    4.14
  11  -3   8  232.19   11.01
  11   3   8  242.27   10.24
  11   3   8  259.89   15.26
 -11   3  -8  241.09   15.38
 -11  -3  -8  276.77   15.74
 -11   3  -8  241.68   13.02
  11  -3   9   51.74    7.92
  11   3   9   54.52    6.35
  11   3   9   49.55    6.79
 -11   3  -9   49.52    7.87
 -11  -3  -9   66.94    7.64
 -11   3  -9   49.40   10.24
  11  -3  10  274.66   14.66
  11   3  10  299.49   15.90
  11   3  10  278.70   22.51
 -11   3 -10  319.35   21.17
 -11  -3 -10  279.93   15.85
 -11   3 -10  263.93   17.47
  11  -3  11   52.69    8.46
  11   3  11   52.95    8.41
 -11   3 -11   48.26    7.67
 -11  -3 -11   53.20    9.60
 -11   3 -11   42.24    8.03
  11  -3  12   53.56   10.01
  11   3  12   58.94   11.04
 -11   3 -12   68.12   10.50
 -11  -3 -12   61.69   11.17
 -11   3 -12   36.22   11.14
  11  -3  13    2.96    1.93
  11   3  13    0.33    1.00
 -11   3 -13   -1.05    2.32
 -11  -3 -13   -1.00    1.57
  11  -3  14  149.55   20.17
  11   3  14  149.34   21.02
 -11   3 -14  183.00   14.33
 -11  -3 -14  154.05   14.20
 -11  -3 -14  166.84   10.81
  11  -3  15    1.03    1.05
  11   3  15   -0.13    2.11
 -11  -3 -15   -2.32    1.93
 -11  -3 -15   -1.65    1.65
  11  -3  16    2.39    2.14
  11   3  16    3.83    2.88
 -11   3 -16    5.71    2.91
 -11  -3 -16   -1.13    1.83
 -11  -3 -16    3.27    1.83
  11  -3  17    4.19    3.16
  11   3  17   -0.15    2.32
 -11   3 -17    1.70    1.98
 -11  -3 -17    2.44    2.19
 -11  -5  22    2.37    2.08
 -11   5  22    3.58    2.52
  11   5 -22    0.51    2.26
  11  -5 -22    0.90    1.39
 -11  -5  21   10.63    8.95
 -11   5  21    7.00    3.27
  11   5 -21   14.33    4.32
  11  -5 -21    7.59    4.06
 -11  -5  20   -0.23    2.08
 -11   5  20    0.13    1.18
  11   5 -20    0.64    2.44
  11  -5 -20    2.01    2.01
 -11  -5  19   18.55    4.97
 -11   5  19   16.62    4.40
  11   5 -19   21.04    4.89
  11  -5 -19   20.45    4.79
 -11  -5  18   77.90   12.84
 -11   5  18   72.50   13.40
  11   5 -18   79.11   14.64
  11  -5 -18   79.14   15.26
 -11  -5  17   19.40    5.51
 -11   5  17   14.46    4.19
  11  -5 -17   13.40    4.14
  11   5 -17   13.71    3.78
  11  -5 -17   25.93    6.77
 -11  -5  16  272.53   35.25
 -11   5  16  256.24   20.81
  11  -5 -16  243.17   19.91
  11   5 -16  250.68   34.91
  11  -5 -16  266.02   21.87
 -11  -5  15   14.43    3.01
 -11   5  15   18.09    3.96
  11  -5 -15   28.71    4.63
  11   5 -15   16.05    3.19
  11  -5 -15   19.30    7.74
 -11  -5  14   96.22   13.89
 -11   5  14   95.94   11.94
  11  -5 -14   90.74   13.17
  11   5 -14  106.18   15.51
 -11   5  14   98.23   11.94
 -11  -5  13    1.36    1.62
 -11   5  13    4.50    2.06
  11  -5 -13    0.54    0.64
  11   5 -13    5.81    2.62
 -11  -5  13    1.13    0.54
 -11   5  13   13.69    5.48
 -11  -5  12  229.15   17.52
 -11   5  12  237.69   16.54
  11  -5 -12  223.31   15.49
  11   5 -12  238.82   17.01
 -11  -5  12  214.41   15.64
 -11   5  12  250.09   18.99
 -11  -5  11   23.77    3.60
 -11   5  11   23.28    3.73
  11  -5 -11   22.46    2.93
  11   5 -11   30.54    3.96
 -11  -5  11   20.04    3.04
 -11   5  11   22.38    6.33
 -11  -5  10   20.63    2.75
 -11   5  10   14.87    2.42
  11  -5 -10   21.66    3.52
  11   5 -10   14.90    2.68
 -11  -5  10   21.48    3.22
 -11   5  10   23.75    4.01
 -11  -5   9   60.61    7.82
 -11   5   9   62.70    7.31
  11  -5  -9   61.15    7.51
  11   5  -9   57.19    4.35
 -11  -5   9   56.65    7.38
 -11   5   9   74.69   10.75
 -11  -5   8   42.40    4.53
 -11   5   8   33.44    3.78
  11  -5  -8   37.84    4.94
  11   5  -8   38.92    6.12
 -11  -5   8   41.06    5.30
 -11   5   8   40.67    6.64
 -11  -5   7    1.80    0.64
 -11   5   7    1.39    0.51
  11  -5  -7    0.36    0.72
  11   5  -7    2.55    0.90
 -11  -5   7    1.21    0.67
 -11   5   7    0.57    1.05
 -11   5   6  123.77   14.97
  11   5  -6  138.23    9.70
  11  -5  -6  125.37    8.82
  11   5  -6  124.44    9.00
 -11  -5   6  121.71    8.72
 -11   5   6  145.82   18.03
 -11   5   5   71.93    9.98
  11   5  -5   75.20    8.93
  11  -5  -5   77.59    9.98
  11   5  -5   65.37    3.76
 -11  -5   5   68.69   11.65
 -11   5   5   75.10   14.64
 -11   5   4  314.25   14.84
  11   5  -4  304.45   12.63
  11  -5  -4  292.41   12.22
  11   5  -4  277.85   18.52
 -11  -5   4  285.41   69.54
 -11   5   4  295.16   71.80
 -11   5   3   39.90    3.52
  11   5  -3   52.10    6.15
  11  -5  -3   34.94    6.07
  11   5  -3   37.43    4.89
 -11  -5   3   36.30    5.92
 -11   5   3   39.44    5.38
  11   5  -2  713.07   27.06
 -11   5   2  712.35   27.17
  11  -5  -2  692.44   26.58
  11   5  -2  752.67   38.23
 -11  -5   2  674.35   26.22
 -11   5   2  719.74   27.79
  11   5  -1    1.85    1.00
 -11   5   1    0.39    0.41
  11  -5  -1    2.44    1.29
  11   5  -1    1.41    0.51
 -11  -5   1    0.10    0.69
 -11   5   1    4.45    1.57
  11   5   0  131.54    9.54
 -11   5   0  123.59   12.91
  11   5   0  138.75   11.35
 -11  -5   0  136.22   12.86
 -11   5   0  148.44   18.78
  11  -5   1    9.70    2.98
  11   5   1    7.54    2.42
  11   5   1   13.94    3.99
 -11  -5  -1    7.98    2.47
 -11   5  -1   13.58    3.73
  11  -5   2  344.07   17.88
  11   5   2  343.74   16.52
  11   5   2  352.02   20.22
 -11   5  -2  360.69   17.73
 -11  -5  -2  353.39   18.16
 -11   5  -2  358.56   19.89
  11  -5   3   65.27    9.52
  11   5   3   67.04    9.29
  11   5   3   61.62    8.85
 -11   5  -3   68.79    8.03
 -11  -5  -3   62.77    9.62
 -11   5  -3   74.17   11.42
  11  -5   4  242.01   10.24
  11   5   4  236.76   75.92
  11   5   4  229.92   12.91
 -11   5  -4  244.25   13.22
 -11  -5  -4  220.38   10.70
 -11   5  -4  243.87   16.36
  11  -5   5  511.76   18.83
  11   5   5  489.63   18.29
  11   5   5  467.92   31.16
 -11   5  -5  487.55   18.83
 -11  -5  -5  466.33   18.06
 -11   5  -5  463.08   34.04
  11  -5   6  115.54   12.19
  11   5   6  109.47   14.05
  11   5   6  105.20    4.76
 -11   5  -6  117.78   14.25
 -11  -5  -6  102.26   17.21
 -11   5  -6  111.14    6.64
  11  -5   7  331.08   22.49
  11   5   7  336.77   22.95
  11   5   7  307.77   22.54
 -11   5  -7  323.23   41.32
 -11  -5  -7  321.59   24.57
 -11   5  -7  272.63   18.83
  11  -5   8  261.10   13.97
  11   5   8  237.67   26.47
  11   5   8  231.75   14.87
 -11   5  -8  249.94   32.03
 -11  -5  -8  255.85   19.86
 -11   5  -8  215.67    8.31
  11  -5   9  483.05   23.15
  11   5   9  473.79   23.15
  11   5   9  394.16   31.13
 -11   5  -9  458.58   23.15
 -11  -5  -9  478.68   23.64
 -11   5  -9  411.53   19.63
  11  -5  10  143.12   21.28
  11   5  10  140.34   20.66
  11   5  10  129.97   12.32
 -11   5 -10  163.49   68.56
 -11  -5 -10  141.65   24.93
 -11   5 -10   99.77   14.82
  11  -5  11  426.73   33.83
  11   5  11  413.61   32.83
  11   5  11  374.20   34.71
 -11   5 -11  473.56   45.64
 -11  -5 -11  462.78   41.52
  11  -5  12   17.26    4.40
  11   5  12   26.42    5.84
  11   5  12   13.74    3.19
 -11   5 -12   13.10    3.50
 -11  -5 -12   19.27    4.71
  11  -5  13  110.99   14.74
  11   5  13  116.03   15.05
 -11   5 -13  134.65   16.34
 -11  -5 -13  115.31   16.44
  11  -5  14   31.46    8.28
  11   5  14   43.14   11.01
 -11   5 -14   41.21   10.93
 -11  -5 -14   44.71   10.57
  11  -5  15   50.55   11.63
  11   5  15   54.70   11.40
 -11   5 -15   62.75    9.06
 -11  -5 -15   45.00    8.34
  11  -5  16    3.37    3.11
  11   5  16    5.58    3.42
 -11   5 -16    2.34    3.22
 -11  -5 -16    2.55    2.65
 -11  -7  20    3.06    2.06
 -11   7  20    3.06    1.78
  11   7 -20   12.63    4.14
  11  -7 -20    1.11    1.44
 -11  -7  19  120.17   14.97
 -11   7  19  100.36   18.11
  11   7 -19  125.37   17.44
  11  -7 -19  123.85   19.17
 -11  -7  18    4.12    2.39
 -11   7  18   -1.60    1.83
  11   7 -18    7.54    3.81
  11  -7 -18    2.06    1.88
 -11  -7  17  176.74   23.64
 -11   7  17  153.54   24.26
  11   7 -17  148.24   25.42
  11  -7 -17  162.52   21.40
 -11  -7  16   32.08    4.58
 -11   7  16   22.69   14.10
  11   7 -16   24.70    4.66
  11  -7 -16   21.04    6.38
 -11  -7  15  291.33   14.82
 -11   7  15  269.46   30.41
  11   7 -15  318.86   21.87
  11  -7 -15  297.07   27.37
 -11  -7  14   88.24   12.30
 -11   7  14   72.91   10.42
  11   7 -14   67.74    8.80
  11  -7 -14   78.80   11.24
 -11  -7  13  199.13   17.73
 -11   7  13  171.55   24.13
  11   7 -13  158.97   22.00
  11  -7 -13  197.58   22.15
 -11  -7  12    0.10    0.39
 -11  -7  11  181.45   16.11
 -11   7  11  176.20   23.33
  11  -7 -11  165.09   11.29
  11   7 -11  175.89   18.57
 -11  -7  11  154.72    8.85
 -11   7  11  176.44   23.51
 -11  -7  10  134.83   16.08
 -11   7  10  115.21   13.40
  11  -7 -10  122.31    9.67
  11   7 -10  106.43   14.51
 -11  -7  10  119.12    7.82
 -11   7  10  134.40   16.85
 -11  -7   9  501.55   30.56
 -11   7   9  424.16   24.31
  11  -7  -9  452.07   22.77
  11   7  -9  408.96   21.30
 -11  -7   9  424.83   21.56
 -11   7   9  449.01   23.46
 -11   7   8    5.74    1.85
  11  -7  -8    0.36    0.51
  11   7  -8    2.11    1.00
 -11  -7   8    0.93    1.26
 -11   7   8    6.71    2.14
 -11   7   7  462.39   33.24
  11   7  -7  403.19   27.32
  11  -7  -7  386.42   28.04
  11   7  -7  464.37   36.22
 -11  -7   7  449.71   30.18
 -11   7   7  431.93   30.54
 -11   7   6   20.02    3.06
  11   7  -6   16.21    3.14
  11  -7  -6   18.01    3.45
  11   7  -6   18.42    3.06
 -11  -7   6   22.64    3.76
 -11   7   6   16.93    3.24
 -11   7   5   36.79    6.35
  11   7  -5   27.48    4.27
  11  -7  -5   36.30    5.66
  11   7  -5   32.26    3.52
 -11  -7   5   31.72    4.17
 -11   7   5   41.37    6.74
 -11   7   4    1.34    1.03
  11   7  -4    1.78    1.18
  11  -7  -4    0.15    0.59
  11   7  -4   -2.24    1.08
 -11  -7   4    3.70    2.01
 -11   7   4    4.14    1.98
 -11   7   3   42.37    8.16
  11   7  -3   46.57    6.82
  11  -7  -3   41.68    5.79
  11   7  -3   48.57    7.74
 -11  -7   3   44.15    7.92
 -11   7   3   49.99    6.84
  11   7  -2    2.47    1.21
 -11   7   2    1.57    0.69
  11  -7  -2    2.06    1.26
  11   7  -2    1.34    1.13
 -11  -7   2    5.99    2.86
 -11   7   2    1.36    0.62
  11   7  -1    9.21    3.16
 -11   7   1   12.35    1.83
  11  -7  -1   11.42    2.32
  11   7  -1   11.73    1.85
 -11  -7   1   10.39    2.83
 -11   7   1   10.88    3.01
  11   7   0   60.36   22.25
 -11   7   0   59.61   21.64
  11  -7   0   61.20   22.46
  11   7   0   51.43    9.06
 -11  -7   0   64.37    9.39
 -11   7   0   55.78    8.00
  11   7   1   23.54    3.86
 -11   7  -1   20.56    3.50
  11   7   1   20.25    4.14
 -11  -7  -1   22.18    4.48
 -11   7  -1   33.29    4.50
  11   7   2   50.32    7.10
  11   7   2   37.00    5.20
 -11   7  -2   38.98    5.66
 -11  -7  -2   46.49    7.87
 -11   7  -2   56.26    9.52
  11  -7   3    3.52    1.88
  11   7   3    7.85    3.16
  11   7   3    3.94    1.57
 -11   7  -3    2.93    1.78
 -11  -7  -3    4.58    2.16
 -11   7  -3    7.87    3.22
  11  -7   4   29.35    4.12
  11   7   4   30.74    4.61
  11   7   4   18.32    3.37
 -11   7  -4   24.03    3.32
 -11  -7  -4   34.24    6.17
 -11   7  -4   27.24    4.84
  11  -7   5    3.24    1.49
  11   7   5    5.40    2.42
  11   7   5    1.47    0.72
 -11   7  -5    8.34    3.45
 -11  -7  -5    4.68    2.03
 -11   7  -5    3.50    1.67
  11  -7   6   -2.96    1.31
  11   7   6    1.44    0.90
 -11   7  -6    0.00    1.67
 -11  -7  -6    4.84    2.19
 -11   7  -6   -1.78    0.98
  11  -7   7   22.46    4.04
  11   7   7   21.40    4.30
 -11   7  -7   17.65    4.22
 -11  -7  -7   26.65    5.27
 -11   7  -7   16.93    3.22
  11  -7   8   36.27    7.18
  11   7   8   33.96   20.20
 -11   7  -8   38.49    7.33
 -11  -7  -8   30.85    6.84
 -11   7  -8   23.28    4.91
  11  -7   9    5.12    3.22
  11   7   9    6.38    2.32
 -11   7  -9   10.57    3.16
 -11  -7  -9    8.39    3.27
  11  -7  10   61.77   10.70
  11   7  10   49.52    9.85
 -11   7 -10   49.47    9.52
 -11  -7 -10   43.32    9.26
  11  -7  11    5.02    2.47
  11   7  11    4.91    2.44
 -11   7 -11    3.50    3.09
 -11  -7 -11    8.70    3.96
  11  -7  12    3.34    1.98
  11   7  12    2.42    2.50
 -11   7 -12   -1.13    2.47
 -11  -7 -12   -0.46    1.21
  11  -7  13   -1.26    2.08
  11   7  13   -1.41    2.16
 -11   7 -13   -3.06    2.29
 -11  -7 -13   -0.87    2.60
  11  -7  14   19.91    5.61
  11   7  14   10.83    3.55
 -11   7 -14   29.02    5.71
 -11  -7 -14    7.28    2.50
 -11  -9  17    2.16    3.29
 -11   9  17    0.54    0.93
  11   9 -17    5.17    3.16
  11  -9 -17    3.42    2.11
 -11  -9  16    8.70    4.14
  11   9 -16    8.16    4.27
  11  -9 -16   10.78    4.89
 -11  -9  15   46.28    6.15
 -11   9  15   50.58    7.46
  11   9 -15   62.39    7.74
  11  -9 -15   50.19    9.98
 -11  -9  14    0.13    1.85
 -11   9  14    5.45    2.50
  11   9 -14    0.31    1.93
  11  -9 -14    2.62    2.03
 -11  -9  13   24.90    6.56
 -11   9  13   24.75    5.79
  11   9 -13   21.97    5.48
  11  -9 -13   22.02    5.71
 -11  -9  12   24.98    3.32
 -11   9  12   23.75   14.66
  11   9 -12   15.92    5.09
  11  -9 -12   16.49    5.92
 -11  -9  11    3.11    2.14
 -11   9  11    4.43    2.68
  11   9 -11    1.47    1.13
  11  -9 -11    5.58    1.93
 -11  -9  10    5.61    3.60
 -11   9  10    1.83    1.26
  11   9 -10    4.45    3.42
  11  -9 -10    3.11    2.34
 -11  -9  10    2.19    1.78
 -11  -9   9   27.68    7.38
 -11   9   9   21.35    6.33
  11   9  -9   24.23    6.15
  11  -9  -9   15.28    4.71
 -11  -9   9   15.59    4.99
 -11   9   8    4.81    2.65
  11   9  -8    3.78    1.90
  11   9  -8    3.78    1.93
  11  -9  -8    9.06    5.89
 -11  -9   8    3.94    1.98
 -11   9   7  106.59   17.11
  11   9  -7  114.15   20.04
  11   9  -7  102.14   13.22
  11  -9  -7   96.55   21.17
 -11  -9   7   88.04   16.75
 -11   9   6   15.62    3.37
  11   9  -6   15.69    3.83
  11  -9  -6    9.16    2.19
  11   9  -6   12.37    2.39
  11  -9  -6   16.85    3.70
 -11  -9   6   11.65    2.60
 -11   9   5   69.13   10.24
  11   9  -5   71.21    9.11
  11  -9  -5   63.21    9.78
  11   9  -5   56.08    9.44
 -11  -9   5   59.74    9.29
 -11   9   5   64.29   11.01
 -11   9   4   29.87    5.76
  11   9  -4   27.76    6.20
  11  -9  -4   23.98    4.94
  11   9  -4   21.04    4.14
 -11  -9   4   28.81    8.00
 -11   9   4   28.25    5.20
 -11   9   3    0.82    0.98
  11   9  -3    3.83    1.80
  11  -9  -3    4.17    1.96
  11   9  -3    1.18    1.13
 -11  -9   3    3.73    1.88
 -11   9   3    4.32    2.39
  11   9  -2   26.22    5.20
 -11   9   2   31.64    6.53
  11  -9  -2   26.24    4.99
  11   9  -2   23.46    4.89
 -11  -9   2   32.67    7.54
 -11   9   2   37.20    6.56
  11   9  -1    5.56    3.06
 -11   9   1    9.16    1.75
  11  -9  -1    5.09    2.32
  11   9  -1    1.93    0.93
 -11  -9   1    2.57    1.62
 -11   9   1    2.34    1.16
  11   9   0   10.11    2.14
 -11   9   0    5.61    2.57
  11  -9   0    4.86    2.21
 -11  -9   0    0.75    0.93
 -11   9   0    2.14    1.05
  11   9   1   54.03    9.78
 -11   9  -1   50.45    8.46
  11  -9   1   52.97    9.24
 -11  -9  -1   48.16    9.36
 -11   9  -1   53.67    9.24
  11   9   2   -0.39    1.57
 -11   9  -2    4.99    2.52
 -11   9  -2   -0.03    1.31
 -11  -9  -2    4.14    2.78
 -11   9  -2    2.80    1.39
  11  -9   3   95.50   11.71
  11   9   3   84.54    9.90
 -11   9  -3   81.81    9.47
 -11  -9  -3   81.86   13.02
 -11   9  -3   70.67   10.57
  11  -9   4    0.03    1.29
  11   9   4    3.29    2.26
 -11   9  -4    2.19    1.65
 -11  -9  -4    4.66    3.14
 -11   9  -4   -0.67    1.44
  11  -9   5  274.69   14.18
  11   9   5  258.27   16.83
 -11   9  -5  251.82   26.91
 -11  -9  -5  268.77   11.91
 -11   9  -5  232.96   14.07
  11  -9   6    0.36    1.13
  11   9   6    6.77    2.39
 -11   9  -6    2.01    1.57
 -11  -9  -6    2.37    2.19
 -11   9  -6    1.31    1.13
  11  -9   7   66.58   10.68
  11   9   7   53.43    8.49
 -11   9  -7   59.45    8.77
 -11  -9  -7   62.16   10.57
  11  -9   8    5.66    2.86
  11   9   8   13.04    3.60
 -11   9  -8    5.30    2.68
 -11  -9  -8   12.32    9.78
  11  -9   9   48.73   12.22
  11   9   9   41.75   10.68
 -11   9  -9   55.03   13.28
 -11  -9  -9   48.52   13.56
  11  -9  10    1.75    2.70
  11   9  10    3.63    1.90
 -11   9 -10    1.90    1.80
 -11  -9 -10    3.76    2.57
  11  -9  11   66.45    8.80
  11   9  11   68.41   10.55
 -11   9 -11   71.62   13.04
 -11  -9 -11   80.35   14.59
 -11 -11  12   29.28    8.18
 -11  11  12   23.59    5.09
  11  11 -12   22.36    4.37
  11 -11 -12   26.60    5.71
 -11 -11  11   41.47    7.80
 -11  11  11   39.62    6.92
  11  11 -11   32.34    4.30
  11 -11 -11   38.20    6.35
 -11 -11  10   41.34    6.07
 -11  11  10   30.77    5.66
  11  11 -10   33.55    4.61
  11 -11 -10   41.57    6.59
 -11 -11   9   41.78    7.23
 -11  11   9   30.69    4.58
  11  11  -9   29.74    5.69
  11 -11  -9   30.05    5.40
 -11  11   8   44.74   11.45
  11  11  -8   38.31    9.06
  11  11  -8   40.93    9.13
  11 -11  -8   40.37    9.70
 -11 -11   8   34.24   10.16
 -11  11   7   79.14   13.43
  11  11  -7   77.16   13.92
  11 -11  -7   75.95   12.43
 -11 -11   7   73.32   14.92
 -11  11   6   26.68    7.59
  11  11  -6   23.54    7.56
  11 -11  -6   41.09   11.06
 -11 -11   6   24.23    8.75
 -11  11   5   34.14    8.44
  11  11  -5   35.14    6.79
  11 -11  -5   40.24    6.25
 -11 -11   5   41.21    8.44
 -11  11   4   62.65    7.92
  11  11  -4   58.09    8.39
  11 -11  -4   56.62    8.62
 -11 -11   4   56.65    9.24
 -11  11   3   54.21    5.87
  11  11  -3   59.38   10.93
  11 -11  -3   63.29    8.62
 -11 -11   3   54.34    9.06
  11  11  -2   54.36    8.54
 -11  11   2   69.31    9.06
  11 -11  -2   69.18   10.91
 -11 -11   2   68.36   11.47
  11  11  -1   11.42    5.84
 -11  11   1   13.69    4.04
  11 -11  -1    8.88    3.73
 -11 -11   1    5.76    2.86
  11  11   0   13.35    4.79
 -11  11   0   14.00    4.32
  11 -11   0    9.90    3.01
 -11 -11   0   19.73    5.76
  11  11   1   25.16    6.79
 -11  11  -1   13.22    4.04
  11 -11   1   17.65    5.09
  11 -11   1   15.90    4.76
 -11 -11  -1   14.74    4.30
  11  11   2   -0.33    1.31
 -11  11  -2    2.39    1.67
  11 -11   2    2.62    1.49
  11 -11   2    0.10    1.18
 -11 -11  -2   -2.34    2.24
  11  11   3   39.44    7.98
  11 -11   3   42.94    8.16
 -11 -11  -3   51.87    9.13
  11 -11   4   41.06    7.10
  11  11   4   36.64    6.48
 -11  11  -4   28.69    8.03
  11 -11   4   29.77    4.91
 -11 -11  -4   40.80    7.13
  11 -11   5    3.34    2.65
  11  11   5    0.95    1.41
 -11  11  -5    2.78    2.73
 -11 -11  -5    2.88    2.50
  11 -11   6    1.52    1.39
  11  11   6    3.01    2.08
 -11  11  -6    2.68    1.88
 -11 -11  -6    2.32    2.52
  11 -11   7   -0.28    1.96
  11  11   7    1.08    1.80
 -11  11  -7    3.06    2.19
 -11 -11  -7   -2.50    2.57
 -12   0  23    1.65    1.60
  12   0 -23   -3.32    2.50
 -12   0  22  175.61   24.98
  12   0 -22  176.64   32.70
 -12   0  21    2.60    1.88
  12   0 -21   -2.08    2.34
 -12   0  20  360.74   20.92
  12   0 -20  358.89   14.82
 -12   0  19    1.98    1.49
  12   0 -19   -0.80    1.41
 -12   0  19    0.82    0.80
 -12   0  18  650.56   50.81
  12   0 -18  747.93  435.40
 -12   0  18  774.61  450.89
 -12   0  17   -1.96    2.37
  12   0 -17   -3.88    2.16
 -12   0  17    0.13    0.57
 -12   0  16 1145.29  421.15
  12   0 -16 1247.63  458.81
 -12   0  16 1239.57   60.79
 -12   0  15    1.93    1.47
  12   0 -15    3.34    2.19
 -12   0  15    1.08    0.69
 -12   0  14  325.93   20.81
  12   0 -14  362.34   14.64
 -12   0  14  373.58   14.43
 -12   0  13    0.62    0.93
  12   0 -13   -0.98    1.80
 -12   0  13   -0.23    1.00
 -12   0  12  364.52   18.19
  12   0 -12  428.51   20.79
 -12   0  12  448.39   21.25
 -12   0  11   -0.05    0.72
  12   0 -11    0.46    1.62
 -12   0  11    2.52    1.05
 -12   0  10  858.82   32.11
  12   0 -10  919.38   35.04
 -12   0  10  915.06   34.50
 -12   0   9   -0.05    0.39
 -12   0   8 1019.76   27.40
  12   0  -8 1184.80   32.06
 -12   0   8 1151.13   32.75
 -12   0   6 1368.47   39.26
  12   0  -6 1454.55   45.05
 -12   0   6 1477.37   47.41
  12   0  -5   40.24    6.48
  12   0  -4 3028.73   87.57
 -12   0   4 3052.83   88.45
  12   0  -3   44.22    5.27
  12   0  -2 1937.60   57.19
 -12   0   2 1943.13   56.88
  12   0  -1    4.45    1.34
  12   0   0  117.83   11.73
 -12   0   0  105.94    6.38
  12   0   1    0.39    0.21
  12   0   1    2.03    0.49
 -12   0  -1    1.18    0.95
  12   0   2  703.25   18.32
  12   0   2  801.70   23.23
 -12   0  -2  794.32   22.20
  12   0   3   -0.18    0.41
 -12   0  -3   -0.31    1.23
  12   0   4  166.38   11.53
  12   0   4  185.85   13.07
 -12   0  -4  166.22   11.47
  12   0   5    0.13    0.31
  12   0   5    0.93    0.75
 -12   0  -5   -0.75    1.05
  12   0   6  142.35    7.56
 -12   0  -6  150.32   11.19
  12   0   7   -0.57    0.75
 -12   0  -7   -2.83    1.49
 -12   0  -7    1.39    0.77
  12   0   8   73.48    9.16
 -12   0  -8   79.88   10.50
 -12   0  -8   74.48    7.23
  12   0   9    0.33    0.64
 -12   0  -9    0.77    0.51
 -12   0  -9   -1.11    1.16
  12   0  10  227.22   12.58
 -12   0 -10  246.39   28.69
 -12   0 -10  225.52   12.32
  12   0  11    1.05    1.31
 -12   0 -11   -0.44    1.72
 -12   0 -11   -1.44    1.18
  12   0  12   59.94    9.90
 -12   0 -12   77.49   13.22
 -12   0 -12   59.84   12.84
  12   0  13    0.46    0.87
 -12   0 -13    3.37    2.47
 -12   0 -13   -1.18    1.29
  12   0  14    2.75    2.11
 -12   0 -14    1.54    1.36
 -12   0 -14   -0.77    1.23
  12   0  15    1.88    1.39
 -12   0 -15   -0.51    2.16
  12   0  16    5.81    3.73
 -12   0 -16    1.54    1.83
  12   0  17   -1.08    2.01
 -12   0 -17    2.68    2.68
 -12  -2  23   11.58    4.06
 -12   2  23   12.12    3.63
  12   2 -23   12.73    3.96
  12  -2 -23   15.51    5.25
 -12  -2  22   20.07    7.64
 -12   2  22   30.62    6.15
  12  -2 -22   37.77    5.27
  12   2 -22   35.19    5.66
 -12  -2  21    1.18    1.26
 -12   2  21    5.33    2.39
  12  -2 -21    1.36    1.03
  12   2 -21    0.98    1.54
 -12  -2  20   80.55   10.19
 -12   2  20   78.13   11.22
  12  -2 -20   70.54   11.73
  12   2 -20   97.58   12.81
  12  -2 -20   62.95   10.45
 -12  -2  19   16.70    4.68
 -12   2  19   10.45    3.42
  12  -2 -19   11.81    3.47
  12   2 -19   19.53    5.66
  12  -2 -19   15.02    4.09
 -12  -2  18  164.86   23.51
 -12   2  18  196.99   23.21
  12  -2 -18  192.80   28.89
  12   2 -18  189.84   23.18
 -12   2  18  203.73   16.72
 -12  -2  17   38.90    7.28
 -12   2  17   44.12   18.78
  12  -2 -17   49.63    8.21
  12   2 -17   47.11   20.09
 -12   2  17   45.25    8.39
 -12  -2  16  322.31   19.22
 -12   2  16  294.65   15.85
  12  -2 -16  302.14   33.19
[truncated: 964,252 more chars]
