# Supplementary material for: Structures of substituted pyridine N-oxide with manganese(II) acetate
Source: Acta Crystallogr E Crystallogr Commun. 2018 Sep 11;74(Pt 10):1405–10. doi: 10.1107/S205698901801232X (PMC6176453; doi:10.1107/S205698901801232X)
Supplement: Supplementary file 2 [file e-74-01405-Isup2.hkl]

data_I                                                                          
_shelx_title ' x730out_a.res in C2/c'                                           
_shelx_refln_list_code          4                                               
_shelx_F_calc_maximum      498.59                                               
_exptl_crystal_F_000      1872.00                                               
_reflns_d_resolution_high  0.7703                                               
                                                                                
loop_                                                                           
 _space_group_symop_operation_xyz                                               
 'x, y, z'                                                                      
 '-x, y, -z+1/2'                                                                
 'x+1/2, y+1/2, z'                                                              
 '-x+1/2, y+1/2, -z+1/2'                                                        
 '-x, -y, -z'                                                                   
 'x, -y, z-1/2'                                                                 
 '-x+1/2, -y+1/2, -z'                                                           
 'x+1/2, -y+1/2, z-1/2'                                                         
                                                                                
_cell_length_a    19.9356                                                       
_cell_length_b    10.6032                                                       
_cell_length_c    18.6922                                                       
_cell_angle_alpha  90.000                                                       
_cell_angle_beta  105.925                                                       
_cell_angle_gamma  90.000                                                       
                                                                                
_shelx_F_squared_multiplier     1.000                                           
                                                                                
loop_                                                                           
 _refln_index_h                                                                 
 _refln_index_k                                                                 
 _refln_index_l                                                                 
 _refln_F_squared_calc                                                          
 _refln_F_squared_meas                                                          
 _refln_F_squared_sigma                                                         
 _refln_observed_status                                                         
   2   0   0      85512.83      61598.11       841.21 o                         
   4   0   0        228.41        366.72        20.20 o                         
   6   0   0       2934.36       2944.50        49.79 o                         
   8   0   0      19877.96      20500.88       250.13 o                         
  10   0   0       3065.68       2849.83       173.04 o                         
  12   0   0       2687.90       2643.35       144.33 o                         
  14   0   0       9644.10       8846.57       258.57 o                         
  16   0   0      36545.60      38120.49      1345.21 o                         
  18   0   0        912.00       1027.86       124.42 o                         
  20   0   0       4855.76       4744.17       486.69 o                         
  22   0   0        573.43        668.51        76.99 o                         
  24   0   0         26.84          0.53        28.71 o                         
   3   1   0        732.71        559.89        21.89 o                         
   5   1   0      10108.09      10065.67       136.07 o                         
   7   1   0      44605.22      46710.22       566.61 o                         
   9   1   0       6283.38       6141.03       114.37 o                         
  11   1   0      24371.86      23638.60       319.63 o                         
  13   1   0       3487.05       3324.49       175.52 o                         
  15   1   0         12.43         15.45        34.86 o                         
  17   1   0      12788.72      13192.61       471.35 o                         
  19   1   0        179.59        204.58        33.85 o                         
  21   1   0       1629.49       1737.75       154.64 o                         
  23   1   0       1556.77       1453.50       172.48 o                         
   0   2   0      36543.64      36829.50       533.49 o                         
   2   2   0       2157.58       2452.94        41.37 o                         
   4   2   0       1539.40       1472.69        40.17 o                         
   6   2   0      33299.46      31519.84       288.18 o                         
   8   2   0       7790.25       8305.62       152.36 o                         
  10   2   0      70778.62      72267.37       867.63 o                         
  12   2   0          4.92         31.21        27.90 o                         
  14   2   0       4771.28       4748.38       155.64 o                         
  16   2   0       2236.60       2296.31       119.59 o                         
  18   2   0       2425.55       2431.22       157.80 o                         
  20   2   0        329.76        382.19        72.49 o                         
  22   2   0       2569.85       2786.90       183.86 o                         
  24   2   0        210.92        185.22        50.81 o                         
   1   3   0       6016.47       5454.88        71.61 o                         
   3   3   0       5092.20       5212.93       124.38 o                         
   5   3   0       5129.39       4791.31       105.77 o                         
   7   3   0       2288.19       2994.43        68.28 o                         
   9   3   0         73.72        103.99        12.41 o                         
  11   3   0      34556.85      36278.09       437.10 o                         
  13   3   0       6837.53       6611.91       228.15 o                         
  15   3   0         14.78         34.55        18.49 o                         
  17   3   0      11765.49      12088.07       328.89 o                         
  19   3   0        248.71        349.63        51.01 o                         
  21   3   0       1454.93       1637.33       115.49 o                         
  23   3   0        160.23         82.97        46.76 o                         
   0   4   0      49041.02      46158.33      1173.17 o                         
   2   4   0       2299.96       2122.36        72.10 o                         
   4   4   0        299.00        267.29        21.21 o                         
   6   4   0       2844.95       2851.86        68.14 o                         
   8   4   0       1132.32       1134.55        61.59 o                         
  10   4   0      13038.33      12847.65       260.20 o                         
  12   4   0       9939.26      10502.23       244.39 o                         
  14   4   0       3006.26       3153.49       130.54 o                         
  16   4   0      13200.41      13214.26       354.20 o                         
  18   4   0        352.46        397.77        44.98 o                         
  20   4   0       1082.18       1072.43       102.05 o                         
  22   4   0        234.84        314.38        55.08 o                         
   1   5   0      29211.22      29384.74       511.77 o                         
   3   5   0       1230.41       1511.24        60.86 o                         
   5   5   0        766.04        795.45        75.86 o                         
   7   5   0       4834.90       5022.83       126.67 o                         
   9   5   0      27606.15      30472.79       581.54 o                         
  11   5   0       3405.52       3262.81       132.39 o                         
  13   5   0       2201.02       2193.36        75.62 o                         
  15   5   0        724.24        639.69        50.11 o                         
  17   5   0       4783.55       4872.41       310.68 o                         
  19   5   0         44.48         81.06        27.91 o                         
  21   5   0       1133.97       1131.28       137.03 o                         
  23   5   0        147.15        211.47        56.38 o                         
   0   6   0      24542.41      25870.50       756.89 o                         
   2   6   0      19637.26      18613.91       335.07 o                         
   4   6   0      13441.60      13901.10       328.54 o                         
   6   6   0      22446.10      24098.99       296.38 o                         
   8   6   0        206.87        228.85        29.26 o                         
  10   6   0      27419.26      27678.07       495.74 o                         
  12   6   0        273.75        233.12        30.63 o                         
  14   6   0       7042.17       6995.67       168.13 o                         
  16   6   0          0.22         42.11        16.54 o                         
  18   6   0       4185.64       4091.57       264.30 o                         
  20   6   0         78.60         44.17        19.93 o                         
  22   6   0       2230.30       1934.32       174.58 o                         
   1   7   0       1645.45       1919.21       169.59 o                         
   3   7   0        504.49        695.79        78.07 o                         
   5   7   0        147.66        125.78        15.24 o                         
   7   7   0       7805.34       7737.90       253.00 o                         
   9   7   0       4683.90       4762.21       199.56 o                         
  11   7   0       1532.96       1403.08       114.00 o                         
  13   7   0       6089.62       5991.87       224.06 o                         
  15   7   0         17.64         47.30        18.12 o                         
  17   7   0        877.04        702.11        80.09 o                         
  19   7   0        456.68        410.63        74.07 o                         
  21   7   0        547.21        502.22        77.70 o                         
   0   8   0        414.05        468.26        76.59 o                         
   2   8   0         20.21         34.52        14.68 o                         
   4   8   0       5749.71       5408.28       251.51 o                         
   6   8   0         96.88        112.36        24.31 o                         
   8   8   0       2177.95       2119.36       112.08 o                         
  10   8   0        279.28        366.22        37.43 o                         
  12   8   0       1611.53       1607.59        83.80 o                         
  14   8   0        249.94        265.37        35.10 o                         
  16   8   0        208.42        214.91        35.37 o                         
  18   8   0          0.28         45.08        36.58 o                         
  20   8   0       5700.53       5595.66       360.13 o                         
   1   9   0          2.27         -9.49        16.51 o                         
   3   9   0      18264.39      18895.19       434.66 o                         
   5   9   0       1673.17       1697.34       108.75 o                         
   7   9   0       2616.15       2610.99       111.20 o                         
   9   9   0         16.59         55.65        29.15 o                         
  11   9   0        114.82         98.65        33.03 o                         
  13   9   0       3320.87       3233.78       150.67 o                         
  15   9   0          3.10         51.90        18.65 o                         
  17   9   0          2.18          7.59        21.95 o                         
   0  10   0        637.84        560.61        66.05 o                         
   2  10   0       8187.12       8781.64       343.74 o                         
   4  10   0       2175.33       2488.69       344.22 o                         
   6  10   0         32.41         77.06        40.70 o                         
   8  10   0        425.31        433.99        45.71 o                         
  10  10   0       4674.67       4413.65       264.12 o                         
  12  10   0        306.25        335.90        47.33 o                         
  14  10   0       3672.77       3494.16       238.77 o                         
  16  10   0        630.58        677.90        81.79 o                         
   1  11   0        750.09        667.51        71.20 o                         
   3  11   0       9208.07       9382.62       377.36 o                         
   5  11   0        582.07        615.77        71.86 o                         
   7  11   0       2340.68       2626.55       182.15 o                         
   9  11   0       5708.66       5897.23       257.34 o                         
  11  11   0        320.02        327.78        49.74 o                         
  13  11   0       1963.94       1554.41       135.31 o                         
   0  12   0       1254.99       1407.76       171.74 o                         
   2  12   0       1152.27       1041.36        84.75 o                         
   4  12   0       4333.58       4325.41       293.34 o                         
   6  12   0       3980.22       4353.53       251.59 o                         
   8  12   0      12179.65      13458.98       880.79 o                         
  10  12   0        437.53        474.75        65.90 o                         
  12  12   0        511.74        575.98        74.65 o                         
   1  13   0        224.61        357.31        74.34 o                         
   3  13   0       2998.73       3028.73       230.77 o                         
   5  13   0       1429.68       1263.47       122.22 o                         
   7  13   0       1581.49       1468.82       100.99 o                         
 -25   1   1        373.86        367.09        76.54 o                         
 -23   1   1       2086.65       2155.26       175.14 o                         
 -21   1   1        992.99       1180.08        73.77 o                         
 -19   1   1       5786.01       5952.47       219.60 o                         
 -17   1   1        440.41        560.71        48.75 o                         
 -15   1   1       2313.58       2362.04       124.56 o                         
 -13   1   1       1621.89       2083.29       130.93 o                         
 -11   1   1       2281.04       2547.38        97.62 o                         
  -9   1   1        369.18        313.80        26.07 o                         
  -7   1   1      32872.84      32326.22       354.51 o                         
  -5   1   1      14568.16      15213.35       118.41 o                         
  -3   1   1       1891.78       1933.56        41.44 o                         
  -1   1   1       1909.94       1896.29        42.57 o                         
   1   1   1      27401.10      27080.44       289.04 o                         
   3   1   1       5899.27       6753.46        87.97 o                         
   5   1   1       2103.94       2370.87        53.58 o                         
   7   1   1       2673.35       2518.70        53.86 o                         
   9   1   1       3067.41       3037.31        85.11 o                         
  11   1   1      13407.97      13601.40       175.86 o                         
  13   1   1          6.74         14.42        10.49 o                         
  15   1   1       1292.53       1488.65       105.99 o                         
  17   1   1        222.52        329.55        52.54 o                         
  19   1   1       4866.80       4893.81       298.97 o                         
  21   1   1        650.76        593.12        69.52 o                         
  23   1   1       1208.80       1587.53       108.72 o                         
 -24   2   1        148.82        142.30        35.92 o                         
 -22   2   1          3.87         58.08        26.00 o                         
 -20   2   1         12.80         20.27        17.06 o                         
 -18   2   1       4428.65       4553.94       191.49 o                         
 -16   2   1       1463.32       1363.64        99.97 o                         
 -14   2   1        539.06        509.73        47.02 o                         
 -12   2   1       5080.00       5145.39       128.38 o                         
 -10   2   1        825.79        599.23       102.61 o                         
  -8   2   1          2.75         50.46         5.89 o                         
  -6   2   1      16413.24      15879.56       183.74 o                         
  -4   2   1      57544.41      60640.01       485.97 o                         
  -2   2   1        782.91        812.84        33.90 o                         
   0   2   1      11589.37      11025.34       124.79 o                         
   2   2   1       8047.18       8254.18        95.74 o                         
   4   2   1       4298.36       3989.37        57.68 o                         
   6   2   1      11942.46      12539.30       266.38 o                         
   8   2   1      34383.40      37294.40       346.55 o                         
  10   2   1          6.44         43.71        15.01 o                         
  12   2   1       6438.23       6734.58       201.73 o                         
  14   2   1       1856.75       1637.65        89.92 o                         
  16   2   1       1555.25       1594.63       100.63 o                         
  18   2   1       5343.39       5574.44       188.58 o                         
  20   2   1        149.15         71.65        58.52 o                         
  22   2   1        575.67        761.23        77.46 o                         
  24   2   1         32.30         13.53        26.89 o                         
 -23   3   1        366.80        419.04        83.34 o                         
 -21   3   1        476.51        517.89        62.05 o                         
 -19   3   1        700.39        634.43        62.99 o                         
 -17   3   1       8518.84       9110.78       261.36 o                         
 -15   3   1       6264.25       6029.26       164.62 o                         
 -13   3   1       6454.74       6840.05       249.75 o                         
 -11   3   1       2413.59       2568.15        98.12 o                         
  -9   3   1        166.88        162.98        24.90 o                         
  -7   3   1       1072.64       1342.12        62.71 o                         
  -5   3   1       1156.91       1173.81        59.12 o                         
  -3   3   1      14174.11      14319.87       212.46 o                         
  -1   3   1       8335.30       8239.21       134.02 o                         
   1   3   1      21352.71      20454.56       321.83 o                         
   3   3   1      12346.19      11826.48       148.92 o                         
   5   3   1        355.61        341.50        24.98 o                         
   7   3   1        150.00        120.20        15.36 o                         
   9   3   1        605.58        679.40        40.27 o                         
  11   3   1      14459.05      15531.09       183.27 o                         
  13   3   1      16668.57      16062.30       306.88 o                         
  15   3   1       7594.19       7263.21       146.13 o                         
  17   3   1       2843.29       3071.58       192.27 o                         
  19   3   1        577.09        579.47        61.76 o                         
  21   3   1         17.21          2.47        31.37 o                         
  23   3   1        264.68        358.43        58.92 o                         
 -24   4   1        887.77        855.52        96.93 o                         
 -22   4   1        143.47        122.58        32.69 o                         
 -20   4   1       2246.73       2221.89       191.09 o                         
 -18   4   1        321.98        315.72        65.00 o                         
 -16   4   1        352.57        444.85        40.39 o                         
 -14   4   1        648.29        781.37        50.16 o                         
 -12   4   1       9052.62       8631.68       202.09 o                         
 -10   4   1      19481.26      19393.19       243.01 o                         
  -8   4   1       1778.89       1988.58        53.34 o                         
  -6   4   1       1846.94       2294.29        69.70 o                         
  -4   4   1      10859.99      10552.87       169.25 o                         
  -2   4   1       1755.01       2086.38        73.52 o                         
   0   4   1        864.24        978.83        49.52 o                         
   2   4   1       6510.23       5696.23       101.51 o                         
   4   4   1      41923.36      44301.70       485.49 o                         
   6   4   1       9013.25       9273.64       174.00 o                         
   8   4   1        706.66        677.77        38.31 o                         
  10   4   1      15549.27      15992.82       296.60 o                         
  12   4   1       2717.70       2820.95       117.28 o                         
  14   4   1        207.79        181.39        34.09 o                         
  16   4   1        945.90        981.90        70.73 o                         
  18   4   1         15.15          7.64        38.81 o                         
  20   4   1       3813.90       4144.34       265.87 o                         
  22   4   1        353.48        306.02        56.74 o                         
 -23   5   1       1981.40       1817.20       146.28 o                         
 -21   5   1       2383.95       2382.62       193.44 o                         
 -19   5   1         23.45         31.64        17.26 o                         
 -17   5   1        829.66        856.29        72.37 o                         
 -15   5   1        217.13        319.39        34.41 o                         
 -13   5   1        713.56        619.05        45.05 o                         
 -11   5   1         19.18         30.63        12.89 o                         
  -9   5   1      17115.21      17310.75       230.06 o                         
  -7   5   1      25108.29      24957.63       335.71 o                         
  -5   5   1      27994.70      28524.15       352.31 o                         
  -3   5   1         64.54         52.91        13.07 o                         
  -1   5   1       8746.10       8961.77       163.42 o                         
   1   5   1      13768.96      13948.41       275.20 o                         
   3   5   1         66.57         73.30        34.33 o                         
   5   5   1      11339.32      11294.39       186.03 o                         
   7   5   1      30556.55      31521.22       383.16 o                         
   9   5   1      20591.46      21525.74       242.50 o                         
  11   5   1        220.10        246.03        31.79 o                         
  13   5   1          8.77         11.26        12.40 o                         
  15   5   1          5.78         21.25        12.44 o                         
  17   5   1        522.74        480.01        49.34 o                         
  19   5   1         42.65         41.46        16.72 o                         
  21   5   1        692.94        635.67        91.64 o                         
 -22   6   1         61.35         63.73        30.45 o                         
 -20   6   1        526.93        542.19        68.85 o                         
 -18   6   1       4101.86       4220.19       216.40 o                         
 -16   6   1        330.47        354.46        32.40 o                         
 -14   6   1        328.64        401.22        34.88 o                         
 -12   6   1       1829.32       1735.16        99.08 o                         
 -10   6   1       9635.53       9947.25       242.56 o                         
  -8   6   1       3973.51       4222.49       120.91 o                         
  -6   6   1      10322.53      10570.55       256.19 o                         
  -4   6   1      11282.97      10916.40       262.23 o                         
  -2   6   1      15886.21      15340.81       329.33 o                         
   0   6   1       4716.98       4927.76       129.76 o                         
   2   6   1       5763.39       5257.60       125.47 o                         
   4   6   1        203.48        162.40        19.54 o                         
   6   6   1       3883.00       3946.94       162.86 o                         
   8   6   1       1722.27       1726.14        74.22 o                         
  10   6   1       2759.26       2984.29       112.68 o                         
  12   6   1       4797.02       4904.17       163.70 o                         
  14   6   1        791.42        829.18        59.35 o                         
  16   6   1       1430.62       1458.29       106.17 o                         
  18   6   1       2719.96       2962.65       144.70 o                         
  20   6   1        630.83        608.08        87.87 o                         
  22   6   1        450.58        540.29        62.29 o                         
 -21   7   1        178.28        159.13        45.11 o                         
 -19   7   1        447.98        386.29        49.98 o                         
 -17   7   1       4745.57       4095.49       232.27 o                         
 -15   7   1       7573.48       7702.06       301.41 o                         
 -13   7   1       4246.46       4391.61       137.22 o                         
 -11   7   1        199.27        277.71        23.00 o                         
  -9   7   1       2934.80       2992.18        92.99 o                         
  -7   7   1       4164.64       4344.21       150.98 o                         
  -5   7   1        609.56        577.93        58.52 o                         
  -3   7   1      20431.92      21253.57       376.70 o                         
  -1   7   1      56033.68      55165.84      1012.66 o                         
   1   7   1      40560.10      40375.65       773.52 o                         
   3   7   1      19947.62      19849.66       407.28 o                         
   5   7   1        952.89       1287.91        68.03 o                         
   7   7   1        454.55        426.62        41.02 o                         
   9   7   1         64.36         66.09        17.49 o                         
  11   7   1        566.92        589.90        47.85 o                         
  13   7   1      14469.38      14455.35       399.65 o                         
  15   7   1      10089.04      10243.35       387.97 o                         
  17   7   1       3289.77       2969.96       194.13 o                         
  19   7   1        288.62        269.71        59.61 o                         
  21   7   1          3.37         -1.36        30.50 o                         
 -20   8   1       1719.71       1649.82       143.69 o                         
 -18   8   1       2236.45       1921.47       200.11 o                         
 -16   8   1        684.48        598.46        67.03 o                         
 -14   8   1        765.62        620.13        48.36 o                         
 -12   8   1       6038.06       6224.53       167.45 o                         
 -10   8   1       1994.61       1974.77        66.31 o                         
  -8   8   1       2094.54       2063.98        80.25 o                         
  -6   8   1       3125.72       3165.70        89.06 o                         
  -4   8   1       9339.58       9056.18       247.33 o                         
  -2   8   1       5421.37       5226.74       165.53 o                         
   0   8   1       1930.28       1613.12       105.75 o                         
   2   8   1        180.58        187.44        24.13 o                         
   4   8   1       1361.86       1493.90        71.86 o                         
   6   8   1       1871.06       1965.04       104.48 o                         
   8   8   1        467.92        424.41        31.45 o                         
  10   8   1        769.28        743.16        51.50 o                         
  12   8   1      10379.78      10145.92       360.83 o                         
  14   8   1        700.27        697.82        62.37 o                         
  16   8   1        489.25        322.79        46.75 o                         
  18   8   1       1363.91       1355.20       143.30 o                         
 -19   9   1        329.92        147.92       154.27 o                         
 -17   9   1          6.83         15.38        18.22 o                         
 -15   9   1        698.82        593.42        59.39 o                         
 -13   9   1        110.28         98.76        30.26 o                         
 -11   9   1         80.25        105.91        23.44 o                         
  -9   9   1       8312.52       8244.64       219.04 o                         
  -7   9   1       5459.08       5415.24       160.05 o                         
  -5   9   1        338.02        365.14        33.30 o                         
  -3   9   1       1459.68       1562.26        94.05 o                         
  -1   9   1        640.23        683.72        50.50 o                         
   1   9   1        202.45        163.21        43.06 o                         
   3   9   1       4178.21       3727.92       182.91 o                         
   5   9   1       5059.46       5393.61       295.24 o                         
   7   9   1      22046.47      23868.00       584.56 o                         
   9   9   1       8382.29       8509.80       207.72 o                         
  11   9   1       1368.68       1258.15        99.64 o                         
  13   9   1         28.96         14.09        23.62 o                         
  15   9   1       1417.81       1360.17       115.88 o                         
  17   9   1         23.94         74.00        27.46 o                         
 -16  10   1        533.74        530.03        68.30 o                         
 -14  10   1        380.85        400.42        51.52 o                         
 -12  10   1       2268.05       2118.62       137.32 o                         
 -10  10   1       5350.30       5042.16       184.02 o                         
  -8  10   1          4.68         26.63        15.55 o                         
  -6  10   1       1234.19       1197.46       121.37 o                         
  -4  10   1       1364.19       1612.80       169.38 o                         
  -2  10   1       3122.22       3247.89       174.44 o                         
   0  10   1        457.45        455.04        47.51 o                         
   2  10   1        794.62        804.59        78.08 o                         
   4  10   1       1422.10       1357.47       105.20 o                         
   6  10   1       2163.45       1956.03       128.19 o                         
   8  10   1          0.17         34.57        15.31 o                         
  10  10   1        638.83        590.59        78.04 o                         
  12  10   1        596.23        550.17        71.72 o                         
  14  10   1        576.17        270.76        94.47 o                         
  16  10   1         12.08         -4.74        19.02 o                         
 -15  11   1        229.14        224.61        61.29 o                         
 -13  11   1       1530.54       1256.62       112.96 o                         
 -11  11   1        255.12        230.96        45.44 o                         
  -9  11   1         40.41         48.78        31.63 o                         
  -7  11   1         94.81        118.75        28.84 o                         
  -5  11   1          1.33        -17.26        17.26 o                         
  -3  11   1        143.29        120.92        27.33 o                         
  -1  11   1        897.53       1107.18       105.84 o                         
   1  11   1       3011.51       2913.57       283.57 o                         
   3  11   1        161.15        185.69        47.56 o                         
   5  11   1        805.81        722.75        83.36 o                         
   7  11   1        206.35        201.75        51.87 o                         
   9  11   1         19.74         90.31        35.35 o                         
  11  11   1        472.32        407.18        51.73 o                         
  13  11   1        751.81        728.42        65.63 o                         
 -12  12   1         50.53          6.36        29.21 o                         
 -10  12   1         12.86         22.59        33.89 o                         
  -8  12   1         22.40         57.27        29.66 o                         
  -6  12   1         63.59         92.86        33.24 o                         
  -4  12   1        371.11        371.88        63.74 o                         
  -2  12   1       1823.87       1874.02       136.07 o                         
   0  12   1        289.22        250.95        45.96 o                         
   2  12   1        619.26        618.69        67.32 o                         
   4  12   1        964.94       1046.53        76.12 o                         
   6  12   1          8.38          5.10        17.74 o                         
   8  12   1         19.47         88.16        38.32 o                         
  10  12   1        471.54        464.31        62.18 o                         
  -7  13   1       1721.91       1569.41       119.04 o                         
  -5  13   1       1465.45       1401.31        99.47 o                         
  -3  13   1        360.82        366.05        69.62 o                         
  -1  13   1        867.70        940.16        75.65 o                         
   1  13   1        476.40        534.93        74.62 o                         
   3  13   1       1249.03       1199.83       106.42 o                         
   5  13   1       2919.93       3001.09       206.03 o                         
   7  13   1        153.91         93.37        30.03 o                         
 -24   0   2          3.55         89.43        50.23 o                         
 -22   0   2       1312.31       1409.32       215.28 o                         
 -20   0   2       3258.99       3286.05       365.42 o                         
 -18   0   2        376.66        427.18        60.09 o                         
 -16   0   2      21604.93      21855.00       725.98 o                         
 -14   0   2       6896.05       7356.24       328.54 o                         
 -12   0   2      45811.34      48045.63       998.59 o                         
 -10   0   2       4217.45       4443.91       153.66 o                         
  -8   0   2       5809.70       5292.87       132.79 o                         
  -6   0   2      26224.41      25772.11       680.75 o                         
  -4   0   2      30913.20      30485.70       904.89 o                         
  -2   0   2       5817.51       6152.49       225.96 o                         
   2   0   2       4841.57       4712.10        95.89 o                         
   4   0   2     248592.86     271030.94     13876.44 o                         
   6   0   2      38562.02      37280.80       959.02 o                         
   8   0   2      12528.64      13066.64       430.18 o                         
  10   0   2        230.35        370.22        38.20 o                         
  12   0   2      18964.85      18568.89       766.75 o                         
  14   0   2       6789.54       6629.12       430.25 o                         
  16   0   2      22147.04      22959.23      1508.35 o                         
  18   0   2        297.76        410.23        52.04 o                         
  20   0   2       2532.55       2757.33       312.42 o                         
  22   0   2        257.71        225.57        70.28 o                         
  24   0   2        174.76        239.60        59.78 o                         
 -25   1   2        750.94        652.50        76.76 o                         
 -23   1   2       2694.56       3007.15       191.69 o                         
 -21   1   2       2848.91       3254.96       209.51 o                         
 -19   1   2        245.06        245.55        54.40 o                         
 -17   1   2       4735.52       4690.45       132.59 o                         
 -15   1   2        211.45        244.36        38.28 o                         
 -13   1   2         66.99        273.39        42.55 o                         
 -11   1   2      57905.48      58537.09       668.90 o                         
  -9   1   2       9248.26      10739.20       352.45 o                         
  -7   1   2        800.83        906.92        52.92 o                         
  -5   1   2      94035.20      99620.22       851.86 o                         
  -3   1   2        245.83        390.27        21.07 o                         
  -1   1   2      65189.10      69789.70       949.03 o                         
   1   1   2       7375.20       8038.21        84.74 o                         
   3   1   2       1476.56       1431.29        48.03 o                         
   5   1   2      54487.47      55648.54       448.85 o                         
   7   1   2      17389.71      17924.23       236.12 o                         
   9   1   2        115.79        181.40        18.65 o                         
  11   1   2      18576.84      18883.28       273.07 o                         
  13   1   2       1042.00       1104.12        63.16 o                         
  15   1   2       4916.40       5089.52       138.78 o                         
  17   1   2       5849.42       5981.63       198.86 o                         
  19   1   2       1687.16       1826.61       162.31 o                         
  21   1   2       2292.51       2414.84       139.21 o                         
  23   1   2        606.11        706.19        69.82 o                         
 -24   2   2       1089.18       1067.14       102.99 o                         
 -22   2   2      13456.21      13804.97       231.32 o                         
 -20   2   2        432.30        417.80        42.41 o                         
 -18   2   2        739.38        764.41        63.26 o                         
 -16   2   2       1863.88       1968.46       115.09 o                         
 -14   2   2        221.51        283.78        75.17 o                         
 -12   2   2       8414.75       8043.68       183.04 o                         
 -10   2   2      10277.79       9588.42       228.81 o                         
  -8   2   2      15196.56      14789.11       135.80 o                         
  -6   2   2      51941.72      49723.78       417.05 o                         
  -4   2   2       5400.41       5435.18        75.94 o                         
  -2   2   2      27213.45      26751.91       219.92 o                         
   0   2   2      10676.67      10380.32       152.05 o                         
   2   2   2      40733.09      40259.06       323.89 o                         
   4   2   2       5653.31       5883.25       100.41 o                         
   6   2   2     107795.00     111898.03      1506.61 o                         
   8   2   2       8533.92       8167.82       151.49 o                         
  10   2   2      22296.68      21626.11       288.58 o                         
  12   2   2        136.24        101.61        14.57 o                         
  14   2   2        269.17        240.99        39.17 o                         
  16   2   2       4568.94       5058.15       328.34 o                         
  18   2   2         23.50         57.65        20.26 o                         
  20   2   2        671.15        685.51        79.82 o                         
  22   2   2       4644.31       4857.64       362.31 o                         
 -23   3   2        859.20        888.37       109.46 o                         
 -21   3   2       4852.80       4827.61       277.00 o                         
 -19   3   2        137.94        121.13        29.29 o                         
 -17   3   2       3876.86       3992.86       143.64 o                         
 -15   3   2       2533.62       2660.49       170.33 o                         
 -13   3   2        153.50        253.45        36.78 o                         
 -11   3   2      40184.29      41279.27       492.28 o                         
  -9   3   2       7575.63       7047.26       132.63 o                         
  -7   3   2        878.93       1142.68        53.68 o                         
  -5   3   2       6559.48       6370.78        86.00 o                         
  -3   3   2       5203.01       5066.86        67.65 o                         
  -1   3   2       2249.93       2317.03        39.15 o                         
   1   3   2       1605.82       1350.01        42.00 o                         
   3   3   2      16005.45      15739.21       140.75 o                         
   5   3   2      68329.04      70815.05       678.20 o                         
   9   3   2        627.17        681.06        59.39 o                         
  11   3   2       2191.14       2082.26        94.44 o                         
  13   3   2       3364.31       3140.55       114.96 o                         
  15   3   2       3391.36       3387.22       141.13 o                         
  17   3   2       3679.42       3752.93       167.71 o                         
  19   3   2        464.91        491.02        68.66 o                         
  21   3   2       1628.52       1668.51       112.18 o                         
  23   3   2        851.57        811.98        91.78 o                         
 -24   4   2         89.91         71.57        43.05 o                         
 -22   4   2       1214.55       1048.89       132.51 o                         
 -20   4   2        509.49        625.99        73.87 o                         
 -18   4   2        316.88        344.33        35.63 o                         
 -16   4   2       7424.07       7690.61       277.03 o                         
 -14   4   2        283.78        277.14        36.05 o                         
 -12   4   2      14823.40      15403.69       182.99 o                         
 -10   4   2       6873.71       7185.74       184.39 o                         
  -8   4   2       3299.06       3018.24        75.45 o                         
  -6   4   2        204.77        334.59        18.60 o                         
  -4   4   2      33758.50      35320.71       466.80 o                         
  -2   4   2      10599.71      10955.72       190.84 o                         
   0   4   2       8311.75       6806.70        97.35 o                         
   2   4   2      10476.46       9770.96       179.08 o                         
   4   4   2       7209.70       6416.84       122.60 o                         
   6   4   2       3756.21       3837.07        93.35 o                         
   8   4   2       1075.43       1030.10        56.92 o                         
  10   4   2          2.90         14.54         8.75 o                         
  12   4   2       8791.23       8963.37       232.89 o                         
  14   4   2       1919.36       1677.20       122.27 o                         
  16   4   2      14583.79      14980.55       364.40 o                         
  18   4   2        621.72        687.57        69.87 o                         
  20   4   2        655.10        694.02        68.31 o                         
  22   4   2        282.36        269.80        52.50 o                         
 -23   5   2       1024.30        912.51        71.18 o                         
 -21   5   2        402.14        496.90        60.51 o                         
 -19   5   2         18.82          2.69        21.14 o                         
 -17   5   2       2612.38       2496.43       158.41 o                         
 -15   5   2         63.87         47.93        14.07 o                         
 -13   5   2        539.73        583.95        31.89 o                         
 -11   5   2      16054.30      17251.43       280.45 o                         
  -9   5   2       4169.49       5040.83       370.13 o                         
  -7   5   2       3625.44       3811.99        99.68 o                         
  -5   5   2      20221.78      20957.80       357.57 o                         
  -3   5   2        480.29        460.72        26.28 o                         
  -1   5   2      29192.76      29579.14       420.30 o                         
   1   5   2       6313.75       6020.28       115.17 o                         
   3   5   2        634.32        674.45        56.86 o                         
   5   5   2      18239.62      18624.20       228.17 o                         
   7   5   2          8.52         26.85         7.24 o                         
   9   5   2       4513.08       4079.15       133.20 o                         
  11   5   2       8111.56       8554.87       181.38 o                         
  13   5   2        597.28        583.61        36.61 o                         
  15   5   2       2148.50       2206.00       126.40 o                         
  17   5   2       6884.79       7118.94       301.42 o                         
  19   5   2          0.66         42.25        20.10 o                         
  21   5   2       2081.48       1898.01       175.33 o                         
 -22   6   2       1672.86       1604.60       119.42 o                         
 -20   6   2          8.01         55.62        20.96 o                         
 -18   6   2       2286.56       2297.77       142.17 o                         
 -16   6   2        937.67        855.55        70.48 o                         
 -14   6   2       7557.55       7424.60       216.97 o                         
 -12   6   2          1.89         19.12         6.70 o                         
 -10   6   2      27156.61      28402.09       613.32 o                         
  -8   6   2       1891.62       1964.64       105.27 o                         
  -6   6   2      34691.34      35259.25       423.66 o                         
  -4   6   2       3320.70       3280.13       117.97 o                         
  -2   6   2      18814.67      19448.54       459.31 o                         
   0   6   2       1668.40       1493.04        72.96 o                         
   2   6   2      19669.36      18799.28       429.94 o                         
   4   6   2        536.51        395.77        26.46 o                         
   6   6   2       9910.86       9753.51       192.14 o                         
   8   6   2       1052.50       1023.06        42.12 o                         
  10   6   2       9431.23       9327.13       317.27 o                         
  12   6   2         43.20         68.63        12.22 o                         
  14   6   2       7367.43       7549.72       246.20 o                         
  16   6   2         19.66         20.43         9.32 o                         
  18   6   2       4806.63       4750.45       175.01 o                         
  20   6   2         20.91         64.92        22.77 o                         
 -21   7   2        573.33        460.75        78.44 o                         
 -19   7   2        658.42        520.53        74.66 o                         
 -17   7   2         62.17         46.62        22.18 o                         
 -15   7   2        334.51        354.13        42.79 o                         
 -13   7   2       9002.67       9240.00       217.75 o                         
 -11   7   2         68.41         46.82        11.30 o                         
  -9   7   2       5576.13       5378.67       154.46 o                         
  -7   7   2       4564.22       4594.90       146.72 o                         
  -5   7   2       3958.56       3983.86       127.81 o                         
  -3   7   2       5757.22       5666.82       162.78 o                         
  -1   7   2        364.73        490.24        67.07 o                         
   1   7   2       3163.09       3702.79       169.92 o                         
   3   7   2        149.14        222.80        60.67 o                         
   5   7   2        957.03        895.08        88.28 o                         
   7   7   2       6598.17       6628.59       251.38 o                         
   9   7   2        739.22        841.20        55.05 o                         
  11   7   2       1105.55       1067.76        80.21 o                         
  13   7   2       2734.31       2902.95       240.29 o                         
  15   7   2        680.56        689.09        70.35 o                         
  17   7   2       1074.98       1023.85        99.11 o                         
  19   7   2        880.04        928.13        87.62 o                         
 -20   8   2       4725.50       3999.10       322.35 o                         
 -18   8   2         36.77         46.37        22.03 o                         
 -16   8   2       1900.35       1757.61       148.02 o                         
 -14   8   2         27.18         51.83        13.79 o                         
 -12   8   2       6530.20       6667.95       155.06 o                         
 -10   8   2        417.96        448.98        41.33 o                         
  -8   8   2       3049.88       2798.85        81.72 o                         
  -6   8   2          7.42         23.10        14.62 o                         
  -4   8   2       8518.55       8092.81       438.23 o                         
  -2   8   2        271.64        342.04        39.31 o                         
   0   8   2       1343.74       1512.87        58.56 o                         
   2   8   2        112.45         99.06        21.71 o                         
   4   8   2       1761.36       1948.05       119.31 o                         
   6   8   2        277.73        306.55        32.59 o                         
   8   8   2       6219.12       6367.75       254.33 o                         
  10   8   2        115.41        120.22        24.05 o                         
  12   8   2         54.08         58.98        14.46 o                         
  14   8   2        555.97        516.55        62.16 o                         
  16   8   2         62.03         81.97        24.07 o                         
  18   8   2        450.62        532.00        87.03 o                         
 -19   9   2       1007.96       1035.64       107.39 o                         
 -17   9   2        300.17        167.12        38.53 o                         
 -15   9   2        945.53        778.67        57.97 o                         
 -13   9   2       4948.50       5139.04       220.46 o                         
 -11   9   2        730.62        703.87        56.66 o                         
  -9   9   2       2810.23       2945.66       216.82 o                         
  -7   9   2          5.60         10.31        12.45 o                         
  -5   9   2        729.10        672.30        54.21 o                         
  -3   9   2       7703.94       7781.24       232.61 o                         
  -1   9   2        650.19        580.79        57.84 o                         
   1   9   2          2.71          6.02        19.85 o                         
   3   9   2       7837.28       8092.73       254.85 o                         
   5   9   2         44.95         54.64        12.23 o                         
   7   9   2       4645.16       4718.72       242.78 o                         
   9   9   2        494.90        471.01        41.73 o                         
  11   9   2         85.52         43.94        25.55 o                         
  13   9   2         25.23         56.42        37.15 o                         
  15   9   2         86.86         80.84        30.88 o                         
  17   9   2        161.15        147.77        52.78 o                         
 -16  10   2        392.21        299.57        80.02 o                         
 -14  10   2       6085.58       6049.63       230.28 o                         
 -12  10   2        739.25        650.30        74.21 o                         
 -10  10   2       1607.92       1583.66       119.93 o                         
  -8  10   2       2720.17       2584.25       224.22 o                         
  -6  10   2         34.83         37.98        18.25 o                         
  -4  10   2        332.61        419.58        59.96 o                         
  -2  10   2      11070.56      11315.90       434.06 o                         
   0  10   2       2281.82       2446.29       174.54 o                         
   2  10   2      17600.10      17690.28       385.04 o                         
   4  10   2         43.89         33.38        19.24 o                         
   6  10   2        481.44        522.07        60.43 o                         
   8  10   2       4231.89       4061.50       234.51 o                         
  10  10   2       1856.66       1852.14       157.71 o                         
  12  10   2        487.61        440.95        68.76 o                         
  14  10   2       3706.16       3423.43       158.53 o                         
  16  10   2        578.09        534.68        76.35 o                         
 -15  11   2        775.52        692.34       119.65 o                         
 -13  11   2        736.88        674.74        79.50 o                         
 -11  11   2       1713.76       1575.73       118.51 o                         
  -9  11   2       7366.69       7955.37       177.22 o                         
  -7  11   2        738.11        851.95       116.07 o                         
  -5  11   2         63.13         85.69        28.28 o                         
  -3  11   2       2272.02       2519.98       218.50 o                         
  -1  11   2       3750.50       3854.57       259.80 o                         
   1  11   2         13.08         47.25        15.64 o                         
   3  11   2       9110.33       9445.02       275.97 o                         
   5  11   2        564.92        701.22        58.81 o                         
   7  11   2       3511.01       3368.40       163.82 o                         
   9  11   2       5381.73       5058.32       254.64 o                         
  11  11   2          2.36         14.41        19.82 o                         
  13  11   2       2705.41       2501.76       187.89 o                         
 -12  12   2        892.76        831.87        86.18 o                         
 -10  12   2        581.96        458.89        68.53 o                         
  -8  12   2      10406.21      11115.34       639.44 o                         
  -6  12   2       4202.06       4268.08       257.35 o                         
  -4  12   2       3615.49       3757.19       230.73 o                         
  -2  12   2        380.88        454.97        73.31 o                         
   0  12   2        374.06        391.65        70.81 o                         
   2  12   2       3147.37       3283.59       206.83 o                         
   4  12   2       1917.95       1894.51       132.03 o                         
   6  12   2       1522.37       1525.14       210.40 o                         
   8  12   2      11126.78      12109.83       400.67 o                         
  10  12   2        396.85        239.22        46.20 o                         
  -7  13   2        384.29        506.59        68.11 o                         
  -5  13   2       1714.21       1638.75       117.36 o                         
  -3  13   2       4561.72       4328.70       274.61 o                         
  -1  13   2         19.91          5.87        39.86 o                         
   1  13   2        420.46        585.15        96.58 o                         
   3  13   2       2934.56       2898.97       211.07 o                         
   5  13   2        250.20        230.65        49.08 o                         
   7  13   2        396.94        339.80        53.68 o                         
 -25   1   3        172.11        152.52        36.52 o                         
 -23   1   3       1185.12       1273.29        82.77 o                         
 -21   1   3       3519.40       3336.69       229.88 o                         
 -19   1   3       5619.91       5962.32       223.96 o                         
 -17   1   3        929.16       1014.44        66.76 o                         
 -15   1   3       2369.90       2377.75       208.87 o                         
 -13   1   3      12757.58      13053.66       210.74 o                         
 -11   1   3      26407.86      27398.50       452.48 o                         
  -9   1   3       2068.44       2423.06       153.13 o                         
  -7   1   3      13442.38      13230.77       203.39 o                         
  -5   1   3       7683.90       6909.95       100.14 o                         
  -3   1   3      28373.11      28693.39       334.78 o                         
  -1   1   3         55.94         93.46         5.00 o                         
   1   1   3        389.41        294.52        18.35 o                         
   3   1   3        403.57        425.96        28.54 o                         
   5   1   3      15838.66      15264.00       252.47 o                         
   7   1   3       5873.37       5368.76       108.15 o                         
   9   1   3       6378.42       5694.57       114.76 o                         
  11   1   3        794.38        811.78        59.05 o                         
  13   1   3       1277.91       1229.40        77.72 o                         
  15   1   3       1125.19       1163.04        81.95 o                         
  17   1   3        282.93        369.01        36.16 o                         
  19   1   3        692.05        687.19        70.89 o                         
  21   1   3         69.32         51.31        25.02 o                         
  23   1   3        645.67        707.31        67.94 o                         
 -24   2   3        200.18        171.66        68.98 o                         
 -22   2   3        950.42       1088.44       138.21 o                         
 -20   2   3        432.69        562.16        82.75 o                         
 -18   2   3       3935.72       3954.37       247.19 o                         
 -16   2   3       1895.58       1955.22       122.22 o                         
 -14   2   3       3902.99       4029.86       174.16 o                         
 -12   2   3      19140.44      19658.72       306.20 o                         
 -10   2   3        896.43        840.85        37.92 o                         
  -8   2   3      24423.04      26490.44       285.65 o                         
  -6   2   3       1982.45       2486.66       118.14 o                         
  -4   2   3         15.48         47.92         8.75 o                         
  -2   2   3       4865.76       4606.13        60.73 o                         
   0   2   3       4939.57       4814.40        58.85 o                         
   2   2   3       6353.95       6752.29       119.21 o                         
   4   2   3       3437.90       3776.01        86.93 o                         
   6   2   3       9505.22       9814.21       150.59 o                         
   8   2   3       7521.34       8270.52       156.77 o                         
  10   2   3          9.20         49.24         8.57 o                         
  12   2   3        443.16        519.65        41.15 o                         
  14   2   3        772.53        715.49        57.82 o                         
  16   2   3       3118.99       3313.36       167.68 o                         
  18   2   3       1021.73        954.63        87.93 o                         
  20   2   3         98.22         55.84        29.91 o                         
  22   2   3       1111.97       1064.95        87.50 o                         
 -23   3   3         18.17         14.87        29.82 o                         
 -21   3   3        287.64        461.12        61.46 o                         
 -19   3   3          2.92        -11.15        15.94 o                         
 -17   3   3       1329.27       1327.08       117.31 o                         
 -15   3   3       5825.25       5463.20       226.99 o                         
 -13   3   3       8880.38       8910.90       128.59 o                         
 -11   3   3         46.25        867.37       135.23 o                         
  -9   3   3       1155.09       1288.74        49.88 o                         
  -7   3   3       2804.51       3373.75       145.97 o                         
  -5   3   3       2930.17       3125.30        47.70 o                         
  -3   3   3      25230.81      24876.14       277.93 o                         
  -1   3   3       4802.18       4373.53        59.86 o                         
   1   3   3      41919.78      41991.69       421.41 o                         
   3   3   3      23323.32      22738.71       192.44 o                         
   5   3   3      11376.67      11396.50       178.97 o                         
   7   3   3        408.53        470.58        26.91 o                         
   9   3   3        656.78        629.06        42.64 o                         
  11   3   3       2703.83       2663.87       106.28 o                         
  13   3   3       5991.85       5788.98       125.67 o                         
  15   3   3      11509.54      12042.76       364.96 o                         
  17   3   3       4518.79       5031.19       240.44 o                         
  19   3   3       1140.07       1083.78        82.22 o                         
  21   3   3        214.35        142.79        35.17 o                         
  23   3   3         80.69         76.60        55.02 o                         
 -24   4   3        226.53        220.75        44.07 o                         
 -22   4   3        102.85        208.59        42.25 o                         
 -20   4   3        556.35        624.31        73.89 o                         
 -18   4   3        177.55        252.41        61.53 o                         
 -16   4   3       4627.27       4215.27       263.00 o                         
 -14   4   3        286.61        302.94        40.56 o                         
 -12   4   3      15908.59      16510.31       205.69 o                         
 -10   4   3      30224.62      33032.90       405.28 o                         
  -8   4   3       9866.41       9564.52       215.60 o                         
  -6   4   3        436.06        462.52        24.76 o                         
  -4   4   3      16818.79      17093.56       172.80 o                         
  -2   4   3       6925.94       8232.31       107.43 o                         
   0   4   3       2543.44       2444.38        57.05 o                         
   2   4   3      67852.95      70092.59      1210.06 o                         
   4   4   3      27156.54      27766.94       256.29 o                         
   6   4   3      12676.33      12977.33       278.78 o                         
   8   4   3       1135.94       1069.57        63.25 o                         
  10   4   3       3820.40       3730.47       103.70 o                         
  12   4   3        652.37        706.66        38.39 o                         
  14   4   3        811.22        843.95        54.34 o                         
  16   4   3          6.32         21.06        30.11 o                         
  18   4   3       2746.18       2781.89       226.73 o                         
  20   4   3       2377.19       2326.51       168.89 o                         
  22   4   3         13.28          3.01        18.89 o                         
 -23   5   3       2121.57       2133.97       159.62 o                         
 -21   5   3       3755.63       3804.29       253.92 o                         
 -19   5   3        673.98        783.23        82.20 o                         
 -17   5   3         17.88         46.23        22.40 o                         
 -15   5   3       1452.97       1488.11       100.40 o                         
 -13   5   3       1723.70       1579.50        69.18 o                         
 -11   5   3        947.65        977.73        49.60 o                         
  -9   5   3      14575.21      14744.75       335.88 o                         
  -7   5   3      20478.15      19972.22       249.55 o                         
  -5   5   3      27954.93      27985.23       487.89 o                         
  -3   5   3       1114.29       1187.96        41.17 o                         
  -1   5   3       4800.63       4428.83       140.19 o                         
   1   5   3      12775.43      13076.20       226.07 o                         
   3   5   3        113.68        110.66        20.01 o                         
   5   5   3       1847.30       1863.48        84.63 o                         
   7   5   3      24090.80      23614.27       338.07 o                         
   9   5   3      10610.15      10822.57       193.37 o                         
  11   5   3       1776.07       1613.32        92.12 o                         
  13   5   3       1509.32       1421.93        98.91 o                         
  15   5   3        597.73        565.31        49.21 o                         
  17   5   3        349.58        334.16        51.94 o                         
  19   5   3         95.27         34.41        23.73 o                         
  21   5   3        734.98        733.44        57.37 o                         
 -22   6   3        130.50        107.51        64.08 o                         
 -20   6   3        164.76        173.13        38.68 o                         
 -18   6   3       4010.93       4371.51       284.39 o                         
 -16   6   3         71.69         41.40        24.11 o                         
 -14   6   3          1.67         63.96        15.11 o                         
 -12   6   3       1247.44       1147.85        79.01 o                         
 -10   6   3       6415.91       6688.14       208.31 o                         
  -8   6   3       1888.64       1790.91        93.01 o                         
  -6   6   3       1213.26       1542.30       100.62 o                         
  -4   6   3      16849.83      15939.45       228.50 o                         
  -2   6   3      30983.31      31456.76       640.82 o                         
   0   6   3       3392.93       3697.20        94.66 o                         
   2   6   3       4532.84       4375.31       151.56 o                         
   4   6   3       8445.49       8764.99       340.29 o                         
   6   6   3        897.30       1160.69       221.05 o                         
   8   6   3       1582.72       1456.58        60.45 o                         
  10   6   3        464.29        498.21        44.77 o                         
  12   6   3       5974.90       6049.12       186.67 o                         
  14   6   3       2409.47       2220.09       123.73 o                         
  16   6   3         97.88        130.56        26.73 o                         
  18   6   3       1580.96       1529.99       131.79 o                         
  20   6   3       1576.03       1481.50       119.29 o                         
 -21   7   3        438.01        473.12        63.27 o                         
 -19   7   3         25.50          6.67        16.86 o                         
 -17   7   3       7794.76       8106.03       212.76 o                         
 -15   7   3      13471.47      13242.17       448.87 o                         
 -13   7   3       4091.16       4291.09       122.04 o                         
 -11   7   3       1077.26       1106.61        69.92 o                         
  -9   7   3        818.58        821.05        43.41 o                         
  -7   7   3       7553.93       7467.43       227.98 o                         
  -5   7   3        403.88        491.12        33.33 o                         
  -3   7   3        204.60        218.11        16.96 o                         
  -1   7   3      16849.19      16469.45       356.17 o                         
   1   7   3      17970.50      18495.30       326.78 o                         
   3   7   3      12979.07      12526.61       179.65 o                         
   5   7   3         41.60         58.62        35.81 o                         
   7   7   3        473.51        459.15        32.72 o                         
   9   7   3        957.96        986.70        63.29 o                         
  11   7   3        120.21        112.42        20.38 o                         
  13   7   3       9900.19      10589.64       459.29 o                         
  15   7   3       6066.21       5839.23       206.43 o                         
  17   7   3       4592.67       4486.73       316.97 o                         
  19   7   3         28.30         -9.89        26.77 o                         
 -20   8   3       1089.59       1158.24       101.11 o                         
 -18   8   3       2714.69       2480.86       184.44 o                         
 -16   8   3       1157.86       1269.72       104.32 o                         
 -14   8   3       1652.63       1665.71       120.51 o                         
 -12   8   3       2999.53       3227.33       154.09 o                         
 -10   8   3       1390.07       1498.53        81.76 o                         
  -8   8   3        242.27        237.97        29.37 o                         
  -6   8   3      11931.96      11604.10       249.04 o                         
  -4   8   3      15111.53      15234.90       358.67 o                         
  -2   8   3      12552.84      12560.75       284.38 o                         
   0   8   3       2190.07       2091.05       131.16 o                         
   2   8   3        704.66        690.66        40.44 o                         
   4   8   3       6571.47       6398.84       173.10 o                         
   6   8   3       1853.87       1789.65       102.49 o                         
   8   8   3         16.06         30.51        25.08 o                         
  10   8   3       3708.10       4135.98       200.44 o                         
  12   8   3       8272.44       8745.20       327.98 o                         
  14   8   3       1042.36       1055.48       101.23 o                         
  16   8   3         10.63         40.40        26.39 o                         
  18   8   3       1349.86       1278.56       133.44 o                         
 -19   9   3       1342.68       1405.26       140.10 o                         
 -17   9   3          0.93         21.38        19.08 o                         
 -15   9   3        709.59        711.29        64.63 o                         
 -13   9   3         92.44         64.28        16.77 o                         
 -11   9   3         66.64         61.39        16.24 o                         
  -9   9   3       5981.11       5871.06       199.57 o                         
  -7   9   3        152.32        184.51        40.35 o                         
  -5   9   3       2325.04       2175.84       107.42 o                         
  -3   9   3       3370.42       3512.42       108.93 o                         
  -1   9   3       1257.97       1248.14        81.93 o                         
   1   9   3       1729.94       1620.68        77.37 o                         
   3   9   3        146.03        150.17        30.24 o                         
   5   9   3       3518.13       3759.79       134.22 o                         
   7   9   3      22106.66      22411.02       475.65 o                         
   9   9   3       5939.80       6445.56       306.91 o                         
  11   9   3       1967.65       2017.69       116.33 o                         
  13   9   3          6.88         10.35        16.03 o                         
  15   9   3         13.82         38.71        17.79 o                         
  17   9   3          1.94         39.48        22.51 o                         
 -16  10   3       1102.14       1052.61       100.94 o                         
 -14  10   3         51.75         70.93        35.12 o                         
 -12  10   3        846.92        807.30        75.25 o                         
 -10  10   3       4195.93       4055.28       255.52 o                         
  -8  10   3        282.44        243.18        35.19 o                         
  -6  10   3        991.82        928.78        78.79 o                         
  -4  10   3       4363.47       4120.17       213.49 o                         
  -2  10   3       2836.03       2826.71       183.99 o                         
   0  10   3       1073.12        986.61        70.03 o                         
   2  10   3        124.44        212.49        41.01 o                         
   4  10   3       4902.85       4787.25       205.31 o                         
   6  10   3       7252.88       7080.75       286.13 o                         
   8  10   3        100.91        159.00        73.15 o                         
  10  10   3        651.79        653.01        73.61 o                         
  12  10   3        115.72         85.17        44.41 o                         
  14  10   3        121.51         95.94        31.00 o                         
 -15  11   3        674.40        588.98        86.29 o                         
 -13  11   3       2109.27       2094.04       146.67 o                         
 -11  11   3       1396.31       1385.24        96.61 o                         
  -9  11   3        352.40        395.35        63.44 o                         
  -7  11   3        104.60        120.04        25.79 o                         
  -5  11   3        365.43        317.04        49.12 o                         
  -3  11   3       2566.70       2586.88       222.50 o                         
  -1  11   3       1614.64       1800.81       174.96 o                         
   1  11   3       1580.01       1660.02       145.83 o                         
   3  11   3        284.64        226.77        59.70 o                         
   5  11   3         73.67        108.38        23.89 o                         
   7  11   3        270.13        205.76        42.47 o                         
   9  11   3        111.62        126.31        26.67 o                         
  11  11   3       1287.15       1085.09       117.35 o                         
  13  11   3        869.98        728.03        69.90 o                         
 -12  12   3        145.44        111.68        34.19 o                         
 -10  12   3        352.51        352.44        51.96 o                         
  -8  12   3        980.90        965.41       118.65 o                         
  -6  12   3        569.25        560.39        74.17 o                         
  -4  12   3       1714.11       1627.45       125.32 o                         
  -2  12   3        386.97        422.85        65.98 o                         
   0  12   3         58.01        127.01        32.67 o                         
   2  12   3          4.72         62.01        26.00 o                         
   4  12   3        115.89         86.94        31.43 o                         
   6  12   3         22.60         49.98        22.64 o                         
   8  12   3         20.41         39.40        20.61 o                         
  10  12   3         15.89         52.34        41.79 o                         
  -7  13   3       3483.25       3051.27       242.40 o                         
  -5  13   3       1288.70       1065.18        82.41 o                         
  -3  13   3        523.61        585.93        87.40 o                         
  -1  13   3       1405.99       1614.66       112.26 o                         
   1  13   3        483.17        392.57        57.45 o                         
   3  13   3        648.02        581.08        71.76 o                         
   5  13   3        429.27        436.35        77.09 o                         
 -24   0   4         14.17         37.17        38.43 o                         
 -22   0   4       3457.08       3488.34       294.15 o                         
 -20   0   4         18.34         30.67        22.87 o                         
 -18   0   4       1382.86       1574.75       145.43 o                         
 -16   0   4      27135.59      26696.96       878.14 o                         
 -14   0   4      10154.09      10292.52       255.14 o                         
 -12   0   4      73335.47      76216.91      1559.83 o                         
 -10   0   4       3056.04       2545.18        94.98 o                         
  -8   0   4      13660.41      13579.75       392.16 o                         
  -6   0   4     136007.34     138140.86      7094.07 o                         
  -4   0   4      96723.33      98179.15      5293.10 o                         
  -2   0   4      17356.19      16359.92       606.37 o                         
   0   0   4      32344.21      32672.11       515.91 o                         
   2   0   4       2729.09       2596.26        54.65 o                         
   4   0   4     165338.16     167086.20      3870.96 o                         
   6   0   4       5002.42       4499.21        90.43 o                         
   8   0   4      22149.07      22956.34       643.38 o                         
  10   0   4      11733.20      11499.22       504.77 o                         
  12   0   4       4735.22       4183.30       167.73 o                         
  14   0   4        349.28        426.29        57.11 o                         
  16   0   4      15939.85      16793.74       610.73 o                         
  18   0   4        504.16        523.48        76.67 o                         
  20   0   4       1626.14       1835.37       169.86 o                         
  22   0   4       1370.86       1273.67       148.83 o                         
 -25   1   4        744.21        911.53        69.05 o                         
 -23   1   4       3087.02       3103.86       224.32 o                         
 -21   1   4       1535.52       1569.86       113.46 o                         
 -19   1   4        270.63        345.59        39.78 o                         
 -17   1   4       3978.31       4023.80       194.89 o                         
 -15   1   4       1036.06       1229.92        71.57 o                         
 -13   1   4       2621.45       2680.61       118.94 o                         
 -11   1   4      12118.50      12226.81       250.41 o                         
  -9   1   4        610.27        685.00        33.64 o                         
  -7   1   4        174.52        170.19        28.33 o                         
  -5   1   4      57088.00      57967.17       738.99 o                         
  -3   1   4       9276.55       8971.53       113.12 o                         
  -1   1   4       2456.61       2180.84        50.59 o                         
   1   1   4     119065.96     121821.12      1471.89 o                         
   3   1   4      16311.71      16062.15       243.80 o                         
   5   1   4      44991.34      43332.34       666.03 o                         
   7   1   4       9911.07      10569.96       241.35 o                         
   9   1   4        116.18        126.36        21.97 o                         
  11   1   4      31036.10      31725.24       430.39 o                         
  13   1   4        962.26        890.05        55.58 o                         
  15   1   4       6103.93       6421.80       272.98 o                         
  17   1   4       4379.06       4624.72       205.82 o                         
  19   1   4       1557.56       1516.80        99.58 o                         
  21   1   4       4821.57       5268.43       251.99 o                         
  23   1   4         29.61         -7.54        25.41 o                         
 -24   2   4        679.24        803.81        88.51 o                         
 -22   2   4      15179.61      16052.41       242.33 o                         
 -20   2   4        573.92        627.28        59.16 o                         
 -18   2   4       4291.92       4344.09       176.21 o                         
 -16   2   4      10823.74      11007.92       250.09 o                         
 -14   2   4        361.55        386.49        56.78 o                         
 -12   2   4       3905.56       4134.98       117.92 o                         
 -10   2   4      22914.54      22620.28       220.57 o                         
  -8   2   4      24992.92      25733.02       312.03 o                         
  -6   2   4      39455.01      38451.09       390.49 o                         
  -4   2   4        229.25        184.05        14.41 o                         
  -2   2   4      77090.76      78967.41       997.13 o                         
   0   2   4       4537.24       4590.78        65.67 o                         
   2   2   4      11121.48      11228.27       183.77 o                         
   4   2   4       2562.63       2895.99       236.60 o                         
   6   2   4      22450.12      21256.70       369.39 o                         
   8   2   4       8889.08       8965.43       168.73 o                         
  10   2   4      24937.14      25707.32       412.00 o                         
  12   2   4         46.46         69.25        10.64 o                         
  14   2   4       1870.43       1890.38       118.16 o                         
  16   2   4        898.53       1003.65        80.09 o                         
  18   2   4       1160.08       1096.34        95.81 o                         
  20   2   4       1121.97       1134.47        94.59 o                         
  22   2   4       3205.01       3374.44       170.13 o                         
 -25   3   4         30.37         29.89        20.35 o                         
 -23   3   4       2432.46       2449.64       215.34 o                         
 -21   3   4       2069.46       2252.45       211.38 o                         
 -19   3   4        301.84        425.13        40.09 o                         
 -17   3   4       6354.31       6649.98       238.33 o                         
 -15   3   4       1497.21       1425.40       100.77 o                         
 -13   3   4       1801.28       1771.19       106.38 o                         
 -11   3   4      30796.51      31151.07       374.23 o                         
  -9   3   4        569.76        602.31        32.40 o                         
  -7   3   4       1303.98       1580.53       158.02 o                         
  -5   3   4       4105.54       3364.94       127.31 o                         
  -3   3   4       2026.03       2026.50        77.12 o                         
  -1   3   4      11299.52      10514.17       132.14 o                         
   1   3   4       1571.74       1341.99        60.16 o                         
   3   3   4      41395.12      45973.52       625.72 o                         
   5   3   4      69129.91      71145.09       636.18 o                         
   7   3   4          4.19         36.59        13.12 o                         
   9   3   4        445.98        378.03        28.10 o                         
  11   3   4       7276.43       7459.05       131.68 o                         
  13   3   4       1012.05        937.32        63.34 o                         
  15   3   4        626.60        732.81        54.33 o                         
  17   3   4       2224.58       2295.01       165.74 o                         
  19   3   4        684.68        717.92       107.37 o                         
  21   3   4       2045.81       2136.17       170.65 o                         
 -24   4   4        465.17        416.76        58.07 o                         
 -22   4   4       1860.14       1943.00       135.39 o                         
 -20   4   4        427.44        424.99        64.44 o                         
 -18   4   4        353.99        284.90        45.21 o                         
 -16   4   4       7631.06       7628.99       268.78 o                         
 -14   4   4       1778.06       1621.70       102.56 o                         
 -12   4   4      19642.05      20450.40       240.05 o                         
 -10   4   4        170.46        270.33        50.52 o                         
  -8   4   4       4464.40       5002.61        99.75 o                         
  -6   4   4       1043.97       1082.65        49.00 o                         
  -4   4   4      21729.94      22253.13       326.12 o                         
  -2   4   4       2123.83       2330.41        35.60 o                         
   0   4   4      65934.73      67563.32      1131.17 o                         
   2   4   4      18328.04      17923.00       206.93 o                         
   4   4   4      32174.14      32817.23       471.88 o                         
   6   4   4         97.65        132.24        11.45 o                         
   8   4   4       1655.89       1463.97        83.48 o                         
  10   4   4        255.70        290.28        37.11 o                         
  12   4   4       2205.93       2292.49       107.56 o                         
  14   4   4       2605.60       2414.44       122.79 o                         
  16   4   4      11575.10      12582.63       479.11 o                         
  18   4   4         11.94         26.89        26.60 o                         
  20   4   4       1883.59       2068.48       166.92 o                         
  22   4   4        386.42        481.03        85.90 o                         
 -23   5   4        489.33        489.59        65.76 o                         
 -21   5   4        650.75        711.15       108.51 o                         
 -19   5   4         68.21        113.11        37.68 o                         
 -17   5   4         41.68         45.02        19.07 o                         
 -15   5   4       1492.63       1573.71        91.50 o                         
 -13   5   4         41.43        118.77        27.04 o                         
 -11   5   4       7028.27       7274.22       168.50 o                         
  -9   5   4          9.91         64.09        21.70 o                         
  -7   5   4       7721.37       8349.58       171.94 o                         
  -5   5   4      13884.76      14363.59       190.35 o                         
  -3   5   4       2868.39       2634.10        91.87 o                         
  -1   5   4       9216.61       9223.35       217.14 o                         
   1   5   4      17817.96      18677.11       214.87 o                         
   3   5   4       4397.68       4284.94        91.11 o                         
   5   5   4       1804.84       1562.61        84.41 o                         
   7   5   4       4747.17       4914.80       148.50 o                         
   9   5   4         55.27         43.60        12.07 o                         
  11   5   4       5568.73       5715.73       131.95 o                         
  13   5   4         38.94         45.09        15.18 o                         
  15   5   4       1664.29       1570.49       106.17 o                         
  17   5   4       4702.55       4670.48       208.88 o                         
  19   5   4        292.90        240.77        71.40 o                         
  21   5   4        729.94        643.00        78.45 o                         
 -22   6   4       1524.29       1604.82       124.93 o                         
 -20   6   4         67.89         30.26        28.00 o                         
 -18   6   4       1748.75       1750.09       114.49 o                         
 -16   6   4        376.26        457.18        44.81 o                         
 -14   6   4       1383.39       1264.64        84.42 o                         
 -12   6   4         26.45         27.69        22.69 o                         
 -10   6   4      11406.70      11021.23       278.48 o                         
  -8   6   4        266.78        311.47        25.60 o                         
  -6   6   4      37141.28      37875.91       411.64 o                         
  -4   6   4        901.24       1044.77        56.06 o                         
  -2   6   4      12770.74      12295.72       346.00 o                         
   0   6   4        929.58       1053.18        76.75 o                         
   2   6   4      10682.18      10747.05       241.57 o                         
   4   6   4        317.87        334.93        56.14 o                         
   6   6   4       5363.95       4841.22       132.66 o                         
   8   6   4        488.63        544.40        32.37 o                         
  10   6   4       6623.26       7100.81       241.69 o                         
  12   6   4         29.47         36.14        21.49 o                         
  14   6   4       3853.00       4083.54       269.14 o                         
  16   6   4        834.34        798.38        51.95 o                         
  18   6   4       2718.44       2449.23       233.24 o                         
  20   6   4        112.68        169.43        38.64 o                         
 -21   7   4        216.88        274.23        43.69 o                         
 -19   7   4       1434.54       1303.83        84.90 o                         
 -17   7   4        871.68        938.77        60.45 o                         
 -15   7   4        223.86        316.82        36.42 o                         
 -13   7   4       1854.48       1851.61        94.41 o                         
 -11   7   4          2.23         21.93        20.32 o                         
  -9   7   4       7091.15       7250.09       180.54 o                         
  -7   7   4        470.14        528.34        31.62 o                         
  -5   7   4       4585.34       4468.09       131.48 o                         
  -3   7   4       8455.46       8306.40       175.98 o                         
  -1   7   4       3895.51       3789.99       124.90 o                         
   1   7   4       5155.08       5187.34       150.97 o                         
   3   7   4        192.45        184.50        27.38 o                         
   5   7   4         40.02         10.15        11.76 o                         
   7   7   4       5614.24       5707.75       169.57 o                         
   9   7   4          5.96         20.01        11.59 o                         
  11   7   4        611.50        643.49        47.27 o                         
  13   7   4        130.92        113.30        20.65 o                         
  15   7   4       1939.85       1670.44       146.52 o                         
  17   7   4       1078.57        994.23        76.61 o                         
  19   7   4        275.00        189.93        53.23 o                         
 -20   8   4       3648.01       3168.85       219.38 o                         
 -18   8   4          7.84         33.45        27.44 o                         
 -16   8   4       3443.43       2899.08       169.89 o                         
 -14   8   4          2.38          6.78        16.86 o                         
 -12   8   4       7958.76       7975.17       175.82 o                         
 -10   8   4        108.10        110.08        17.35 o                         
  -8   8   4       6315.70       6291.04       124.82 o                         
  -6   8   4       1111.93       1063.92        65.16 o                         
  -4   8   4       6106.71       5879.56       183.98 o                         
  -2   8   4       2489.30       2487.75       136.68 o                         
   0   8   4       7032.29       6687.15       169.09 o                         
   2   8   4       1303.29       1325.58        73.02 o                         
   4   8   4       2094.40       2255.68       102.33 o                         
   6   8   4        655.25        690.93        53.21 o                         
   8   8   4      15093.88      15731.23       433.61 o                         
  10   8   4       1234.92       1191.42        89.95 o                         
  12   8   4         15.77         17.90        14.16 o                         
  14   8   4       2731.50       2660.17       159.48 o                         
  16   8   4         14.12         41.92        21.36 o                         
  18   8   4        232.47        123.79        50.32 o                         
 -19   9   4       1529.79       1359.70       205.57 o                         
 -17   9   4         80.21         49.25        18.21 o                         
 -15   9   4        742.73        667.07        55.19 o                         
 -13   9   4       7862.26       7898.75       207.79 o                         
 -11   9   4        689.40        631.91        53.17 o                         
  -9   9   4      16502.85      16861.20       323.89 o                         
  -7   9   4       1819.44       1873.27       119.84 o                         
  -5   9   4        147.78        207.57        32.30 o                         
  -3   9   4       8128.36       7806.23       315.64 o                         
  -1   9   4          7.54         44.34        12.81 o                         
   1   9   4        575.08        664.26        55.78 o                         
   3   9   4       1013.27       1093.46        78.54 o                         
   5   9   4         67.70        124.56        25.22 o                         
   7   9   4      10588.26      10925.41       279.13 o                         
   9   9   4        292.52        350.98        38.71 o                         
  11   9   4         12.13         32.70        22.87 o                         
  13   9   4        212.60        222.73        36.21 o                         
  15   9   4        357.96        351.74        69.09 o                         
  17   9   4        162.21         79.79        86.07 o                         
 -16  10   4        403.25        340.55        79.41 o                         
 -14  10   4       4989.32       4876.07       292.49 o                         
 -12  10   4        118.58         96.47        28.95 o                         
 -10  10   4       1694.90       1694.35       123.64 o                         
  -8  10   4        646.55        640.65        62.07 o                         
  -6  10   4        833.24        827.49        69.87 o                         
  -4  10   4       1056.53       1040.83        85.41 o                         
  -2  10   4      17877.78      17779.72       392.97 o                         
   0  10   4       4182.61       4218.20       166.54 o                         
   2  10   4       9181.63       9617.20       245.72 o                         
   4  10   4         39.50         33.30        12.06 o                         
   6  10   4       1699.65       1730.12       134.77 o                         
   8  10   4       2911.19       2893.03       169.33 o                         
  10  10   4       1323.62       1402.76       130.50 o                         
  12  10   4        234.47        142.48        33.72 o                         
  14  10   4       4208.46       3537.74       276.36 o                         
 -15  11   4        950.36        876.65       105.59 o                         
 -13  11   4       1082.64       1052.33        92.97 o                         
 -11  11   4       1497.29       1427.58       103.13 o                         
  -9  11   4       6787.66       7275.16       173.20 o                         
  -7  11   4         37.93         41.20        16.72 o                         
  -5  11   4          3.92          5.32        14.66 o                         
  -3  11   4       6571.74       6611.44       215.39 o                         
  -1  11   4          0.22         16.45        16.92 o                         
   1  11   4          9.42          1.82        18.20 o                         
   3  11   4       8209.02       8194.73       355.62 o                         
   5  11   4        326.38        343.86        49.28 o                         
   7  11   4       2497.12       2242.97       147.37 o                         
   9  11   4       1970.86       1946.69       165.20 o                         
  11  11   4        862.98        859.05        69.92 o                         
  13  11   4       2003.47       1891.75       168.10 o                         
 -12  12   4        524.46        399.65        69.58 o                         
 -10  12   4        275.93        260.18        51.87 o                         
  -8  12   4       6832.55       7165.44       443.84 o                         
  -6  12   4       1852.25       1949.26       110.83 o                         
  -4  12   4       3089.03       2811.49       227.88 o                         
  -2  12   4        212.15        227.95        42.97 o                         
   0  12   4         89.83         70.97        25.07 o                         
   2  12   4       2995.94       3158.89       207.09 o                         
   4  12   4        966.91        931.42       109.66 o                         
   6  12   4        804.39        807.09       101.31 o                         
   8  12   4      11264.44      11727.06      1023.25 o                         
  10  12   4       1579.55       1503.22       136.57 o                         
  -7  13   4        166.92        130.76        75.26 o                         
  -5  13   4        789.97        856.94        75.98 o                         
  -3  13   4       4637.65       4531.45       306.09 o                         
  -1  13   4        632.32        641.84        81.55 o                         
   1  13   4        885.58        863.86        93.67 o                         
   3  13   4       1262.07       1172.99       116.46 o                         
   5  13   4          5.73         35.13        64.82 o                         
 -25   1   5        309.49        268.62        50.93 o                         
 -23   1   5        136.05        157.28        41.54 o                         
 -21   1   5       2576.03       2650.53       230.45 o                         
 -19   1   5       1908.69       1991.91       142.86 o                         
 -17   1   5          5.37         38.29        28.47 o                         
 -15   1   5       4818.80       4777.49       174.12 o                         
 -13   1   5       2939.40       2904.59       135.18 o                         
 -11   1   5      10236.68      10107.18       203.38 o                         
  -9   1   5       2455.06       2120.92        61.31 o                         
  -7   1   5       8261.58       8508.13       110.35 o                         
  -5   1   5         46.27         28.25         7.95 o                         
  -3   1   5      23678.35      22613.55       264.18 o                         
  -1   1   5       4517.02       3921.80        49.69 o                         
   1   1   5      15289.38      14839.25       134.41 o                         
   3   1   5       8700.57       8023.06       104.39 o                         
   5   1   5       6897.31       5963.38        87.56 o                         
   7   1   5       3375.05       3131.68        71.93 o                         
   9   1   5      12480.19      12198.84       197.39 o                         
  11   1   5       1970.10       2106.91        96.96 o                         
  13   1   5         95.90        104.41        27.76 o                         
  15   1   5        428.65        353.82        37.92 o                         
  17   1   5        149.53         91.14        24.80 o                         
  19   1   5          5.06         22.59        15.52 o                         
  21   1   5         34.37         99.54        29.30 o                         
 -24   2   5        605.74        726.49        87.56 o                         
 -22   2   5        333.38        503.16        78.72 o                         
 -20   2   5       1944.87       2004.83       156.52 o                         
 -18   2   5        497.52        715.21        60.23 o                         
 -16   2   5        903.17        976.13        68.07 o                         
 -14   2   5       4112.09       4085.67       134.44 o                         
 -12   2   5      15375.92      15421.11       197.17 o                         
 -10   2   5       6483.45       6448.12       142.11 o                         
  -8   2   5      43286.84      47326.29       445.33 o                         
  -6   2   5       5168.50       5472.44        97.11 o                         
  -4   2   5       6202.65       6400.85        85.03 o                         
  -2   2   5      36798.92      36344.66       309.13 o                         
   0   2   5       2458.01       2056.42        60.60 o                         
   2   2   5       2607.89       2305.85        77.60 o                         
   4   2   5       3493.73       3218.94        62.62 o                         
   6   2   5       6336.27       6489.90       123.05 o                         
   8   2   5        573.38        644.27        35.33 o                         
  10   2   5         80.99         85.38        20.58 o                         
  12   2   5       1082.82        941.87        57.53 o                         
  14   2   5        116.60        126.62        32.06 o                         
  16   2   5       1653.07       1646.43       125.16 o                         
  18   2   5         27.82          8.41        18.34 o                         
  20   2   5        300.82        367.08        60.31 o                         
  22   2   5          2.90         14.73        36.99 o                         
 -25   3   5         24.03         17.87        26.98 o                         
 -23   3   5        209.58        208.95        46.89 o                         
 -21   3   5        612.35        680.68       104.98 o                         
 -19   3   5         93.75        142.28        35.43 o                         
 -17   3   5        423.49        483.68        43.91 o                         
 -15   3   5       9831.64      10434.13       237.28 o                         
 -13   3   5       8642.11       8298.75       146.11 o                         
 -11   3   5        163.54        131.03        47.76 o                         
  -9   3   5       2467.14       2635.75        90.01 o                         
  -7   3   5        951.99       1017.67        91.23 o                         
  -5   3   5       6729.50       7105.51       104.02 o                         
  -3   3   5      15980.80      16162.88       250.24 o                         
  -1   3   5      36057.28      35775.61       638.43 o                         
   1   3   5      97578.03     102746.43      1020.72 o                         
   3   3   5      11573.21      12130.99       122.25 o                         
   5   3   5       2094.53       1977.22       153.51 o                         
   7   3   5       1678.21       1724.68        80.01 o                         
   9   3   5         87.24         41.03         6.85 o                         
  11   3   5        779.19        803.35        42.74 o                         
  13   3   5       5128.87       4876.91       179.58 o                         
  15   3   5      11794.58      12690.41       385.40 o                         
  17   3   5       6975.79       7636.87       356.36 o                         
  19   3   5       2118.56       2046.43       122.32 o                         
  21   3   5         36.35         22.93        23.79 o                         
 -24   4   5        348.55        300.37        54.44 o                         
 -22   4   5        223.67        281.20        63.60 o                         
 -20   4   5          9.12          7.83        27.37 o                         
 -18   4   5         48.09         88.48        35.21 o                         
 -16   4   5       5076.73       5347.58       252.98 o                         
 -14   4   5        579.50        528.89        41.69 o                         
 -12   4   5       8525.88       8757.79       166.26 o                         
 -10   4   5      10919.77      10978.37       225.72 o                         
  -8   4   5       3853.08       3981.80        89.82 o                         
  -6   4   5        731.02        821.64        34.41 o                         
  -4   4   5       2213.84       2177.41        57.74 o                         
  -2   4   5       1402.79       1125.30        31.96 o                         
   0   4   5       7170.20       6041.06       184.64 o                         
   2   4   5      33032.98      34687.76       454.22 o                         
   4   4   5       5770.08       5855.17       131.27 o                         
   6   4   5      14751.74      14292.34       214.93 o                         
   8   4   5        408.68        438.46        29.96 o                         
  10   4   5        597.52        626.36        33.05 o                         
  12   4   5        247.92        282.88        21.92 o                         
  14   4   5        927.32        875.56        51.50 o                         
  16   4   5          3.31         32.59        31.15 o                         
  18   4   5       2441.25       2468.46       151.61 o                         
  20   4   5        742.75        715.12       101.75 o                         
 -23   5   5       2665.77       2452.42       173.37 o                         
 -21   5   5       3237.61       3023.49       232.57 o                         
 -19   5   5       4658.84       4821.72       226.57 o                         
 -17   5   5       4181.51       4159.26       227.03 o                         
 -15   5   5       3196.80       3136.80       147.04 o                         
 -13   5   5       5526.07       5595.53       125.69 o                         
 -11   5   5       1744.07       1673.74        71.43 o                         
  -9   5   5      30175.02      31836.68       369.24 o                         
  -7   5   5      26686.44      26837.46       330.15 o                         
  -5   5   5      18781.86      18555.51       229.50 o                         
  -3   5   5       1264.10       1263.11        54.88 o                         
  -1   5   5       1475.87       1310.46        68.54 o                         
   1   5   5       2216.33       2212.19       100.62 o                         
   3   5   5         56.36         65.49        20.66 o                         
   5   5   5        408.71        338.26        25.45 o                         
   7   5   5      15298.07      15091.40       206.75 o                         
   9   5   5       5516.84       5971.56       175.52 o                         
  11   5   5      11234.59      11824.32       208.80 o                         
  13   5   5       1546.98       1432.20        85.65 o                         
  15   5   5       1727.87       1781.94       137.70 o                         
  17   5   5        529.33        363.94        46.77 o                         
  19   5   5        136.38         73.76        41.44 o                         
  21   5   5       1577.22       1357.96        90.25 o                         
 -22   6   5         75.97         53.83        43.47 o                         
 -20   6   5        353.31        372.41        58.67 o                         
 -18   6   5       2892.17       3049.26       273.99 o                         
 -16   6   5       1376.26       1421.07       101.02 o                         
 -14   6   5        586.41        531.74        39.18 o                         
 -12   6   5       7546.87       7518.10       156.52 o                         
 -10   6   5       7672.54       8229.95       164.51 o                         
  -8   6   5        936.07        863.77        79.02 o                         
  -6   6   5         66.80        182.93        24.67 o                         
  -4   6   5      12603.88      12458.71       221.19 o                         
  -2   6   5      10968.14      10052.43       234.10 o                         
   0   6   5       1589.40       1755.04        96.47 o                         
   2   6   5       4833.86       4950.31       143.38 o                         
   4   6   5      17741.19      18516.44       380.87 o                         
   6   6   5        718.79        652.55        44.91 o                         
   8   6   5          4.64         31.28        15.71 o                         
  10   6   5       1719.83       1651.75        77.72 o                         
  12   6   5       8785.80       9395.63       237.55 o                         
  14   6   5       1478.08       1405.29        80.71 o                         
  16   6   5        157.70        191.38        56.24 o                         
  18   6   5       1846.41       1622.26       216.60 o                         
  20   6   5       2387.35       2236.36       191.17 o                         
 -21   7   5        189.54        184.96        49.89 o                         
 -19   7   5         92.41         83.80        24.51 o                         
 -17   7   5       6776.63       7083.55       179.00 o                         
 -15   7   5      10696.61      10816.39       371.90 o                         
 -13   7   5       6394.89       6482.31       167.58 o                         
 -11   7   5        863.33        806.50        46.58 o                         
  -9   7   5        844.00        861.39        63.20 o                         
  -7   7   5       8773.79       8277.86       143.09 o                         
  -5   7   5       3080.73       3040.68       109.10 o                         
  -3   7   5       2170.04       2264.70       142.93 o                         
  -1   7   5       9583.90       8935.35       142.71 o                         
   1   7   5      15562.53      15615.58       271.54 o                         
   3   7   5       7037.06       7294.05       175.15 o                         
   5   7   5          9.09         48.94        10.93 o                         
   7   7   5        132.86        120.81        21.27 o                         
   9   7   5       7281.92       7221.65       234.01 o                         
  11   7   5        131.00         83.46        18.66 o                         
  13   7   5       2042.02       1978.35       159.91 o                         
  15   7   5       2268.98       2133.83       185.20 o                         
  17   7   5       3345.66       3404.05       329.07 o                         
  19   7   5        304.70        266.33        61.17 o                         
 -20   8   5        941.66        854.69        65.72 o                         
 -18   8   5       3465.29       3234.18       184.91 o                         
 -16   8   5       1024.61        965.48        88.68 o                         
 -14   8   5        328.75        252.26        25.43 o                         
 -12   8   5         11.18         96.35        26.34 o                         
 -10   8   5        460.50        521.28        42.69 o                         
  -8   8   5        942.00        945.15        63.95 o                         
  -6   8   5         54.49         54.86        21.48 o                         
  -4   8   5       1227.98       1365.26        74.44 o                         
  -2   8   5      12108.77      11435.48       300.15 o                         
   0   8   5       1959.11       2061.90        99.72 o                         
   2   8   5       1590.76       1720.84       118.93 o                         
   4   8   5       3942.88       4209.65       132.66 o                         
   6   8   5        268.62        321.85        49.28 o                         
   8   8   5          0.08         28.67        33.60 o                         
  10   8   5       4214.22       4057.54       253.80 o                         
  12   8   5       3468.56       3322.77       166.62 o                         
  14   8   5        167.35        189.41        37.01 o                         
  16   8   5          0.60         -5.85        29.15 o                         
  18   8   5        656.19        727.89       118.04 o                         
 -19   9   5       1162.74       1128.60       119.74 o                         
 -17   9   5          1.15         21.17        39.68 o                         
 -15   9   5        357.15        301.21        39.89 o                         
 -13   9   5        169.77        231.39        29.54 o                         
 -11   9   5       1645.59       1560.20        96.57 o                         
  -9   9   5       9111.45       9917.83       348.79 o                         
  -7   9   5       2370.99       2470.73       107.51 o                         
  -5   9   5      15125.07      15353.61       466.10 o                         
  -3   9   5         99.92        164.77        25.26 o                         
  -1   9   5        634.65        565.52        51.02 o                         
   1   9   5       1716.80       1784.21       110.64 o                         
   3   9   5        775.62        668.85        45.37 o                         
   5   9   5       3201.07       3404.66       129.10 o                         
   7   9   5       8720.27       8562.84       361.97 o                         
   9   9   5       9059.58       9085.41       341.41 o                         
  11   9   5       6325.83       6317.04       163.81 o                         
  13   9   5          6.89        -10.37        22.43 o                         
  15   9   5         56.22         15.59        22.70 o                         
 -16  10   5       2625.32       2337.86       234.99 o                         
 -14  10   5        321.62        255.02        43.96 o                         
 -12  10   5        221.43        230.43        38.61 o                         
 -10  10   5       1321.60       1185.43        69.50 o                         
  -8  10   5         53.64         31.77        12.68 o                         
  -6  10   5        127.81        139.72        27.33 o                         
  -4  10   5       4765.01       4747.30       226.99 o                         
  -2  10   5       2059.39       2171.80       136.34 o                         
   0  10   5        473.24        429.90        36.75 o                         
   2  10   5         82.55        177.57        26.94 o                         
   4  10   5        194.29        260.11        45.53 o                         
   6  10   5       1285.69       1370.87       104.09 o                         
   8  10   5          0.12         -2.76        16.67 o                         
  10  10   5         29.32         31.06        18.24 o                         
  12  10   5        951.06        943.67       117.35 o                         
  14  10   5        208.92        126.61        45.23 o                         
 -15  11   5       2186.91       2103.21       210.45 o                         
 -13  11   5       1788.21       1634.50       121.90 o                         
 -11  11   5       1036.87        922.79        88.35 o                         
  -9  11   5        455.14        521.09        67.90 o                         
  -7  11   5         75.29         87.74        25.76 o                         
  -5  11   5        562.51        608.12        72.19 o                         
  -3  11   5       2862.96       2595.84       179.37 o                         
  -1  11   5       7117.37       7249.45       310.04 o                         
   1  11   5       3715.98       3502.78       170.34 o                         
   3  11   5        882.54        962.73        91.11 o                         
   5  11   5       1515.75       1500.56       106.35 o                         
   7  11   5         77.52         68.99        22.23 o                         
   9  11   5         51.79         74.50        28.07 o                         
  11  11   5         13.44         53.71        25.02 o                         
 -12  12   5        557.25        550.95        67.45 o                         
 -10  12   5         80.77         68.50        24.42 o                         
  -8  12   5       1307.79       1193.78       140.77 o                         
  -6  12   5          1.09         31.89        31.15 o                         
  -4  12   5        228.75        257.19        78.74 o                         
  -2  12   5        337.23        298.20        47.23 o                         
   0  12   5          1.90        -14.05        17.84 o                         
   2  12   5          5.06         23.87        30.24 o                         
   4  12   5        238.90        243.56        53.95 o                         
   6  12   5        643.13        941.01       114.51 o                         
   8  12   5          4.09         17.60        35.29 o                         
  -7  13   5       1970.01       2056.64       146.81 o                         
  -5  13   5        383.40        317.86        56.23 o                         
  -3  13   5        717.32        966.42        89.07 o                         
  -1  13   5          7.80         -0.15        49.63 o                         
   1  13   5         50.42         65.37        40.03 o                         
   3  13   5       1165.95       1339.26       126.22 o                         
 -24   0   6        132.24         78.42        33.38 o                         
 -22   0   6       4841.59       5266.04       388.38 o                         
 -20   0   6       1500.23       1593.38       236.15 o                         
 -18   0   6       1245.29       1352.30       163.37 o                         
 -16   0   6      12846.02      13544.18       627.22 o                         
 -14   0   6       5495.39       5892.34       283.12 o                         
 -12   0   6      37483.96      35194.65       790.72 o                         
 -10   0   6       3769.19       3713.11       186.43 o                         
  -8   0   6      12184.44      12162.04       424.25 o                         
  -6   0   6     183260.22     188713.02      8691.92 o                         
  -4   0   6       2518.44       2224.89        73.55 o                         
  -2   0   6      49379.80      49060.04      1785.40 o                         
   0   0   6       1306.86       1658.69        87.86 o                         
   2   0   6        106.29        162.79        15.37 o                         
   4   0   6      13843.98      11683.15       286.22 o                         
   6   0   6      11188.07      10887.60       254.46 o                         
   8   0   6        509.95        500.44        41.99 o                         
  10   0   6      26550.65      27379.02      1331.30 o                         
  12   0   6       3650.83       3519.15       152.10 o                         
  14   0   6        769.69        746.82        60.58 o                         
  16   0   6      15395.43      15797.58       666.83 o                         
  18   0   6         10.66         18.06        21.71 o                         
  20   0   6        814.88        900.79       113.78 o                         
  22   0   6        797.70        818.21       113.26 o                         
 -25   1   6        435.48        528.76        71.23 o                         
 -23   1   6       2316.67       2417.94       218.26 o                         
 -21   1   6       1357.54       1384.22       133.23 o                         
 -19   1   6       1200.52       1242.11       104.50 o                         
 -17   1   6       6669.81       6876.50       173.55 o                         
 -15   1   6       2775.86       2638.90       172.43 o                         
 -13   1   6       3382.55       3269.98       158.02 o                         
 -11   1   6      19207.79      18814.61       231.41 o                         
  -9   1   6      13207.31      13002.67       163.61 o                         
  -7   1   6      20710.67      20481.50       183.32 o                         
  -5   1   6      20911.72      20348.73       411.77 o                         
  -3   1   6       4456.85       4029.49        86.94 o                         
  -1   1   6       1364.76       1106.43        38.23 o                         
   1   1   6      16541.73      15035.57       136.04 o                         
   3   1   6       2376.41       2301.93        49.04 o                         
   5   1   6      44669.80      44449.61       511.40 o                         
   7   1   6        722.15        602.87        37.81 o                         
   9   1   6       4314.16       4160.95       118.20 o                         
  11   1   6      13204.30      13265.05       215.37 o                         
  13   1   6        523.62        468.03        52.63 o                         
  15   1   6       5003.57       5068.67       259.53 o                         
  17   1   6       5535.55       5895.97       306.01 o                         
  19   1   6        689.82        615.70        66.50 o                         
  21   1   6       3874.20       3870.01       304.37 o                         
 -24   2   6        344.75        403.77        58.82 o                         
 -22   2   6      11358.33      12415.32       252.00 o                         
 -20   2   6       3142.17       3362.55       249.83 o                         
 -18   2   6      11612.50      11876.65       323.45 o                         
 -16   2   6       3133.10       3085.67       138.92 o                         
 -14   2   6       4171.45       4010.02       160.79 o                         
 -12   2   6       6362.93       6590.90       170.46 o                         
 -10   2   6      19875.31      20263.37       254.08 o                         
  -8   2   6      31134.63      33192.59       307.18 o                         
  -6   2   6      67263.58      70178.69       569.30 o                         
  -4   2   6       1049.85        977.57        36.75 o                         
  -2   2   6      24879.97      24969.42       299.94 o                         
   0   2   6      19682.03      18457.37       180.65 o                         
   2   2   6        481.70        424.61        20.98 o                         
   4   2   6        440.56        467.42        24.44 o                         
   6   2   6      21915.99      21531.28       265.64 o                         
   8   2   6      10896.96      10517.67       226.65 o                         
  10   2   6      20224.85      20519.54       337.59 o                         
  12   2   6        359.63        312.32        35.37 o                         
  14   2   6       2768.44       2614.29       148.19 o                         
  16   2   6       3746.13       3936.67       389.90 o                         
  18   2   6        247.47        215.33        30.38 o                         
  20   2   6        364.28        358.11        54.70 o                         
  22   2   6       2723.53       2677.14       171.90 o                         
 -25   3   6         23.84         45.52        21.03 o                         
 -23   3   6       3869.20       3918.50       334.13 o                         
 -21   3   6       2530.86       2584.75       159.54 o                         
 -19   3   6        618.71        674.67        62.56 o                         
 -17   3   6       6279.63       6589.76       245.83 o                         
 -15   3   6       1358.60       1315.31       136.05 o                         
 -13   3   6       1048.56        996.74        35.77 o                         
 -11   3   6      20201.19      21390.51       268.57 o                         
  -9   3   6       2611.73       2534.21        67.14 o                         
  -7   3   6       6949.20       6616.95       129.22 o                         
  -5   3   6      12276.36      11553.97       118.06 o                         
  -3   3   6       2127.15       2303.77        39.41 o                         
  -1   3   6      67230.52      68259.45       759.72 o                         
   1   3   6       3837.95       4191.97       140.49 o                         
   3   3   6       6742.29       7864.81       334.77 o                         
   5   3   6      34657.59      34811.77       321.87 o                         
   7   3   6         84.05        101.14        22.39 o                         
   9   3   6        306.59        266.83        18.07 o                         
  11   3   6       3499.58       3390.38        88.97 o                         
  13   3   6        478.37        491.54        34.83 o                         
  15   3   6        435.98        448.16        43.58 o                         
  17   3   6       1060.98       1053.83        76.28 o                         
  19   3   6        323.31        351.12        59.39 o                         
  21   3   6       1023.19       1052.79        95.11 o                         
 -24   4   6       1891.67       1890.18       146.99 o                         
 -22   4   6       2034.80       2084.90       142.05 o                         
 -20   4   6        565.67        563.13        80.51 o                         
 -18   4   6        617.10        705.06        58.27 o                         
 -16   4   6      12870.44      13388.66       412.65 o                         
 -14   4   6       1809.90       1806.02        79.10 o                         
 -12   4   6      14395.99      14941.84       296.36 o                         
 -10   4   6          9.05         40.57        22.45 o                         
  -8   4   6       6146.85       6895.75       162.28 o                         
  -6   4   6       1178.01       1518.59        78.16 o                         
  -4   4   6      32518.78      35023.29       632.77 o                         
  -2   4   6        867.91        984.12        48.65 o                         
   0   4   6      58214.80      59538.77       927.26 o                         
   2   4   6      12544.00      12711.62       225.87 o                         
   4   4   6      30271.42      30569.11       369.34 o                         
   6   4   6      12969.00      13551.52       185.62 o                         
   8   4   6         87.51        129.38        10.67 o                         
  10   4   6         22.94         35.06        12.71 o                         
  12   4   6       7395.17       7572.97       238.15 o                         
  14   4   6       3910.47       3980.06       148.25 o                         
  18   4   6        351.71        300.58        55.43 o                         
  20   4   6       1092.87        936.70        93.47 o                         
 -23   5   6       1870.99       1774.48       147.33 o                         
 -21   5   6        548.59        622.69        77.73 o                         
 -19   5   6          3.15         -5.01        51.69 o                         
 -17   5   6         69.17         65.00        26.38 o                         
 -15   5   6       1750.13       1759.38        97.23 o                         
 -13   5   6        380.50        371.33        40.24 o                         
 -11   5   6       2976.36       3110.26       102.11 o                         
  -9   5   6       6645.22       7050.73       187.48 o                         
  -7   5   6       7017.87       6741.58       143.43 o                         
  -5   5   6       7195.37       7344.31       152.86 o                         
  -3   5   6        276.69        296.10        51.00 o                         
  -1   5   6      13830.86      13607.21       226.00 o                         
   1   5   6         27.67         53.29         9.28 o                         
   3   5   6      14384.54      14256.03       350.15 o                         
   5   5   6      12781.84      13428.23       269.40 o                         
   7   5   6       1305.41       1328.01        44.67 o                         
   9   5   6        383.82        408.01        37.72 o                         
  11   5   6       2599.08       2634.58        82.32 o                         
  13   5   6        302.65        369.17        34.74 o                         
  15   5   6       4553.95       4630.58       212.33 o                         
  17   5   6        238.14        169.02        33.09 o                         
  19   5   6       1191.36       1196.01       120.88 o                         
 -22   6   6       2959.23       2993.61       208.91 o                         
 -20   6   6        106.75        104.63        30.05 o                         
 -18   6   6        240.08        327.80        49.41 o                         
 -16   6   6         69.70         65.37        21.59 o                         
 -14   6   6        565.44        518.49        58.60 o                         
 -12   6   6       1893.89       1903.77        72.68 o                         
 -10   6   6        487.53        499.41        30.17 o                         
  -8   6   6        768.81        844.36        43.61 o                         
  -6   6   6      23580.22      22768.92       268.83 o                         
  -4   6   6       7698.37       7721.49       218.49 o                         
  -2   6   6       1987.84       1922.15        95.31 o                         
   0   6   6        281.14        341.77        29.67 o                         
   2   6   6      19922.01      19654.08       413.20 o                         
   4   6   6         13.79         16.89        10.83 o                         
   6   6   6       9469.02       9349.43       219.25 o                         
   8   6   6        121.72        125.91        19.51 o                         
  10   6   6       2354.19       2223.10       111.34 o                         
  12   6   6         13.65         21.15        22.15 o                         
  14   6   6       1768.77       1695.37       118.99 o                         
  16   6   6       1811.27       1596.19       143.75 o                         
  18   6   6       1044.07        971.08        86.67 o                         
 -21   7   6        896.64        914.63        81.95 o                         
 -19   7   6       3227.75       3086.43       177.16 o                         
 -17   7   6          9.01         26.27        17.25 o                         
 -15   7   6        555.71        533.91        37.52 o                         
 -13   7   6       2635.92       2544.86       109.38 o                         
 -11   7   6        427.86        454.85        32.26 o                         
  -9   7   6        190.57        175.61        26.13 o                         
  -7   7   6       1501.19       1505.41        73.98 o                         
  -5   7   6      17800.51      17565.38       325.03 o                         
  -3   7   6       3852.31       3808.62       130.21 o                         
  -1   7   6        991.52       1044.20        59.87 o                         
   1   7   6       3377.82       3250.66       128.95 o                         
   3   7   6       4278.79       4285.14       153.25 o                         
   5   7   6        437.37        485.55        37.34 o                         
   7   7   6       3871.47       4091.60       140.03 o                         
   9   7   6        329.45        441.70        45.29 o                         
  11   7   6          5.38         -1.63        26.88 o                         
  13   7   6         59.62         53.29        20.08 o                         
  15   7   6       2815.30       2735.89       167.52 o                         
  17   7   6         79.78         15.30        23.92 o                         
 -20   8   6       2192.11       1954.42       154.78 o                         
 -18   8   6        107.86         77.00        24.68 o                         
 -16   8   6       1595.78       1592.13       128.35 o                         
 -14   8   6        251.88        263.37        29.22 o                         
 -12   8   6      11841.38      11635.21       243.77 o                         
 -10   8   6          3.55         33.41        15.83 o                         
  -8   8   6       7018.78       7275.42       213.35 o                         
  -6   8   6       4755.18       4760.75       157.44 o                         
  -4   8   6      13581.11      13245.07       281.31 o                         
  -2   8   6       3686.94       3850.39       120.40 o                         
   0   8   6       2461.40       2512.91       105.67 o                         
   2   8   6        869.87        930.55        61.13 o                         
   4   8   6       7512.51       6861.55       247.42 o                         
   6   8   6         90.09         59.94        24.99 o                         
   8   8   6       9255.64       9297.59       223.20 o                         
  10   8   6       3919.05       4213.86       232.36 o                         
  12   8   6       2245.61       2364.43       142.42 o                         
  14   8   6        775.04        751.03        63.87 o                         
  16   8   6        306.32        229.07        52.60 o                         
 -19   9   6       1379.03       1125.45       117.32 o                         
 -17   9   6         32.97         38.96        17.02 o                         
 -15   9   6        579.38        478.29        57.09 o                         
 -13   9   6       4646.64       4515.58       164.05 o                         
 -11   9   6        382.72        315.75        27.80 o                         
  -9   9   6      13205.11      13907.07       380.57 o                         
  -7   9   6        856.20        800.03        58.07 o                         
  -5   9   6        141.39         87.93        34.31 o                         
  -3   9   6      10909.04      10791.44       328.54 o                         
  -1   9   6        809.80        795.94        59.64 o                         
   1   9   6        786.00        796.93        56.72 o                         
   3   9   6       1297.72       1396.88        88.73 o                         
   5   9   6        708.86        795.65        63.86 o                         
   7   9   6       3939.19       4044.13       214.30 o                         
   9   9   6        241.03        249.45        39.39 o                         
  11   9   6         28.76         49.30        18.17 o                         
  13   9   6       2254.96       2007.03       173.36 o                         
  15   9   6        208.97        124.59        53.67 o                         
 -16  10   6        649.57        515.38        87.95 o                         
 -14  10   6      10608.86      10499.89       540.72 o                         
 -12  10   6       1095.94        946.07        76.10 o                         
 -10  10   6       3049.41       2989.40       157.85 o                         
  -8  10   6        543.07        544.83        51.40 o                         
  -6  10   6        105.87        105.70        21.05 o                         
  -4  10   6         61.77         67.27        21.01 o                         
  -2  10   6      10864.24      10564.43       388.18 o                         
   0  10   6       5034.08       5250.70       230.21 o                         
   2  10   6       5858.08       6163.99       257.33 o                         
   4  10   6        480.51        474.38        43.87 o                         
   6  10   6       6913.97       7065.06       230.90 o                         
   8  10   6        718.70        809.36        78.62 o                         
  10  10   6        143.84         98.94        28.80 o                         
  12  10   6        149.58        176.76        44.38 o                         
  14  10   6       4736.06       4999.61       370.46 o                         
 -15  11   6       1168.65       1033.58       137.45 o                         
 -13  11   6       3003.22       2598.03       225.71 o                         
 -11  11   6        782.14        689.30       102.40 o                         
  -9  11   6        787.05        810.02        74.45 o                         
  -7  11   6        708.49        638.95        73.44 o                         
  -5  11   6         12.83         35.17        14.09 o                         
  -3  11   6       7950.02       8006.47       351.96 o                         
  -1  11   6       1061.50       1026.09        76.61 o                         
   1  11   6         94.48         54.92        19.84 o                         
   3  11   6       3946.40       3769.10       150.94 o                         
   5  11   6        757.86        710.25        73.59 o                         
   7  11   6       3021.33       2965.82       219.63 o                         
   9  11   6        497.56        439.95        70.66 o                         
  11  11   6         45.24         55.66        22.24 o                         
 -12  12   6         79.22         57.55        26.63 o                         
 -10  12   6        293.30        257.26        47.08 o                         
  -8  12   6       5645.94       5445.84       333.26 o                         
  -6  12   6       1153.69       1038.36       129.65 o                         
  -4  12   6       5234.47       4898.50       276.53 o                         
  -2  12   6         41.46         69.03        36.65 o                         
   0  12   6        170.19        253.81        75.86 o                         
   2  12   6        976.28        972.58       132.69 o                         
   4  12   6        952.03        918.64        99.66 o                         
   6  12   6         79.68         39.82        24.24 o                         
   8  12   6       4689.26       4968.07       413.80 o                         
  -7  13   6         26.12         49.81        26.48 o                         
  -5  13   6          2.76         -6.71        32.04 o                         
  -3  13   6       4984.67       5757.61       272.26 o                         
  -1  13   6       1374.26       1471.37       119.36 o                         
   1  13   6         34.81         79.64        35.92 o                         
   3  13   6       2664.14       2487.36       209.90 o                         
 -25   1   7        572.12        514.67        77.08 o                         
 -23   1   7        805.72        842.45        79.16 o                         
 -21   1   7       2552.24       2527.79       162.01 o                         
 -19   1   7        193.79        212.67        47.44 o                         
 -17   1   7        211.18        446.06        75.15 o                         
 -15   1   7       3609.16       3779.75       146.03 o                         
 -13   1   7         33.88         27.23        12.28 o                         
 -11   1   7          4.42         46.14        34.84 o                         
  -9   1   7       3416.11       3340.03        71.25 o                         
  -7   1   7      22859.42      23740.80       341.33 o                         
  -5   1   7       3119.52       2934.02        55.17 o                         
  -3   1   7      13630.83      13532.49       130.02 o                         
  -1   1   7        108.18         44.87         9.40 o                         
   1   1   7       5711.82       5364.64        76.67 o                         
   3   1   7        112.81        232.16        16.57 o                         
   5   1   7       5573.33       4994.64       111.92 o                         
   7   1   7      20414.30      20027.93       264.62 o                         
   9   1   7      20446.01      20553.81       240.77 o                         
  11   1   7        881.20        802.96        48.51 o                         
  13   1   7         47.84         49.35        13.03 o                         
  15   1   7        495.29        453.10        48.87 o                         
  17   1   7       1011.00       1021.95        76.54 o                         
  19   1   7         36.60         47.67        22.75 o                         
  21   1   7        172.25        125.93        33.40 o                         
 -24   2   7       1305.29       1415.73       118.84 o                         
 -22   2   7         15.30        100.40        27.30 o                         
 -20   2   7       2530.94       2701.60       234.58 o                         
 -18   2   7          4.93        112.32        33.81 o                         
 -16   2   7        121.37        119.24        26.46 o                         
 -14   2   7        244.62        259.76        40.15 o                         
 -12   2   7         72.69         62.17        16.63 o                         
 -10   2   7       9200.79       8964.46       185.81 o                         
  -8   2   7       8990.25       9084.88       203.43 o                         
  -6   2   7        989.82       1051.25        54.25 o                         
  -4   2   7       7694.12       8449.22       120.11 o                         
  -2   2   7       1160.22       1328.14        77.05 o                         
   0   2   7          9.07         31.25        10.69 o                         
   2   2   7      10783.17      11077.55       114.86 o                         
   4   2   7       7550.45       6974.86       130.55 o                         
   6   2   7      10549.81      10407.20       210.93 o                         
   8   2   7         60.02         32.04        14.74 o                         
  10   2   7       3934.78       4037.33       153.07 o                         
  12   2   7       2372.97       2342.20        88.50 o                         
  14   2   7        328.65        307.27        35.67 o                         
  16   2   7         14.44         29.22        21.00 o                         
  18   2   7        987.70        865.98        78.36 o                         
  20   2   7        187.96        104.45        49.93 o                         
 -25   3   7        346.76        468.42        72.22 o                         
 -23   3   7         89.93        185.34        43.83 o                         
 -21   3   7          0.41         84.54        26.90 o                         
 -19   3   7        693.20        694.95        71.55 o                         
 -17   3   7        561.35        597.92        53.99 o                         
 -15   3   7       8801.30       9089.63       212.19 o                         
 -13   3   7       6982.58       6846.97       234.50 o                         
 -11   3   7       7185.95       8054.69       193.74 o                         
  -9   3   7        103.37        170.64        18.98 o                         
  -7   3   7       5242.46       5460.16       116.03 o                         
  -5   3   7       9910.61      10469.57       154.11 o                         
  -3   3   7       7898.46       8294.69       152.98 o                         
  -1   3   7       7120.47       6616.67       139.46 o                         
   1   3   7      21334.73      21004.39       387.16 o                         
   3   3   7      14022.16      13858.55       137.88 o                         
   5   3   7       6590.15       6507.33       136.96 o                         
   7   3   7       1406.98       1593.46        84.94 o                         
   9   3   7        183.79        127.21        33.22 o                         
  11   3   7        598.12        601.72        36.63 o                         
  13   3   7       2807.37       2677.51       112.53 o                         
  15   3   7       3054.14       2899.32       240.86 o                         
  17   3   7       3298.90       3298.72       217.31 o                         
  19   3   7        693.53        690.92        89.71 o                         
  21   3   7         22.95         -7.03        19.12 o                         
 -24   4   7       2308.02       2387.04       166.87 o                         
 -22   4   7        343.21        388.19        54.38 o                         
 -20   4   7        134.17        188.74        38.81 o                         
 -18   4   7       2884.39       3051.75       199.19 o                         
 -16   4   7       3248.42       3539.58        90.57 o                         
 -14   4   7        670.59        573.00        37.40 o                         
 -12   4   7       1221.08       1393.57        62.75 o                         
 -10   4   7       8355.54       8635.86       118.49 o                         
  -8   4   7       1551.41       1652.58        93.05 o                         
  -6   4   7       3547.99       3391.23        86.02 o                         
  -4   4   7       7915.21       7832.94       147.44 o                         
  -2   4   7      17225.57      16474.88       314.00 o                         
   0   4   7      15925.67      15211.22       233.00 o                         
   2   4   7       4929.76       5021.71       131.59 o                         
   4   4   7       8270.49       8063.46       192.05 o                         
   6   4   7      19214.59      19316.28       276.77 o                         
   8   4   7        889.42        794.91        50.77 o                         
  10   4   7        343.96        310.68        25.31 o                         
  12   4   7        902.90        841.82        59.94 o                         
  14   4   7       4142.53       4199.71       177.20 o                         
  16   4   7        318.44        110.19        89.61 o                         
  18   4   7       2427.68       2127.61       150.16 o                         
  20   4   7       1646.07       1400.95       113.28 o                         
 -23   5   7       4626.80       4660.39       251.45 o                         
 -21   5   7       6348.53       6603.55       293.72 o                         
 -19   5   7       4947.43       4699.42       263.24 o                         
 -17   5   7       1381.04       1362.28        98.70 o                         
 -15   5   7        214.47        183.73        20.87 o                         
 -13   5   7        688.09        630.11        40.71 o                         
 -11   5   7          0.69         32.13         6.84 o                         
  -9   5   7      17041.00      17807.59       318.11 o                         
  -7   5   7      35438.82      35843.29       423.70 o                         
  -5   5   7      33547.75      33607.32       624.20 o                         
  -3   5   7       3761.39       3563.81       141.56 o                         
  -1   5   7        503.61        501.06        34.75 o                         
   1   5   7        211.65        198.11        20.63 o                         
   3   5   7         53.23         79.49        15.08 o                         
   5   5   7       6672.64       6477.57       166.11 o                         
   7   5   7      12731.34      13210.17       235.47 o                         
   9   5   7        490.21        458.72        37.11 o                         
  11   5   7       7821.37       7603.68       232.76 o                         
  13   5   7       1660.58       1672.61       102.42 o                         
  15   5   7         54.41         24.86        14.93 o                         
  17   5   7       1628.76       1446.21       121.77 o                         
  19   5   7         29.60         38.80        32.44 o                         
 -22   6   7         11.54         59.36        33.12 o                         
 -20   6   7       3227.62       3367.43       187.46 o                         
 -18   6   7       1103.42       1144.16        71.76 o                         
 -16   6   7        218.52        261.82        28.64 o                         
 -14   6   7        548.59        542.62        38.56 o                         
 -12   6   7       5051.15       4825.69       101.19 o                         
 -10   6   7       8694.53       9022.66       185.93 o                         
  -8   6   7       4675.25       4796.77       198.54 o                         
  -6   6   7       1383.61       1119.55       123.35 o                         
  -4   6   7       7065.42       6961.97       200.87 o                         
  -2   6   7        351.46        344.86        29.84 o                         
   0   6   7        599.10        615.56        47.50 o                         
   2   6   7        452.26        493.44        49.97 o                         
   4   6   7      19130.90      19790.65       439.39 o                         
   6   6   7       6663.25       6951.86       203.39 o                         
   8   6   7       1411.61       1359.40        91.03 o                         
  10   6   7       1234.25       1271.54        84.29 o                         
  12   6   7       1554.87       1506.16        87.17 o                         
  14   6   7        526.50        548.61        59.90 o                         
  16   6   7        277.01         75.97        67.04 o                         
  18   6   7        611.11        524.98        87.90 o                         
 -21   7   7        608.25        523.03        67.64 o                         
 -19   7   7          0.11          3.56        20.23 o                         
 -17   7   7       1249.37       1197.97        83.31 o                         
 -15   7   7       1463.26       1604.68       121.10 o                         
 -13   7   7      15114.35      15818.01       327.36 o                         
 -11   7   7      10838.35      10467.11       303.00 o                         
  -9   7   7       1786.05       1737.24        86.38 o                         
  -7   7   7       9974.20       9841.62       198.15 o                         
  -5   7   7         60.47         61.29        17.93 o                         
  -3   7   7       1027.68       1081.58        63.28 o                         
  -1   7   7       3440.69       3508.48       148.60 o                         
   1   7   7       3923.34       3764.13       156.59 o                         
   3   7   7       7785.42       8521.41       225.52 o                         
   5   7   7       1022.65       1008.31        77.98 o                         
   7   7   7       2862.85       2612.96       116.15 o                         
   9   7   7      10324.25      10867.97       284.00 o                         
  11   7   7        453.95        501.05        43.99 o                         
  13   7   7        656.54        658.29        67.01 o                         
  15   7   7       2162.86       1891.25       118.12 o                         
  17   7   7       2229.35       2592.11       158.94 o                         
 -20   8   7       1017.69        977.52        79.64 o                         
 -18   8   7       3276.79       3311.00       249.43 o                         
 -16   8   7        681.04        663.54        75.90 o                         
 -14   8   7        291.69        338.28        33.73 o                         
 -12   8   7       1699.28       1768.11       110.47 o                         
 -10   8   7      14371.81      13947.61       295.11 o                         
  -8   8   7       2567.16       2386.62       112.03 o                         
  -6   8   7         55.74         38.22        30.86 o                         
  -4   8   7        783.83        771.48        61.92 o                         
  -2   8   7       2376.19       2213.62       120.52 o                         
   0   8   7       4766.74       4689.51       148.98 o                         
   2   8   7        200.99        139.61        25.99 o                         
   4   8   7       6900.59       7493.10       254.00 o                         
   6   8   7       9567.50      10117.46       251.58 o                         
   8   8   7        717.56        723.86        62.68 o                         
  10   8   7       4336.27       4395.57       195.09 o                         
  12   8   7       1291.18       1159.62       104.29 o                         
  14   8   7        145.52        161.92        46.47 o                         
  16   8   7         29.31         37.44        62.80 o                         
 -19   9   7        845.72        734.73        81.46 o                         
 -17   9   7        273.44        286.04        45.74 o                         
 -15   9   7        261.06        240.66        33.57 o                         
 -13   9   7         13.16         31.32        36.00 o                         
 -11   9   7       2661.55       2470.31       183.84 o                         
  -9   9   7       4551.30       4628.86       243.38 o                         
  -7   9   7       4456.80       4163.62       137.89 o                         
  -5   9   7       6804.81       7049.81       181.08 o                         
  -3   9   7        133.77         96.84        69.38 o                         
  -1   9   7        435.07        430.04        50.32 o                         
   1   9   7       5065.94       5243.16       109.92 o                         
   3   9   7        561.03        562.96        42.14 o                         
   5   9   7       4057.05       4191.46       235.52 o                         
   7   9   7       6748.56       6848.04       296.26 o                         
   9   9   7       3564.58       3323.91       196.18 o                         
  11   9   7       1525.35       1453.11       114.87 o                         
  13   9   7        187.99        171.30        39.97 o                         
  15   9   7          2.24         38.70        32.31 o                         
 -16  10   7        937.21        830.36        88.18 o                         
 -14  10   7        126.13        130.62        42.03 o                         
 -12  10   7        229.94        181.76        33.97 o                         
 -10  10   7        589.20        566.90        64.69 o                         
  -8  10   7        451.65        367.00        45.86 o                         
  -6  10   7        992.62        875.98        72.34 o                         
  -4  10   7       2442.98       2437.09       159.29 o                         
  -2  10   7       3160.11       3008.40       225.21 o                         
   0  10   7       6540.60       6245.64       271.90 o                         
   2  10   7         11.28         16.46        36.36 o                         
   4  10   7        867.56        865.16        52.37 o                         
   6  10   7         93.78         93.61        33.04 o                         
   8  10   7       1086.49       1084.39        96.15 o                         
  10  10   7        194.14        202.99        43.73 o                         
  12  10   7         58.02         75.47        25.07 o                         
 -15  11   7       2368.77       2019.36       214.35 o                         
 -13  11   7       2264.65       2129.47       165.18 o                         
 -11  11   7       1874.54       1857.32       164.80 o                         
  -9  11   7        219.81        174.54        36.84 o                         
  -7  11   7        184.80        154.08        37.81 o                         
  -5  11   7        752.37        732.37       100.86 o                         
  -3  11   7       3022.07       2703.44       246.60 o                         
  -1  11   7       6371.40       6280.87       311.42 o                         
   1  11   7       5705.75       5552.59       209.04 o                         
   3  11   7       2866.47       2913.71       240.99 o                         
   5  11   7        214.14        155.40        41.52 o                         
   7  11   7          0.16         -4.53        21.14 o                         
   9  11   7        329.04        198.82        71.02 o                         
  11  11   7          3.39         11.18        25.16 o                         
 -10  12   7        603.49        561.43        85.54 o                         
  -8  12   7        590.44        668.85        89.62 o                         
  -6  12   7        924.44       1062.86       150.83 o                         
  -4  12   7         23.98         53.52        69.40 o                         
  -2  12   7          5.47         27.47        32.05 o                         
   0  12   7         18.16         15.06        28.52 o                         
   2  12   7        105.55        115.17        38.29 o                         
   4  12   7        222.04        165.32        43.75 o                         
   6  12   7         35.32         -1.75        23.01 o                         
  -5  13   7        182.32        224.44        63.12 o                         
  -3  13   7        520.33        569.68        90.63 o                         
  -1  13   7        204.12        139.86        49.70 o                         
   1  13   7       1354.13       1465.93       152.69 o                         
 -24   0   8        457.91        286.63        75.56 o                         
 -22   0   8       2668.22       2719.81       244.54 o                         
 -20   0   8       4099.98       4121.59       551.29 o                         
 -18   0   8       4206.81       4242.06       312.48 o                         
 -16   0   8       2450.05       2785.68       242.88 o                         
 -14   0   8      14918.68      15135.49       744.81 o                         
 -12   0   8      27700.06      27286.26      1179.66 o                         
 -10   0   8       6179.47       5983.18       177.03 o                         
  -8   0   8       4296.65       3942.50       167.32 o                         
  -6   0   8      40316.52      43369.07      1436.59 o                         
  -4   0   8      15718.58      15536.79       392.08 o                         
  -2   0   8       2173.41       2419.97        62.35 o                         
   0   0   8       2484.84       3215.47        96.20 o                         
   2   0   8       3833.71       2993.54        97.69 o                         
   4   0   8       2191.17       1819.66        88.31 o                         
   6   0   8       5437.10       5617.39       226.43 o                         
   8   0   8        314.14        444.03        44.51 o                         
  10   0   8       2446.28       2372.12       131.18 o                         
  12   0   8       1784.17       1831.38       121.13 o                         
  14   0   8        424.53        428.31       123.30 o                         
  16   0   8      12619.94      13457.78       778.95 o                         
  18   0   8       1742.08       1402.47       197.02 o                         
  20   0   8       1324.36       1496.74       198.10 o                         
 -25   1   8         12.68         -5.73        42.83 o                         
 -23   1   8        886.43        897.94        88.88 o                         
 -21   1   8        156.79        204.32        43.05 o                         
 -19   1   8       2638.45       2853.14       192.82 o                         
 -17   1   8      12028.97      12458.46       429.06 o                         
 -15   1   8       2491.08       2338.25       148.13 o                         
 -13   1   8       3236.89       3357.53       101.52 o                         
 -11   1   8      41647.40      41713.74       683.29 o                         
  -9   1   8       2037.44       2083.15       112.19 o                         
  -7   1   8       5945.46       5348.00       109.94 o                         
  -5   1   8      35653.88      35579.08       697.80 o                         
  -3   1   8       4235.04       3897.43        61.52 o                         
  -1   1   8      13458.09      11648.80       122.17 o                         
   1   1   8        326.46        213.83        15.81 o                         
   3   1   8      14032.71      14253.23       225.53 o                         
   5   1   8      83610.00      83985.90      1333.99 o                         
   7   1   8       8546.38       8385.17       162.82 o                         
   9   1   8       2989.26       3173.04       146.08 o                         
  11   1   8       3244.35       3464.00       141.33 o                         
  13   1   8        113.60        110.60        19.82 o                         
  15   1   8       7138.90       7226.37       305.69 o                         
  17   1   8       1794.79       1888.10       178.43 o                         
  19   1   8        559.69        549.18        75.29 o                         
  21   1   8       3309.28       3562.62       263.76 o                         
 -24   2   8        558.02        465.14        84.93 o                         
 -22   2   8       8997.81       9002.49       173.85 o                         
 -20   2   8       6131.65       6504.36       328.10 o                         
 -18   2   8      12904.19      13246.72       351.46 o                         
 -16   2   8       1741.54       1796.45       120.13 o                         
 -14   2   8       5144.22       5079.18       145.52 o                         
 -12   2   8       3896.44       3619.74       121.49 o                         
 -10   2   8      17949.03      17943.19       224.15 o                         
  -8   2   8       3211.00       3274.44        74.18 o                         
  -6   2   8      70690.57      70965.93      1395.29 o                         
  -4   2   8      14494.98      15135.93       147.12 o                         
  -2   2   8      29877.96      30039.54       315.92 o                         
   0   2   8       6308.57       5992.21       129.64 o                         
   2   2   8       6434.48       5839.88       112.09 o                         
   4   2   8         38.42         36.44        21.91 o                         
   6   2   8      24400.95      24386.17       302.19 o                         
   8   2   8       8446.78       8190.42       124.37 o                         
  10   2   8       5948.64       5891.45       137.15 o                         
  12   2   8         83.53         59.59        12.26 o                         
  14   2   8        990.61       1006.35        74.24 o                         
  16   2   8       4617.06       4726.02       250.80 o                         
  18   2   8        209.34        176.78        38.82 o                         
  20   2   8        205.91        175.07        36.02 o                         
 -25   3   8          1.04          1.63        31.67 o                         
 -23   3   8       3110.20       3131.28       278.97 o                         
 -21   3   8       2419.77       2266.63       158.15 o                         
 -19   3   8          1.61         39.24        23.94 o                         
 -17   3   8       7496.60       7643.99       233.31 o                         
 -15   3   8       1406.79       1298.13        87.40 o                         
 -13   3   8        601.75        678.63        39.04 o                         
 -11   3   8       7831.12       8308.25       147.04 o                         
  -9   3   8        161.54        203.17        17.23 o                         
  -7   3   8      13426.62      14289.39       181.12 o                         
  -5   3   8      24799.70      25493.30       238.75 o                         
  -3   3   8       3811.61       3990.47        81.85 o                         
  -1   3   8      69031.66      69949.39       768.65 o                         
   1   3   8        471.90        439.98        64.13 o                         
   3   3   8        281.18        285.13        19.33 o                         
   5   3   8      17283.46      16748.71       211.68 o                         
   7   3   8        431.34        591.50        40.70 o                         
   9   3   8        802.33        731.33        57.94 o                         
  11   3   8       5787.06       5986.35       130.83 o                         
  13   3   8         74.60        104.12        18.60 o                         
  15   3   8       3354.50       3088.52       283.59 o                         
  17   3   8        830.10        842.00        75.81 o                         
  19   3   8        453.65        456.77        63.27 o                         
 -24   4   8       1746.07       1834.37       131.20 o                         
 -22   4   8        315.10        280.15        60.41 o                         
 -20   4   8       2201.22       2147.15       151.50 o                         
 -18   4   8         46.24         93.32        25.24 o                         
 -16   4   8       8808.80       9370.31       252.75 o                         
 -14   4   8        440.39        596.35        38.56 o                         
 -12   4   8      18986.81      19111.04       298.69 o                         
 -10   4   8       3658.05       3954.46       119.26 o                         
  -8   4   8       8239.33       7920.02       173.21 o                         
  -6   4   8       6259.28       6117.41       145.50 o                         
  -4   4   8       3911.39       3984.23        94.55 o                         
  -2   4   8       4458.27       4761.41       102.43 o                         
   0   4   8      24153.74      22725.55       404.58 o                         
   2   4   8        782.46        693.67        42.99 o                         
   4   4   8      24185.81      23536.06       395.92 o                         
   6   4   8       1415.83       1355.65        52.64 o                         
   8   4   8       4262.92       4403.07        96.81 o                         
  10   4   8        470.45        477.03        40.62 o                         
  12   4   8       4143.84       3946.25       160.66 o                         
  14   4   8        225.81        176.08        26.15 o                         
  18   4   8        653.33        572.37        79.02 o                         
  20   4   8        157.71        147.84        34.16 o                         
 -23   5   8       1259.54       1175.83        90.87 o                         
 -21   5   8        388.07        364.86        52.07 o                         
 -19   5   8        214.19        165.17        37.21 o                         
 -17   5   8       3172.65       3302.78       209.47 o                         
 -15   5   8        746.26        655.79        47.04 o                         
 -13   5   8        896.82        915.11        54.88 o                         
 -11   5   8        949.45        937.40        49.04 o                         
  -9   5   8       1282.16       1464.12        80.81 o                         
  -7   5   8        409.47        484.42        32.33 o                         
  -5   5   8      12659.78      12995.92       222.74 o                         
  -3   5   8       1087.71       1046.87        66.25 o                         
   1   5   8        905.03        850.41        63.12 o                         
   3   5   8       2013.77       2254.44        92.88 o                         
   5   5   8      18859.18      19605.36       337.44 o                         
   7   5   8       1800.39       1717.59        77.95 o                         
   9   5   8         69.58         32.41        19.77 o                         
  11   5   8       5799.37       5669.50       163.57 o                         
  13   5   8        117.13         70.27        18.24 o                         
  15   5   8       3397.01       3123.07       161.63 o                         
  17   5   8         28.97         18.04        49.56 o                         
  19   5   8        193.31        234.26        62.48 o                         
 -22   6   8       1416.81       1351.42       103.26 o                         
 -20   6   8        155.08        177.66        46.92 o                         
 -18   6   8       1709.46       1728.00       114.53 o                         
 -16   6   8       3044.10       3391.57       161.25 o                         
 -14   6   8        193.69        319.98        35.21 o                         
 -12   6   8          3.71         17.16         9.68 o                         
 -10   6   8       1152.27        967.49        50.50 o                         
  -8   6   8         48.96         35.28        16.56 o                         
  -6   6   8       3222.49       3263.93       125.93 o                         
  -4   6   8       2526.60       2422.08       645.63 o                         
  -2   6   8       6746.96       6454.31       267.23 o                         
   0   6   8       2564.21       2336.11       139.89 o                         
   2   6   8       6858.50       7324.94       256.70 o                         
   4   6   8       3742.53       3602.21       111.94 o                         
   6   6   8       8459.46       8744.69       172.97 o                         
   8   6   8        195.72        196.83        23.10 o                         
  10   6   8        732.90        650.85        51.61 o                         
  12   6   8        476.67        452.90        37.11 o                         
  14   6   8       3767.86       3793.61       183.21 o                         
  16   6   8        111.07         76.60        41.73 o                         
  18   6   8        726.41        676.86       170.97 o                         
 -21   7   8          5.40        -27.55        27.55 o                         
 -19   7   8       1092.09       1028.98        74.61 o                         
 -17   7   8       1244.14       1233.27       102.24 o                         
 -15   7   8       5471.10       5243.63       194.87 o                         
 -13   7   8        701.81        828.91        54.68 o                         
 -11   7   8         25.58         50.70        27.11 o                         
  -9   7   8       1351.64       1358.31        85.61 o                         
  -7   7   8        156.98        214.56        41.85 o                         
  -5   7   8       7449.10       7638.51       225.32 o                         
  -3   7   8        772.95        679.89        42.26 o                         
  -1   7   8        510.48        535.43        37.14 o                         
   1   7   8        809.23        781.79        56.55 o                         
   3   7   8       5218.41       5181.27       110.31 o                         
   5   7   8       5212.76       5593.13       259.47 o                         
   7   7   8        358.04        355.29        46.32 o                         
   9   7   8        153.86         84.07        18.80 o                         
  11   7   8        803.98        766.72        75.45 o                         
  13   7   8        474.32        404.67        56.34 o                         
  15   7   8       1852.60       1701.43       254.33 o                         
  17   7   8        269.47        231.33        78.57 o                         
 -20   8   8       1040.29        905.72        77.56 o                         
 -18   8   8          0.63         21.54        16.95 o                         
 -16   8   8       2956.22       3011.26       166.13 o                         
 -14   8   8        946.95        825.49        53.72 o                         
 -12   8   8       6076.54       6000.38       236.01 o                         
 -10   8   8        438.57        416.56        33.18 o                         
  -8   8   8      14057.99      13916.83       324.31 o                         
  -6   8   8        177.85        198.74        26.17 o                         
  -4   8   8      10426.76      10568.85       365.39 o                         
  -2   8   8         19.50         -8.12         8.12 o                         
   0   8   8        582.69        598.45        44.77 o                         
   2   8   8       4505.52       4247.47       283.41 o                         
   4   8   8       7432.13       7689.19       201.42 o                         
   6   8   8       2104.90       2012.94       138.97 o                         
   8   8   8       8922.95       9990.08       485.13 o                         
  10   8   8       3122.27       3017.95       236.09 o                         
  12   8   8       6524.22       7454.53       193.55 o                         
  14   8   8         60.10        128.49        42.07 o                         
  16   8   8        693.01        704.82       122.39 o                         
 -19   9   8       1905.32       1673.60       156.64 o                         
 -17   9   8       1581.01       1459.40       117.53 o                         
 -15   9   8       4368.29       3834.01       214.85 o                         
 -13   9   8       1278.77       1115.23       106.99 o                         
 -11   9   8         95.18        107.45        24.60 o                         
  -9   9   8       2603.44       2591.30       175.18 o                         
  -7   9   8       1828.94       1799.30       105.74 o                         
  -5   9   8       7188.83       6965.36       306.20 o                         
  -3   9   8        649.17        618.48        54.97 o                         
  -1   9   8        205.12        196.27        40.11 o                         
   1   9   8       3747.59       3706.62       198.24 o                         
   3   9   8       2742.01       2940.15       226.68 o                         
   5   9   8         31.09         28.33        17.23 o                         
   7   9   8        389.35        409.80        70.15 o                         
   9   9   8        967.99       1096.68        98.87 o                         
  11   9   8        138.23        200.39        50.40 o                         
  13   9   8       1678.29       1543.15       108.80 o                         
 -16  10   8        785.54        663.67        75.31 o                         
 -14  10   8      12403.28      12111.66       784.53 o                         
 -12  10   8       1323.05       1186.96        91.74 o                         
 -10  10   8        183.62        168.19        25.87 o                         
  -8  10   8       3665.83       3710.74       258.61 o                         
  -6  10   8        527.10        364.28        35.95 o                         
  -4  10   8        818.45        722.10        98.59 o                         
  -2  10   8       4165.92       4341.01       242.52 o                         
   0  10   8       7000.42       6352.58       307.19 o                         
   2  10   8      11074.60      11628.65       540.32 o                         
   4  10   8        164.72        199.93        31.94 o                         
   6  10   8       1039.32       1212.80        99.09 o                         
   8  10   8        181.44        183.29        38.49 o                         
  10  10   8         93.63         79.00        42.07 o                         
  12  10   8       1429.28       1368.00       125.99 o                         
 -13  11   8       1233.12       1071.14        89.99 o                         
 -11  11   8       1130.21        964.68       106.24 o                         
  -9  11   8        613.85        628.86        67.93 o                         
  -7  11   8       1075.72        951.79       125.27 o                         
  -5  11   8         35.33         32.88        19.69 o                         
  -3  11   8       5656.31       5834.87       125.09 o                         
  -1  11   8       1360.38       1115.52       134.25 o                         
   1  11   8        531.23        459.19        90.76 o                         
   3  11   8       1763.41       1659.40       121.08 o                         
   5  11   8         48.44         84.67        28.76 o                         
   7  11   8        193.48        142.48        34.54 o                         
   9  11   8          4.97         22.96        23.73 o                         
 -10  12   8        113.55        115.36        41.04 o                         
  -8  12   8       5500.27       5982.97       358.47 o                         
  -6  12   8       1893.56       2204.87       210.64 o                         
  -4  12   8       8676.99       9281.23       411.83 o                         
  -2  12   8         31.50         83.10        46.80 o                         
   0  12   8        332.01        303.74        95.69 o                         
   2  12   8       1647.73       1524.81       134.60 o                         
   4  12   8        673.89        612.99        79.87 o                         
   6  12   8          3.82          3.47        23.22 o                         
 -25   1   9        256.05        329.90        49.95 o                         
 -23   1   9       1300.05       1241.87        99.27 o                         
 -21   1   9       2125.23       2110.32       150.05 o                         
 -19   1   9        504.20        577.44        59.44 o                         
 -17   1   9        624.27        768.17        63.89 o                         
 -15   1   9        998.85       1109.05        83.05 o                         
 -13   1   9       1786.23       1746.15       125.46 o                         
 -11   1   9       1583.97       1568.40        87.75 o                         
  -9   1   9       3799.55       3449.00        92.62 o                         
  -7   1   9       8174.77       8150.05       163.31 o                         
  -5   1   9      11082.00      10681.95       114.63 o                         
  -3   1   9       2532.29       2510.69        90.77 o                         
  -1   1   9       2611.54       2624.96        88.67 o                         
   1   1   9       5198.11       4984.18        99.39 o                         
   3   1   9        126.93         82.42        17.50 o                         
   5   1   9       3984.24       3976.10       164.80 o                         
   7   1   9       6721.17       6607.53       172.79 o                         
   9   1   9      10408.38      10484.04       205.77 o                         
  11   1   9       2720.37       2838.52        76.12 o                         
  13   1   9       1653.38       1570.33        99.93 o                         
  15   1   9       1885.05       1668.76       171.85 o                         
  17   1   9       1389.67       1265.46       109.77 o                         
  19   1   9        199.43        117.35        79.13 o                         
 -24   2   9       1211.70       1270.43       106.28 o                         
 -22   2   9         23.34        103.82        35.36 o                         
 -20   2   9       2607.03       2703.17       216.35 o                         
 -18   2   9       2513.14       2908.53       190.88 o                         
 -16   2   9       3924.02       3849.65       102.89 o                         
 -14   2   9       2182.44       2142.07        81.58 o                         
 -12   2   9       6261.99       6558.40       172.68 o                         
 -10   2   9         11.05         34.57        10.21 o                         
  -8   2   9       2340.79       2275.17       168.45 o                         
  -6   2   9       3682.25       4000.14        87.92 o                         
  -4   2   9       2078.86       2170.68        76.02 o                         
  -2   2   9      10991.27      10710.01       131.99 o                         
   0   2   9       1180.18       1361.50        53.19 o                         
   2   2   9       1077.60        863.09        44.02 o                         
   4   2   9       2486.98       1891.40        77.22 o                         
   6   2   9         13.30         11.23        13.34 o                         
   8   2   9         96.80         82.33        13.74 o                         
  10   2   9       2791.52       2552.84        98.97 o                         
  12   2   9       1948.17       1839.30        70.72 o                         
  14   2   9         11.19         39.30        12.29 o                         
  16   2   9        177.60        207.51        39.56 o                         
  18   2   9        105.10         77.72        27.03 o                         
  20   2   9        599.19        534.12        70.41 o                         
 -25   3   9        638.64        615.47        89.85 o                         
 -23   3   9          6.67         50.48        58.20 o                         
 -21   3   9        130.18        113.34        34.13 o                         
 -19   3   9         34.95         42.41        21.42 o                         
 -17   3   9       3147.75       3576.69       220.80 o                         
 -15   3   9       7450.65       7442.84       129.00 o                         
 -13   3   9        369.21        420.41        39.08 o                         
 -11   3   9       6737.13       6868.04       181.42 o                         
  -9   3   9        634.06        628.42        41.99 o                         
  -7   3   9       4817.97       5338.16       124.20 o                         
  -5   3   9      16114.51      17007.37       230.46 o                         
  -3   3   9       1926.42       1878.25        65.94 o                         
  -1   3   9      30048.70      30340.36       439.98 o                         
   1   3   9      21165.85      20082.26       273.69 o                         
   3   3   9       6471.01       5994.49       130.89 o                         
   5   3   9       3065.72       2930.89       116.90 o                         
   7   3   9        171.02        152.84        18.81 o                         
   9   3   9        791.08        772.43        62.22 o                         
  11   3   9       1379.09       1323.40        74.77 o                         
  13   3   9        130.96        175.21        22.73 o                         
  15   3   9        224.10        221.26        37.85 o                         
  17   3   9       1260.37       1179.96        89.05 o                         
  19   3   9        575.93        586.52        65.67 o                         
 -24   4   9        560.36        600.57        71.78 o                         
 -22   4   9        694.30        703.52        87.37 o                         
 -20   4   9         35.74         49.72        31.53 o                         
 -18   4   9      10357.67      10506.94       430.35 o                         
 -16   4   9       4462.03       4661.82       127.45 o                         
 -14   4   9       1016.94        984.66        57.55 o                         
 -12   4   9        909.41        926.90        57.32 o                         
 -10   4   9       2135.95       1974.56        69.71 o                         
  -8   4   9         30.69         49.31        10.22 o                         
  -6   4   9        245.71        233.52        17.68 o                         
  -4   4   9       7356.65       7458.54       155.76 o                         
  -2   4   9      12037.79      12447.93       175.69 o                         
   0   4   9        343.27        243.89        36.21 o                         
   2   4   9         30.77         15.25         8.56 o                         
   4   4   9        173.31        109.90        18.44 o                         
   6   4   9       2573.15       2427.48       100.23 o                         
   8   4   9        383.13        372.78        31.84 o                         
  10   4   9        227.79        227.50        25.53 o                         
  12   4   9       8628.08       9305.58       225.45 o                         
  14   4   9        792.35        777.60        57.72 o                         
  16   4   9        129.06         52.68        35.15 o                         
  18   4   9        456.84        402.06        63.46 o                         
 -23   5   9        948.83       1089.93        87.32 o                         
 -21   5   9       4686.39       4637.47       314.36 o                         
 -19   5   9      11239.61      12013.52       316.48 o                         
 -17   5   9        704.77        706.82        54.48 o                         
 -15   5   9       1315.03       1213.04        83.05 o                         
 -13   5   9        458.14        515.81        31.03 o                         
 -11   5   9       1547.71       1463.38        66.61 o                         
  -9   5   9       8625.12       8769.17       151.47 o                         
  -7   5   9      23657.40      25099.76       279.18 o                         
  -5   5   9      37192.03      38601.32       597.82 o                         
  -3   5   9       5307.21       4934.35       164.95 o                         
  -1   5   9       2666.68       2836.99       134.62 o                         
   1   5   9        757.19        775.80        63.89 o                         
   3   5   9          6.36         17.44        15.30 o                         
   5   5   9        264.97        246.99        39.35 o                         
   7   5   9       3058.11       3161.44        91.81 o                         
   9   5   9      11733.14      11854.12       328.03 o                         
  11   5   9      10760.97      11039.14       327.80 o                         
  13   5   9        260.38        229.57        23.58 o                         
  15   5   9         18.25         20.85        14.57 o                         
  17   5   9         20.60         45.46        32.13 o                         
 -22   6   9        919.07        811.95        66.98 o                         
 -20   6   9        851.88        725.85        79.05 o                         
 -18   6   9       3532.94       3655.26       252.93 o                         
 -16   6   9       4801.06       4895.01       228.57 o                         
 -14   6   9        214.28        256.82        30.86 o                         
 -12   6   9       5778.31       6027.13       202.06 o                         
 -10   6   9       3789.07       3617.15       136.81 o                         
  -8   6   9       5727.42       5576.05       130.02 o                         
  -6   6   9        847.36        776.58        45.24 o                         
  -4   6   9      10138.06      10014.67       191.12 o                         
  -2   6   9       3141.07       3544.14       186.92 o                         
   0   6   9         58.70         92.00        31.32 o                         
   2   6   9       1391.21       1361.81        95.54 o                         
   4   6   9       4314.01       4325.29       261.17 o                         
   6   6   9      13736.30      14119.69       527.64 o                         
   8   6   9      11809.10      11523.58       273.16 o                         
  10   6   9       1373.82       1355.53        97.24 o                         
  12   6   9       5460.51       5507.51       184.77 o                         
  14   6   9       1270.16       1227.11       102.12 o                         
  16   6   9          1.57         -6.94        49.99 o                         
 -21   7   9       2227.66       2042.93       152.84 o                         
 -19   7   9          8.85         12.88        22.40 o                         
 -17   7   9       1432.01       1389.37       123.86 o                         
 -15   7   9       2671.67       2569.73       194.56 o                         
 -13   7   9       7878.14       8276.14       203.72 o                         
 -11   7   9      10203.74      10691.45       262.32 o                         
  -9   7   9       4367.55       4149.44       213.37 o                         
  -7   7   9        414.38        434.93        41.00 o                         
  -5   7   9       4933.20       4987.06       128.23 o                         
  -3   7   9        132.26        156.63        22.08 o                         
  -1   7   9      17353.41      17927.73       473.78 o                         
   3   7   9       2919.28       3142.49       192.32 o                         
   5   7   9       4343.96       4534.55       161.60 o                         
   7   7   9          0.95        -12.15        25.41 o                         
   9   7   9       1524.10       1590.23       114.61 o                         
  11   7   9        173.82        184.18        35.15 o                         
  13   7   9        253.55        188.27        43.11 o                         
  15   7   9       2456.27       2347.26       194.27 o                         
 -20   8   9        467.73        465.65        74.21 o                         
 -18   8   9       1566.86       1422.88       174.51 o                         
 -16   8   9         31.59         12.93        17.76 o                         
 -14   8   9        133.89        117.31        24.46 o                         
 -12   8   9       1116.85        624.56       156.28 o                         
 -10   8   9       2075.59       2029.89       115.07 o                         
  -8   8   9       3933.44       3744.55       135.47 o                         
  -6   8   9       1823.31       1780.31       113.85 o                         
  -4   8   9       5176.95       5046.05       249.42 o                         
  -2   8   9       6099.85       6388.19       268.73 o                         
   0   8   9         11.68         51.64        16.30 o                         
   2   8   9       5281.70       5820.25       225.85 o                         
   4   8   9       2988.82       2809.21       168.04 o                         
   6   8   9       4368.18       4339.02       314.70 o                         
   8   8   9        732.32        868.46        91.95 o                         
  10   8   9        956.49       1022.11       104.66 o                         
  12   8   9        509.23        559.72        71.37 o                         
  14   8   9        577.99        535.32        86.14 o                         
 -19   9   9       1946.44       1580.45       135.22 o                         
 -17   9   9        183.96        112.45        32.58 o                         
 -15   9   9        334.07        268.87        96.72 o                         
 -13   9   9         34.88         29.57        17.41 o                         
 -11   9   9        553.56        495.71        61.60 o                         
  -9   9   9         28.93         70.28        17.37 o                         
  -7   9   9       8096.75       8512.93       316.50 o                         
  -5   9   9      15781.23      15890.71       506.89 o                         
  -3   9   9       3510.34       3502.22       225.34 o                         
  -1   9   9        125.34         89.69        37.45 o                         
   1   9   9       5915.29       6110.23       334.07 o                         
   3   9   9          0.75         -8.07        18.93 o                         
   5   9   9         29.35         42.67        22.61 o                         
   7   9   9       2149.10       2395.86       111.05 o                         
   9   9   9       3073.59       3336.69       206.22 o                         
  11   9   9       1104.57       1169.58       148.79 o                         
  13   9   9          0.78        -26.60        26.60 o                         
 -16  10   9       1207.89        884.88        97.68 o                         
 -14  10   9          7.33         28.32        19.52 o                         
 -12  10   9       1581.76       1379.85       105.39 o                         
 -10  10   9        212.94        197.82        53.06 o                         
  -8  10   9        432.74        385.31        56.86 o                         
  -6  10   9        128.14        118.68        34.44 o                         
  -4  10   9       1365.05       1228.11       233.35 o                         
  -2  10   9        525.69        467.94        64.20 o                         
   0  10   9       1464.93       1533.51       100.65 o                         
   2  10   9         18.85         40.07        69.32 o                         
   4  10   9        167.96        209.63        28.43 o                         
   6  10   9        541.37        300.46       129.23 o                         
   8  10   9         10.82         63.66        45.98 o                         
  10  10   9        120.92        103.70        26.95 o                         
 -13  11   9       2933.63       2883.80       265.04 o                         
 -11  11   9        743.96        786.51        66.76 o                         
  -9  11   9        122.79        119.05        36.54 o                         
  -7  11   9        129.80        166.79        42.43 o                         
  -5  11   9         86.47         94.42        25.00 o                         
  -3  11   9       1758.25       1670.83       117.42 o                         
  -1  11   9       2299.10       2114.00       134.22 o                         
   1  11   9       2349.08       2159.98       163.32 o                         
   3  11   9       2640.31       2521.69       177.65 o                         
   5  11   9       1617.49       1625.89       160.29 o                         
   7  11   9        479.73        554.55        63.63 o                         
   9  11   9          3.35         27.34        28.52 o                         
 -10  12   9         87.62          7.72        41.48 o                         
  -8  12   9         34.95         47.32        44.01 o                         
  -6  12   9        336.56        398.38        69.34 o                         
  -4  12   9         25.96        118.48        68.22 o                         
  -2  12   9        146.28         50.21        51.45 o                         
   0  12   9        365.66        402.61        64.39 o                         
   2  12   9         93.15        118.74        33.39 o                         
   4  12   9         81.59         45.15        24.69 o                         
 -24   0  10         66.92         76.44        41.50 o                         
 -22   0  10       5341.94       5483.51       249.19 o                         
 -20   0  10        431.12        536.72        87.35 o                         
 -18   0  10       1824.24       1822.86       200.40 o                         
 -16   0  10       4684.95       4962.64       210.61 o                         
 -14   0  10      12408.14      12392.77       412.65 o                         
 -12   0  10      22521.20      21932.62       477.54 o                         
 -10   0  10      11768.41      11975.22       516.37 o                         
  -8   0  10         97.43         67.89        10.91 o                         
  -6   0  10      15944.14      16827.04       424.69 o                         
  -4   0  10      14538.97      15130.81       275.41 o                         
  -2   0  10          4.90          4.54        14.91 o                         
   0   0  10      19581.89      17592.48       251.44 o                         
   2   0  10      14299.02      13918.13       248.66 o                         
   4   0  10      24554.97      25590.39       442.95 o                         
   6   0  10        538.51        534.34        51.74 o                         
   8   0  10       4022.02       3870.99       152.74 o                         
  10   0  10       4988.61       4885.10       201.73 o                         
  12   0  10       5452.35       5543.01       204.38 o                         
  14   0  10       1231.95       1080.94       140.78 o                         
  16   0  10       5390.48       5612.42       174.96 o                         
  18   0  10       1202.59       1378.87       312.64 o                         
 -25   1  10         14.44          8.11        34.69 o                         
 -23   1  10       1820.00       1673.80        90.68 o                         
 -21   1  10        312.98        358.48        51.53 o                         
 -19   1  10        939.02        920.49        92.00 o                         
 -17   1  10       8169.29       8893.54       281.02 o                         
 -15   1  10        422.76        332.20        22.73 o                         
 -13   1  10         79.20         86.10        24.08 o                         
 -11   1  10      20585.80      20336.75       394.85 o                         
  -9   1  10       2991.76       3198.86        95.38 o                         
  -7   1  10       6102.98       5736.69       128.49 o                         
  -5   1  10      34017.01      33600.46       591.08 o                         
  -3   1  10        676.37        730.71        35.05 o                         
  -1   1  10       5325.79       4255.74        87.14 o                         
   1   1  10        516.46        556.83        33.30 o                         
   3   1  10        775.38        641.21        35.66 o                         
   5   1  10      22771.71      21784.20       244.06 o                         
   7   1  10      11127.57      11175.05       186.89 o                         
   9   1  10       2447.30       2375.84       118.84 o                         
  11   1  10       5612.65       5929.33       175.52 o                         
  13   1  10        247.63        261.24        29.79 o                         
  15   1  10       2069.18       1899.04       131.10 o                         
  17   1  10        140.76         77.51        24.75 o                         
  19   1  10          0.70         34.17        22.38 o                         
 -24   2  10        105.55        116.97        37.31 o                         
 -22   2  10       5910.43       6699.26       152.06 o                         
 -20   2  10       2919.50       3387.19       266.93 o                         
 -18   2  10       7450.63       8177.70       366.73 o                         
 -16   2  10        480.62        450.20        38.61 o                         
 -14   2  10       2069.02       1724.21       135.33 o                         
 -12   2  10       2284.95       2532.44       141.41 o                         
 -10   2  10      11715.70      12060.94       145.26 o                         
  -8   2  10        197.87        264.35        20.56 o                         
  -6   2  10      83073.34      85248.73      1188.93 o                         
  -4   2  10      19842.44      20039.84       245.06 o                         
  -2   2  10      11464.22      10601.52       234.35 o                         
   0   2  10       8668.69       7928.30       188.78 o                         
   2   2  10      11097.03      10807.65       218.15 o                         
   4   2  10       3257.24       2911.29       104.83 o                         
   6   2  10       8735.02       8952.15       159.14 o                         
   8   2  10       6529.48       6402.87       157.33 o                         
  10   2  10      12074.02      12566.80       353.35 o                         
  12   2  10        209.04        130.64        24.77 o                         
  14   2  10       1028.86        957.83        70.83 o                         
  16   2  10       1528.89       1518.52       156.79 o                         
  18   2  10          0.59         17.83        20.10 o                         
 -23   3  10       2195.95       2107.17       178.11 o                         
 -21   3  10        958.89        922.08        94.50 o                         
 -19   3  10          9.48          3.35        24.39 o                         
 -17   3  10      15498.44      15388.91       367.95 o                         
 -15   3  10        738.86        675.32        74.21 o                         
 -13   3  10        423.78        525.42        58.01 o                         
 -11   3  10       5728.63       5895.84       177.27 o                         
  -9   3  10          6.38         33.48         9.13 o                         
  -7   3  10      26208.40      27233.50       399.31 o                         
  -5   3  10       3850.61       3635.90        86.78 o                         
  -3   3  10       5227.61       4913.33       144.97 o                         
  -1   3  10      29171.21      29900.11       465.98 o                         
   1   3  10      10123.47       9973.48       232.61 o                         
   3   3  10       3594.83       3714.92       132.60 o                         
   5   3  10       4909.54       4851.18       139.36 o                         
   7   3  10        485.12        512.09        32.73 o                         
   9   3  10         31.14         27.80        15.63 o                         
  11   3  10       6964.88       6930.04       171.52 o                         
  13   3  10         46.85         34.31        17.22 o                         
  15   3  10       2056.89       2141.78       156.56 o                         
  17   3  10        301.27        275.02        65.86 o                         
  19   3  10        105.80         67.91        29.66 o                         
 -24   4  10       1296.67       1266.21       137.23 o                         
 -22   4  10        360.42        440.39        64.29 o                         
 -20   4  10       1100.99       1042.26       102.70 o                         
 -18   4  10         16.81         31.69        30.34 o                         
 -16   4  10      10853.60      11497.07       286.88 o                         
 -14   4  10        791.69        826.80        57.98 o                         
 -12   4  10       5846.99       5657.39       115.39 o                         
 -10   4  10         22.01         56.83        17.64 o                         
  -8   4  10       8777.99       8697.57       110.96 o                         
  -6   4  10      12332.36      11789.21       161.25 o                         
  -4   4  10        141.64        174.76        14.83 o                         
  -2   4  10       2436.35       2291.73        98.63 o                         
   0   4  10      33758.60      34823.19       637.89 o                         
   2   4  10       8883.68       9539.17       232.90 o                         
   4   4  10      14834.34      13581.78       244.74 o                         
   6   4  10       2120.86       1940.88        89.03 o                         
   8   4  10          9.34         26.07        18.10 o                         
  10   4  10       4790.16       4949.62       132.20 o                         
  12   4  10       4074.59       4025.33       216.66 o                         
  14   4  10        170.07        132.52        25.38 o                         
  16   4  10       1284.10       1043.29       153.78 o                         
  18   4  10        808.88        764.11        93.61 o                         
 -23   5  10        394.44        386.09        61.98 o                         
 -21   5  10        599.48        647.02        82.59 o                         
 -19   5  10          5.24          2.39        20.45 o                         
 -17   5  10       4601.26       4302.83       216.11 o                         
 -15   5  10         37.97         33.85        12.80 o                         
 -13   5  10       2712.08       2987.27        85.56 o                         
 -11   5  10        522.22        465.12        35.05 o                         
  -9   5  10        133.53        115.15        19.99 o                         
  -7   5  10       2114.78       2022.23        83.37 o                         
  -5   5  10        970.63        846.06        38.97 o                         
  -3   5  10         50.71         44.05        13.76 o                         
  -1   5  10         29.89         12.99        16.70 o                         
   1   5  10        158.84        229.61        28.83 o                         
   3   5  10       4227.31       3915.95       136.55 o                         
   5   5  10       1942.68       1868.09       145.32 o                         
   7   5  10        674.44        730.35        76.19 o                         
   9   5  10        868.15        834.59        53.35 o                         
  11   5  10       3638.30       3132.70       185.54 o                         
  13   5  10       1266.62       1094.64        87.63 o                         
  15   5  10          5.00         67.76        27.05 o                         
  17   5  10         52.84        146.98        54.87 o                         
 -22   6  10        390.67        388.56        60.07 o                         
 -20   6  10         31.54         25.26        26.06 o                         
 -18   6  10       6242.60       6294.42       184.50 o                         
 -16   6  10        264.77        269.07        28.43 o                         
 -14   6  10       3235.10       3317.64       122.58 o                         
 -12   6  10        147.20        115.67        20.76 o                         
 -10   6  10       1271.46       1356.92        70.59 o                         
  -8   6  10       3365.78       3347.66       112.49 o                         
  -6   6  10       1965.76       2168.09       108.58 o                         
  -4   6  10        909.77       1004.56        63.96 o                         
  -2   6  10         24.99         45.98        15.77 o                         
   0   6  10         20.25         32.27        19.95 o                         
   2   6  10       4940.61       5155.11       173.83 o                         
   4   6  10       1403.98       1475.56       110.33 o                         
   6   6  10       1637.10       1682.35       143.22 o                         
   8   6  10        945.91        786.65       148.02 o                         
  10   6  10      10782.88      11503.99       467.39 o                         
  12   6  10         12.71         15.87        21.42 o                         
  14   6  10        831.35        735.94        82.42 o                         
  16   6  10          9.96         76.71        44.92 o                         
 -21   7  10         56.23         71.98        30.41 o                         
 -19   7  10        372.09        370.49        57.95 o                         
 -17   7  10       1963.63       1862.17        94.34 o                         
 -15   7  10       3186.78       3158.96       188.49 o                         
 -13   7  10        219.30        253.51        20.97 o                         
 -11   7  10       2878.29       2938.90       114.72 o                         
  -9   7  10        475.07        502.48        37.65 o                         
  -7   7  10       1607.83       1636.35        99.56 o                         
  -5   7  10       1815.00       1797.74        81.43 o                         
  -3   7  10         37.52         61.15        33.49 o                         
  -1   7  10         13.73          4.07        22.80 o                         
   1   7  10       3146.42       3232.67       209.46 o                         
   3   7  10       5427.50       5499.52       243.27 o                         
   5   7  10          2.38         12.63        36.57 o                         
   7   7  10        274.40        319.14        35.04 o                         
   9   7  10       2235.66       2375.75       202.82 o                         
  11   7  10       1223.98       1240.95       118.73 o                         
  13   7  10        238.55        277.86        45.03 o                         
  15   7  10        108.76        126.26        41.85 o                         
 -20   8  10       1404.13       1421.52       127.24 o                         
 -18   8  10         55.37         65.28        36.01 o                         
 -16   8  10       3536.59       3475.92       154.92 o                         
 -14   8  10        155.62        143.15        18.99 o                         
 -12   8  10        398.92        382.83        32.03 o                         
 -10   8  10        113.42         63.56        16.84 o                         
  -8   8  10      25097.87      24641.21       987.69 o                         
  -6   8  10        752.95        810.92        57.33 o                         
  -4   8  10       4812.12       4819.33       505.68 o                         
  -2   8  10        344.68        424.53        35.83 o                         
   0   8  10       5010.52       5062.09       399.65 o                         
   2   8  10       3982.84       3953.36       236.12 o                         
   4   8  10       2163.93       2479.00       190.41 o                         
   6   8  10        676.06        636.91        60.24 o                         
   8   8  10       7577.99       7938.61       292.14 o                         
  10   8  10        288.69        250.04        66.21 o                         
  12   8  10       3114.28       3026.29       255.52 o                         
  14   8  10        207.23         81.80        37.17 o                         
 -17   9  10        232.00        129.32        37.56 o                         
 -15   9  10       6141.56       6306.99       363.47 o                         
 -13   9  10        498.67        412.01        62.06 o                         
 -11   9  10         62.99         70.81        21.34 o                         
  -9   9  10       5903.94       5829.50       289.35 o                         
  -7   9  10       7252.29       7694.20       346.80 o                         
  -5   9  10        159.98        138.97        32.70 o                         
  -3   9  10       1660.61       1630.15       122.55 o                         
  -1   9  10        553.34        332.03        83.05 o                         
   1   9  10       4843.31       5428.34       297.95 o                         
   3   9  10       1134.96       1301.02       112.98 o                         
   5   9  10         96.10        139.00        36.36 o                         
   7   9  10       2138.50       2110.48       100.94 o                         
   9   9  10        485.19        487.66        64.30 o                         
  11   9  10         48.25         66.86        25.93 o                         
 -16  10  10        254.40        126.99        48.83 o                         
 -14  10  10       3766.32       4109.00       231.89 o                         
 -12  10  10       1628.02       1512.35       166.42 o                         
 -10  10  10       1761.36       1722.50       124.21 o                         
  -8  10  10       2072.93       1878.84       174.92 o                         
  -6  10  10        213.23        135.09        30.24 o                         
  -4  10  10        805.29        962.88        72.13 o                         
  -2  10  10       1602.37       1422.66       112.10 o                         
   0  10  10         95.13        148.88        29.57 o                         
   2  10  10       5961.21       6275.55       291.83 o                         
   4  10  10        529.98        678.09        96.44 o                         
   6  10  10        290.20        322.39        49.33 o                         
   8  10  10        307.45        372.56        61.45 o                         
  10  10  10          0.50         19.26        22.43 o                         
 -13  11  10       1085.67        928.93        99.40 o                         
 -11  11  10        861.92        885.86        67.67 o                         
  -7  11  10          1.46         29.64        15.77 o                         
  -5  11  10          0.51         27.97        18.89 o                         
  -3  11  10       4354.60       4599.78       215.67 o                         
  -1  11  10        990.89        912.71        72.99 o                         
   1  11  10       2533.47       2557.24       204.81 o                         
   3  11  10        988.25       1179.78       142.49 o                         
   5  11  10         29.77          0.24        43.50 o                         
   7  11  10        381.32        280.97        62.93 o                         
  -8  12  10       3054.64       3076.75       231.25 o                         
  -6  12  10       2157.00       2379.52       200.91 o                         
  -4  12  10       6992.98       6810.76       451.90 o                         
  -2  12  10         34.66         44.67        30.97 o                         
   0  12  10         12.77         89.05        33.49 o                         
   2  12  10       1754.41       1943.07       153.42 o                         
 -25   1  11        673.60        699.48        76.78 o                         
 -23   1  11       1990.05       2144.84       194.12 o                         
 -21   1  11        812.29        766.43       129.11 o                         
 -19   1  11        240.86        261.59        58.79 o                         
 -17   1  11       6785.01       6819.64       193.87 o                         
 -15   1  11       1313.97       1232.43        67.38 o                         
 -13   1  11        901.14        936.82        46.93 o                         
 -11   1  11        606.92        578.33        33.40 o                         
  -9   1  11       4495.19       4450.74       128.98 o                         
  -7   1  11       4668.48       4647.74       126.50 o                         
  -5   1  11      19126.58      17914.72       330.65 o                         
  -3   1  11       5339.35       5341.84       118.04 o                         
  -1   1  11        773.32        808.16        46.69 o                         
   1   1  11         23.62         45.89         9.47 o                         
   3   1  11        678.71        741.13        57.02 o                         
   5   1  11       5775.38       5572.84       171.02 o                         
   7   1  11       3701.32       3485.53       126.15 o                         
   9   1  11       3176.79       3137.31        99.49 o                         
  11   1  11       1446.71       1388.55        97.17 o                         
  13   1  11       3214.49       3120.46       234.13 o                         
  15   1  11       2021.38       1745.41       142.18 o                         
  17   1  11         69.73        122.16        33.19 o                         
 -24   2  11          1.94         14.07        35.87 o                         
 -22   2  11        354.00        416.67       106.56 o                         
 -20   2  11        190.82        133.39        36.81 o                         
 -18   2  11        573.55        601.95        58.68 o                         
 -16   2  11       6678.87       6329.06       219.84 o                         
 -14   2  11       4768.92       4864.17       135.52 o                         
 -12   2  11        816.81        666.54        39.47 o                         
 -10   2  11        597.57        636.72        42.07 o                         
  -8   2  11       1619.79       1781.92        74.07 o                         
  -6   2  11         45.68         56.41        21.20 o                         
  -4   2  11       4777.42       4337.27        95.23 o                         
  -2   2  11       3417.46       3608.35       109.28 o                         
   0   2  11       2872.35       2772.03        97.34 o                         
   2   2  11        236.58        160.92        30.57 o                         
   4   2  11       3022.88       3039.73       115.61 o                         
   6   2  11        116.13         81.67        13.17 o                         
   8   2  11         23.95         21.74         8.28 o                         
  10   2  11        664.09        630.48        45.95 o                         
  12   2  11        283.09        234.73        29.15 o                         
  14   2  11         11.03        -15.72        15.72 o                         
  16   2  11         47.63         58.48        20.72 o                         
  18   2  11        539.55        389.36        65.68 o                         
 -23   3  11         41.13         55.12        26.32 o                         
 -21   3  11         52.73         47.14        23.74 o                         
 -19   3  11        355.28        336.33        39.32 o                         
 -17   3  11       2478.42       2634.64       118.51 o                         
 -15   3  11       4326.31       4323.96       132.29 o                         
 -13   3  11       4724.55       4702.26       109.07 o                         
 -11   3  11       2994.13       2953.35       125.35 o                         
  -9   3  11       2123.30       1961.19        64.23 o                         
  -7   3  11         51.75         15.53         6.12 o                         
  -5   3  11       3140.78       3031.83       118.45 o                         
  -3   3  11       1398.47       1524.07       100.79 o                         
  -1   3  11       4457.19       4319.91       157.85 o                         
   1   3  11       8469.33       8133.55       132.72 o                         
   3   3  11       5115.38       5197.92       236.66 o                         
   5   3  11         20.25         24.43        15.77 o                         
   7   3  11       1381.68       1393.20        70.12 o                         
   9   3  11       1854.18       1890.29        73.45 o                         
  11   3  11       1342.95       1209.60        90.74 o                         
  13   3  11        126.03        130.41        24.01 o                         
  15   3  11       1014.79        886.84        76.56 o                         
  17   3  11       1064.04        987.10       119.67 o                         
 -24   4  11        343.77        477.67        81.92 o                         
 -22   4  11        136.92        142.67        39.27 o                         
 -20   4  11          0.89         12.07        19.07 o                         
 -18   4  11       7970.59       8548.93       368.24 o                         
 -16   4  11       2908.84       2944.82       137.80 o                         
 -14   4  11       1469.82       1436.28        85.51 o                         
 -12   4  11       1498.88       1464.80        67.29 o                         
 -10   4  11       6289.48       6603.53       139.46 o                         
  -8   4  11        963.07        828.08        44.81 o                         
  -6   4  11        887.02        752.15        48.53 o                         
  -4   4  11       2510.38       2358.08       107.48 o                         
  -2   4  11      10802.42      10451.62       234.76 o                         
   0   4  11       5213.54       5011.36       187.09 o                         
   2   4  11        976.23        825.92        49.46 o                         
   4   4  11        154.07        136.09        35.75 o                         
   6   4  11        171.68        232.49        29.93 o                         
   8   4  11       1107.06       1100.71       102.29 o                         
  10   4  11        684.83        622.04        43.77 o                         
  12   4  11       6969.48       6852.72       287.87 o                         
  14   4  11       1830.23       1620.31       107.55 o                         
  16   4  11         19.94         56.47        32.23 o                         
 -23   5  11       1873.79       1773.00       154.12 o                         
 -21   5  11       4623.97       4867.72       363.10 o                         
 -19   5  11       5118.05       4878.11       225.37 o                         
 -17   5  11        333.98        327.82        30.22 o                         
 -15   5  11         66.79         74.05        28.32 o                         
 -13   5  11        611.62        571.88        43.18 o                         
 -11   5  11        572.49        576.63        35.66 o                         
  -9   5  11       2310.57       2424.94       118.96 o                         
  -7   5  11      10399.99      10863.61       216.90 o                         
  -5   5  11      15723.75      16118.27       286.49 o                         
  -3   5  11       9070.99       8975.85       202.55 o                         
  -1   5  11       1924.38       1767.12       114.87 o                         
   1   5  11       1993.41       1856.02       124.19 o                         
   3   5  11        384.71        361.97        38.47 o                         
   5   5  11       4035.06       4038.71       126.19 o                         
   7   5  11       2117.49       2210.16       115.62 o                         
   9   5  11       9022.79       9290.33       242.76 o                         
  11   5  11       9625.41      10359.11       400.15 o                         
  13   5  11        313.36        401.50        61.22 o                         
  15   5  11        226.59        135.80        43.17 o                         
  17   5  11        852.83        803.30       130.51 o                         
 -22   6  11         79.28         70.01        23.79 o                         
 -20   6  11        339.77        310.59        51.40 o                         
 -18   6  11       1688.46       1717.75       114.24 o                         
 -16   6  11       6900.66       7245.15       268.84 o                         
 -14   6  11         19.66         15.28         9.30 o                         
 -12   6  11       3177.34       3233.82       113.40 o                         
 -10   6  11       6042.90       6142.87       185.84 o                         
  -8   6  11       1462.33       1455.08        79.33 o                         
  -6   6  11        937.24       1040.32        62.34 o                         
  -4   6  11       2240.23       2202.40       142.95 o                         
  -2   6  11       7689.12       8072.48       366.65 o                         
   0   6  11       4795.97       4960.28       162.98 o                         
   2   6  11        746.18        742.58        59.34 o                         
   4   6  11       2811.42       2978.40       161.35 o                         
   6   6  11       2989.37       3169.24       195.68 o                         
   8   6  11       1201.78       1327.53       104.18 o                         
  10   6  11          6.03         23.00        48.10 o                         
  12   6  11        799.09        763.61        65.12 o                         
  14   6  11       2059.90       2153.75       190.97 o                         
  16   6  11        190.05        299.98       149.37 o                         
 -21   7  11        760.73        740.29        84.51 o                         
 -19   7  11         16.53         73.39        22.10 o                         
 -17   7  11          3.17         33.29        19.89 o                         
 -15   7  11       5869.09       6085.32       170.38 o                         
 -13   7  11      11968.22      11915.29       413.75 o                         
 -11   7  11       4092.86       4025.39       137.86 o                         
  -9   7  11        207.96         85.49        44.12 o                         
  -5   7  11         55.32         63.81        17.17 o                         
  -3   7  11          0.44          9.51        26.74 o                         
  -1   7  11       5367.64       5470.67       236.07 o                         
   1   7  11      18324.13      19520.43       528.15 o                         
   3   7  11      19822.95      20504.99       525.07 o                         
   5   7  11       3360.70       3676.59       235.56 o                         
   7   7  11        403.44        397.49        40.37 o                         
   9   7  11         26.50         31.67        41.11 o                         
  11   7  11        103.70        128.56        34.28 o                         
  13   7  11        179.72        178.84        42.03 o                         
  15   7  11       2315.50       2220.72       225.00 o                         
 -20   8  11         18.79         47.53        36.52 o                         
 -18   8  11         57.92         -1.53        40.67 o                         
 -16   8  11       2401.45       2238.69       203.37 o                         
 -14   8  11       1320.84       1283.65       113.51 o                         
  -8   8  11       1824.21       1972.62       155.37 o                         
  -6   8  11        304.42        149.46        35.22 o                         
  -4   8  11        152.01        141.72        37.31 o                         
  -2   8  11       1937.88       2328.93       154.85 o                         
   0   8  11       2165.56       2444.56       170.37 o                         
   2   8  11        444.77        433.08        40.13 o                         
   4   8  11       2355.60       2315.59       197.25 o                         
   6   8  11       4349.14       4658.97       205.44 o                         
   8   8  11          8.90         -8.25        24.77 o                         
  10   8  11         94.59         79.69        27.43 o                         
  12   8  11        714.69        738.19        52.14 o                         
 -17   9  11         21.51         -4.15        40.76 o                         
 -15   9  11        326.18        232.18        88.94 o                         
 -13   9  11        590.68        576.52        71.37 o                         
 -11   9  11         64.78         78.88        20.43 o                         
  -9   9  11       1483.32       1509.37       104.57 o                         
  -7   9  11      11224.06      12053.68       699.86 o                         
  -5   9  11       5833.33       6171.21       321.41 o                         
  -3   9  11       4292.82       4775.41       267.16 o                         
  -1   9  11          4.01         39.60        38.36 o                         
   1   9  11       3766.24       3774.21       198.32 o                         
   3   9  11          0.42         33.42        24.35 o                         
   5   9  11          1.25         13.77        30.42 o                         
   7   9  11       1757.81       1777.57       134.36 o                         
   9   9  11        982.94        915.83        85.78 o                         
  11   9  11       1657.30       1704.04       134.60 o                         
 -16  10  11        130.88        131.68        37.07 o                         
 -14  10  11        522.23        396.75        52.82 o                         
 -12  10  11        114.46         83.43        24.26 o                         
 -10  10  11        909.68        859.78        64.31 o                         
  -8  10  11       2586.52       2636.58       155.39 o                         
  -6  10  11         66.60         89.47        24.23 o                         
  -4  10  11         76.89         97.53        24.37 o                         
  -2  10  11         37.81         27.29        20.02 o                         
   0  10  11         84.07         61.13        24.33 o                         
   2  10  11       1364.50       1325.70       140.59 o                         
   4  10  11        284.87        398.10        54.74 o                         
   6  10  11          5.63         76.75        27.81 o                         
   8  10  11          9.33         59.19        29.87 o                         
 -13  11  11       2704.47       2468.71       187.21 o                         
 -11  11  11       1033.39        887.00        71.15 o                         
  -9  11  11         38.14          5.13        15.25 o                         
  -7  11  11         38.60         37.52        22.15 o                         
  -5  11  11          5.37          6.04        24.17 o                         
  -3  11  11        155.01        103.94        52.78 o                         
  -1  11  11        445.87        458.81        69.61 o                         
   1  11  11       3573.87       3563.09       200.80 o                         
   3  11  11       2676.03       2735.30       198.24 o                         
   5  11  11       1125.61       1279.60        97.86 o                         
  -6  12  11         36.80         58.70        23.27 o                         
  -4  12  11        240.61        150.42        66.03 o                         
  -2  12  11         14.65         37.90        22.02 o                         
   0  12  11         42.42         18.36        27.70 o                         
 -24   0  12       2689.81       2740.90       196.29 o                         
 -22   0  12       1040.43       1007.81       127.77 o                         
 -20   0  12        182.85        162.84        57.76 o                         
 -18   0  12       1376.66       1511.15       217.71 o                         
 -16   0  12       7191.25       7111.08       299.29 o                         
 -14   0  12       4307.16       4429.57       315.92 o                         
 -12   0  12      10203.88      10028.92       575.48 o                         
 -10   0  12        359.89        521.29        40.24 o                         
  -8   0  12          9.91         26.46        13.20 o                         
  -6   0  12       2036.35       2178.80       159.64 o                         
  -4   0  12      18088.80      17864.18       450.90 o                         
  -2   0  12        156.87        199.57        31.28 o                         
   0   0  12      33101.02      33392.16       767.99 o                         
   2   0  12       9788.28       9413.53       172.23 o                         
   4   0  12      19063.22      18332.58       520.47 o                         
   6   0  12        670.24        617.15        53.05 o                         
   8   0  12        279.51        241.69        41.17 o                         
  10   0  12       3197.06       3220.55       212.65 o                         
  12   0  12       1515.05       1586.52       163.58 o                         
  14   0  12       1563.09       1448.31       165.03 o                         
  16   0  12       4041.42       4523.32       380.36 o                         
  18   0  12        834.85        663.87       105.70 o                         
 -25   1  12         63.07         42.70        28.64 o                         
 -23   1  12       3768.49       3677.72       320.30 o                         
 -21   1  12        944.05        989.75       108.23 o                         
 -19   1  12        722.72        610.16        73.96 o                         
 -17   1  12      14107.30      13788.96       352.10 o                         
 -15   1  12       4040.78       3956.77       115.09 o                         
 -13   1  12        358.13        469.16        42.10 o                         
 -11   1  12      12026.81      12443.00       216.15 o                         
  -9   1  12       6856.24       6678.52       194.27 o                         
  -7   1  12       7665.77       7939.99       164.33 o                         
  -5   1  12       8718.97       8080.01       154.32 o                         
  -3   1  12       2962.43       2923.24        87.52 o                         
  -1   1  12      38176.50      37067.73       487.45 o                         
   1   1  12       2226.16       2032.11        85.03 o                         
   3   1  12       4097.47       3874.77       129.11 o                         
   5   1  12       6412.02       5942.60       130.76 o                         
   7   1  12       1814.83       1692.69        65.22 o                         
   9   1  12       2396.34       2356.21        84.93 o                         
  11   1  12       3409.18       3294.73       264.13 o                         
  13   1  12       1057.18       1070.81        70.05 o                         
  15   1  12       1587.52       1493.77        89.67 o                         
  17   1  12         23.86         30.51        19.47 o                         
 -24   2  12         82.72         96.37        30.83 o                         
 -22   2  12       5704.72       6198.76       353.65 o                         
 -20   2  12       1974.67       1796.32       155.17 o                         
 -18   2  12       4248.17       4490.09       254.38 o                         
 -16   2  12       1140.61        984.02        67.89 o                         
 -14   2  12        181.34        176.44        26.00 o                         
 -12   2  12        892.69        991.47        48.87 o                         
 -10   2  12       5420.42       5816.70       164.74 o                         
  -8   2  12        219.96        220.07        16.33 o                         
  -6   2  12      37161.75      37216.35       495.02 o                         
  -4   2  12       8118.41       8316.80       267.28 o                         
  -2   2  12       6675.94       6190.26       180.98 o                         
   0   2  12      10819.54      10016.21       142.53 o                         
   2   2  12       1688.72       1578.86        85.25 o                         
   4   2  12       1690.64       1722.43       104.65 o                         
   6   2  12      17449.88      17159.39       324.62 o                         
   8   2  12       5395.84       5551.77       187.60 o                         
  10   2  12      14105.47      14245.00       332.76 o                         
  12   2  12        507.98        611.93        47.53 o                         
  14   2  12        237.31        295.36        40.50 o                         
  16   2  12        795.72        701.44        91.48 o                         
 -23   3  12        535.29        554.78       102.36 o                         
 -21   3  12        239.81        232.20        47.67 o                         
 -19   3  12         17.00         10.70        20.02 o                         
 -17   3  12      10045.89      10421.43       383.36 o                         
 -15   3  12         60.46        101.12        17.71 o                         
 -13   3  12       2856.66       2523.66       138.01 o                         
 -11   3  12       6498.06       6614.76       187.07 o                         
  -9   3  12        476.68        612.36        31.35 o                         
  -7   3  12      26093.69      25937.88       434.25 o                         
  -5   3  12       1233.33       1359.37       118.79 o                         
  -3   3  12       2978.29       3143.46       159.15 o                         
  -1   3  12      13536.91      13008.37       200.28 o                         
   1   3  12       4823.16       4571.84       153.25 o                         
   3   3  12       3009.24       2973.87        89.61 o                         
   5   3  12       5233.26       5124.03       158.55 o                         
   7   3  12        190.52        147.94        29.46 o                         
   9   3  12       1755.88       1653.57        96.04 o                         
  11   3  12       1496.52       1404.96       116.54 o                         
  13   3  12         15.11          2.82        14.16 o                         
  15   3  12       1831.03       1804.07       164.76 o                         
  17   3  12        166.21        101.06        49.82 o                         
 -22   4  12        196.75        204.89        54.17 o                         
 -20   4  12        939.20        786.93        81.71 o                         
 -18   4  12        635.37        767.10        71.08 o                         
 -16   4  12       3952.25       3545.89       264.72 o                         
 -14   4  12       1083.25       1027.31        69.98 o                         
 -12   4  12       8012.35       8444.81       151.50 o                         
 -10   4  12         18.80         57.07        24.06 o                         
  -8   4  12       4091.09       4130.34        91.93 o                         
  -6   4  12       7077.38       7476.34       259.78 o                         
  -4   4  12       1827.51       1840.10        89.29 o                         
  -2   4  12        499.94        620.19        45.93 o                         
   0   4  12      13522.11      13617.40       313.16 o                         
   2   4  12        724.92        831.76        69.32 o                         
   4   4  12       2009.73       2034.23       109.08 o                         
   6   4  12        285.91        300.21        36.42 o                         
   8   4  12        250.39        327.78        54.82 o                         
  10   4  12       2691.26       2389.73       176.83 o                         
  12   4  12       1776.73       1652.54       139.98 o                         
  14   4  12          2.04         -8.30        19.04 o                         
  16   4  12       3333.75       3445.27       355.01 o                         
 -23   5  12        646.26        746.04        81.68 o                         
 -21   5  12        292.82        211.76        54.46 o                         
 -19   5  12        588.18        608.79        73.34 o                         
 -17   5  12       2648.46       2376.29       135.75 o                         
 -15   5  12        135.99        158.37        26.64 o                         
 -13   5  12       1121.14       1041.57        62.80 o                         
 -11   5  12       5555.05       5623.25       166.06 o                         
  -9   5  12         41.02         26.97        14.19 o                         
  -7   5  12       2772.52       2809.40       110.22 o                         
  -5   5  12       1864.07       1776.98       107.57 o                         
  -3   5  12        347.15        402.52        42.51 o                         
  -1   5  12       5148.16       4875.08       204.36 o                         
   1   5  12        383.34        447.22        64.45 o                         
   3   5  12         24.72         36.81        15.96 o                         
   5   5  12       1611.28       1558.20        98.24 o                         
   7   5  12        289.46        208.07        44.33 o                         
   9   5  12       4516.25       4504.73       206.99 o                         
  11   5  12        459.06        416.80        45.89 o                         
  13   5  12        718.49        675.89        83.20 o                         
  15   5  12        222.58        178.27        52.30 o                         
 -22   6  12       1178.15        998.74       103.50 o                         
 -20   6  12        633.92        721.97        95.04 o                         
 -18   6  12       5080.27       4761.36       239.41 o                         
 -16   6  12         90.30        120.56        21.34 o                         
 -14   6  12       6744.77       6855.73       243.15 o                         
 -12   6  12         10.25         29.01        18.63 o                         
 -10   6  12      11462.82      11610.04       453.41 o                         
  -8   6  12        360.30        385.99        36.31 o                         
  -6   6  12        164.18        231.02        36.23 o                         
  -4   6  12        163.69        129.27        35.94 o                         
  -2   6  12       3179.09       3200.76       123.50 o                         
   0   6  12        117.90         88.48        27.19 o                         
   2   6  12       1639.34       1560.30       109.88 o                         
   4   6  12        846.16        848.73        71.77 o                         
   6   6  12       4649.83       4817.14       307.85 o                         
   8   6  12        261.16        376.31        38.48 o                         
  10   6  12       3059.39       3457.41       237.50 o                         
  12   6  12         82.84        105.52        33.24 o                         
  14   6  12        390.32        318.69        58.99 o                         
 -21   7  12        190.82        178.62        41.49 o                         
 -19   7  12         93.64         38.75        37.76 o                         
 -17   7  12        634.97        606.15        68.05 o                         
 -15   7  12       2356.14       2364.42       138.81 o                         
 -13   7  12         47.26         37.93        21.00 o                         
  -9   7  12       2637.78       2800.55       166.22 o                         
  -7   7  12       1672.65       1683.04       106.65 o                         
  -5   7  12        141.31        276.40        48.97 o                         
  -3   7  12       2224.56       2177.33       126.34 o                         
  -1   7  12       1884.02       1893.79       123.35 o                         
   1   7  12         35.96         29.63        38.08 o                         
   3   7  12       1375.54       1504.39       125.63 o                         
   5   7  12        650.36        509.49        75.26 o                         
   7   7  12        128.12        101.19        36.27 o                         
   9   7  12       2028.22       2226.98       141.57 o                         
  11   7  12         10.17         20.63        25.72 o                         
  13   7  12       1587.64       1258.22       100.15 o                         
 -18   8  12        273.64        175.55        68.62 o                         
 -16   8  12       1365.74       1295.52       182.40 o                         
 -14   8  12         12.49         73.75        20.88 o                         
 -12   8  12        597.83        236.46       233.96 o                         
 -10   8  12        222.16        225.64        58.63 o                         
  -8   8  12      13911.10      14612.37       591.01 o                         
  -6   8  12       1880.56       2006.79       200.26 o                         
  -4   8  12      11353.99      12396.54       530.24 o                         
  -2   8  12        462.83        504.80        82.88 o                         
   0   8  12       2959.70       2945.33       216.33 o                         
   2   8  12       1779.16       1734.75       158.91 o                         
   4   8  12        636.57        765.52        68.83 o                         
   6   8  12        463.76        513.81        61.39 o                         
   8   8  12       2593.10       3012.56       170.94 o                         
  10   8  12          2.13         37.37        19.78 o                         
  12   8  12       2639.54       2509.69       227.21 o                         
 -17   9  12         47.39         36.62        30.75 o                         
 -15   9  12       1740.79       1552.19       129.93 o                         
 -13   9  12        306.20        357.49        47.57 o                         
 -11   9  12        508.80        537.45        60.16 o                         
  -9   9  12       1089.42       1201.96       107.33 o                         
  -7   9  12       3369.76       3153.27       188.47 o                         
  -5   9  12          4.43        -28.37        37.09 o                         
  -3   9  12       2655.16       2656.11       204.57 o                         
  -1   9  12        173.71        142.78        30.70 o                         
   1   9  12       1790.00       1729.52       153.28 o                         
   3   9  12       1941.27       2478.12       438.25 o                         
   5   9  12         17.55         -0.98        19.27 o                         
   7   9  12       1290.29       1347.40       168.26 o                         
   9   9  12        717.24        697.47        66.76 o                         
 -14  10  12       4427.22       4372.41       372.36 o                         
 -12  10  12       1887.95       1908.43       148.05 o                         
 -10  10  12       1764.78       1814.05       154.67 o                         
  -8  10  12        491.47        559.28        65.74 o                         
  -6  10  12          1.67         25.45        18.34 o                         
  -4  10  12       1658.26       1517.75       118.54 o                         
  -2  10  12        319.11        425.15        70.44 o                         
   0  10  12        159.74         63.20        74.32 o                         
   2  10  12       6517.20       6947.59       279.95 o                         
   4  10  12       1076.51       1004.45       125.50 o                         
   6  10  12        610.99        540.77        68.66 o                         
   8  10  12       1006.92       1014.05        92.07 o                         
 -11  11  12        691.31        597.58        65.62 o                         
  -9  11  12       3241.31       3533.71       232.73 o                         
  -7  11  12         87.64         61.49        46.83 o                         
  -5  11  12        214.51        193.52        45.92 o                         
  -3  11  12       1841.57       1723.36       138.97 o                         
  -1  11  12         33.89         60.82        23.57 o                         
   1  11  12       1294.53       1203.27       122.03 o                         
   3  11  12        874.56        899.60        69.32 o                         
 -23   1  13       1491.49       1277.99       122.15 o                         
 -21   1  13        885.34        965.13        82.49 o                         
 -19   1  13       2166.12       2106.03       141.11 o                         
 -17   1  13       4148.39       4040.68       213.39 o                         
 -15   1  13        110.86        164.81        26.56 o                         
 -13   1  13        153.60        134.82        21.14 o                         
 -11   1  13       2229.90       2211.19        89.69 o                         
  -9   1  13       8557.89       8617.56       155.37 o                         
  -7   1  13       6448.63       6243.93       173.15 o                         
  -5   1  13      11110.16      11457.94       147.43 o                         
  -3   1  13       3774.07       3522.25        97.78 o                         
  -1   1  13      10442.78       9736.56       183.17 o                         
   1   1  13          5.35         23.50        14.17 o                         
   3   1  13        235.62        276.69        30.88 o                         
   5   1  13       3059.91       3065.34        96.78 o                         
   7   1  13       2062.93       2030.01        98.73 o                         
   9   1  13        780.39        810.43        59.65 o                         
  11   1  13         26.75         30.51        14.87 o                         
  13   1  13        634.71        607.18        46.99 o                         
  15   1  13        383.06        266.89        50.81 o                         
  17   1  13          2.95         54.07        31.24 o                         
 -24   2  13         26.25         48.43        38.60 o                         
 -22   2  13         16.97         15.29        17.01 o                         
 -20   2  13        436.12        501.39        64.25 o                         
 -18   2  13         65.26         99.57        28.04 o                         
 -16   2  13       2403.85       2168.31        96.01 o                         
 -14   2  13       1774.86       1782.15        84.64 o                         
 -12   2  13        121.94        119.62        20.38 o                         
 -10   2  13        274.37        238.22        29.29 o                         
  -8   2  13        525.69        472.11        37.65 o                         
  -6   2  13        132.50        143.78        19.07 o                         
  -4   2  13       4276.33       3900.11       148.93 o                         
  -2   2  13        868.71        867.71        52.88 o                         
   0   2  13       4961.28       4531.14       151.85 o                         
   2   2  13        508.91        497.46        34.99 o                         
   4   2  13       3649.89       3877.05       185.05 o                         
   6   2  13        951.29        835.96        59.62 o                         
   8   2  13          7.98         -5.19         9.96 o                         
  10   2  13         48.20         30.53        18.06 o                         
  12   2  13        612.42        508.34        52.18 o                         
  14   2  13        706.55        717.74        72.07 o                         
  16   2  13        364.44        416.47        59.42 o                         
 -23   3  13          7.16         38.30        31.25 o                         
 -21   3  13        147.78        183.49        42.08 o                         
 -19   3  13        200.90        184.18        31.04 o                         
 -17   3  13       2049.98       1997.17       122.99 o                         
 -15   3  13       1270.03       1283.22       100.72 o                         
 -13   3  13      11921.25      12508.26       343.15 o                         
 -11   3  13       7541.30       7784.00       142.35 o                         
  -9   3  13        530.65        585.21        38.96 o                         
  -7   3  13         15.84         24.70        16.44 o                         
  -5   3  13       4448.31       4311.63       168.75 o                         
  -3   3  13        449.78        472.48        46.58 o                         
  -1   3  13        133.74         90.37        15.91 o                         
   1   3  13       2833.31       2939.57       150.21 o                         
   3   3  13       3936.80       3731.17       110.60 o                         
   5   3  13        574.29        557.42        50.17 o                         
   7   3  13        174.33        222.60        41.08 o                         
   9   3  13         34.69         51.53        18.75 o                         
  11   3  13         40.48          7.26        18.69 o                         
  13   3  13         12.60         12.40        17.67 o                         
  15   3  13        560.97        669.24       113.73 o                         
 -22   4  13         45.89         80.50        51.94 o                         
 -20   4  13        699.29        543.25        75.75 o                         
 -18   4  13       3668.68       3522.59       257.11 o                         
 -16   4  13        211.22        197.82        23.15 o                         
 -14   4  13       3579.26       3442.06       143.97 o                         
 -12   4  13        709.55        758.18        50.49 o                         
 -10   4  13       2754.86       2707.98       102.87 o                         
  -8   4  13       3297.77       3207.42        91.19 o                         
  -6   4  13          5.48        -13.55        13.55 o                         
  -4   4  13       6268.26       5945.48       160.83 o                         
  -2   4  13       4881.41       4766.44       133.06 o                         
   0   4  13       1310.62       1310.41        80.42 o                         
   2   4  13        439.41        474.68        31.42 o                         
   4   4  13       3389.14       3464.60       104.16 o                         
   6   4  13       1656.96       1695.28        90.80 o                         
   8   4  13       2444.18       2520.27       151.00 o                         
  10   4  13          2.57          4.96        21.51 o                         
  12   4  13       2809.94       2600.31       152.19 o                         
  14   4  13       1207.92       1165.46       102.62 o                         
 -21   5  13       5329.64       5494.89       210.36 o                         
 -19   5  13       3411.24       3508.24       275.34 o                         
 -17   5  13        100.93         97.41        29.48 o                         
 -15   5  13        228.88        280.10        32.44 o                         
 -13   5  13       1095.89        979.97        64.43 o                         
 -11   5  13          0.46         50.95        37.90 o                         
  -9   5  13        744.98        718.25        50.75 o                         
  -7   5  13       5717.22       5945.17       188.67 o                         
  -5   5  13       3077.36       3182.08       184.12 o                         
  -3   5  13       6174.05       6239.30       143.67 o                         
  -1   5  13       3152.76       2776.76       181.81 o                         
   1   5  13        262.97        240.00        29.20 o                         
   3   5  13         19.77         26.66         8.51 o                         
   5   5  13         39.35         11.19         8.89 o                         
   7   5  13       3031.49       3210.88       255.58 o                         
   9   5  13       9188.32       9882.96       266.64 o                         
  11   5  13       3019.52       2896.49       189.13 o                         
  13   5  13        149.01        194.14        42.36 o                         
  15   5  13         60.64         67.12        54.80 o                         
 -20   6  13        111.69         38.97        21.91 o                         
 -18   6  13       1499.93       1296.60        82.37 o                         
 -16   6  13       5544.77       5250.42       179.21 o                         
 -12   6  13        259.37        274.06        31.87 o                         
 -10   6  13       6470.05       6948.96       176.11 o                         
  -8   6  13       1546.42       1415.91       141.56 o                         
  -6   6  13         50.98         44.95        24.95 o                         
  -4   6  13       1464.68       1756.08       106.07 o                         
  -2   6  13       8016.99       8345.30       314.40 o                         
   0   6  13      10783.63      11266.10       316.08 o                         
   2   6  13       2206.30       2374.83       139.47 o                         
   4   6  13        756.63        795.75        75.01 o                         
   6   6  13       4579.18       5022.40       278.82 o                         
   8   6  13        623.67        658.02        70.78 o                         
  10   6  13         42.90         96.14        30.71 o                         
  12   6  13        690.89        697.42        84.09 o                         
  14   6  13       1620.29       1701.42       139.05 o                         
 -19   7  13          3.81          8.25        25.27 o                         
 -17   7  13        184.86         76.84        28.96 o                         
 -13   7  13       7048.04       7098.73       236.48 o                         
 -11   7  13       4213.38       4513.21       255.86 o                         
  -9   7  13        132.57        210.04        33.85 o                         
  -7   7  13         76.93         71.57        22.36 o                         
  -5   7  13         26.90         42.93        25.13 o                         
  -3   7  13        902.09        835.68        70.23 o                         
  -1   7  13       1912.97       2055.07       136.70 o                         
   1   7  13       8384.50       8765.56       389.19 o                         
   3   7  13      12348.04      13510.22       562.73 o                         
   5   7  13       1696.90       1853.94       116.28 o                         
   7   7  13        148.78        138.34        25.36 o                         
   9   7  13        173.18        125.53        34.13 o                         
  11   7  13          1.47        -27.38        27.38 o                         
 -18   8  13         76.65         53.15        82.32 o                         
 -16   8  13       2662.36       2542.11       254.53 o                         
 -14   8  13        380.43        348.01        55.20 o                         
 -12   8  13        391.11        419.92        49.71 o                         
 -10   8  13       4274.45       4382.24       236.06 o                         
  -8   8  13       4046.02       3985.60       279.90 o                         
  -6   8  13         84.42        106.02        25.79 o                         
  -4   8  13       2762.80       3066.88       237.51 o                         
  -2   8  13       6253.79       6482.27       342.68 o                         
   0   8  13       1918.28       1891.58       163.66 o                         
   2   8  13         58.03         25.08        23.41 o                         
   4   8  13       1542.06       1549.47       149.31 o                         
   6   8  13       1566.37       1552.33       120.16 o                         
   8   8  13        327.74        389.97        59.53 o                         
  10   8  13          9.13         29.59        19.70 o                         
 -17   9  13         45.43         10.69        17.09 o                         
 -15   9  13         42.49         63.59        41.86 o                         
 -13   9  13        107.87         70.96        24.08 o                         
 -11   9  13        543.79        566.46        70.89 o                         
  -9   9  13        103.37         70.56        35.21 o                         
  -7   9  13       3159.82       3220.84       191.03 o                         
  -5   9  13       4078.69       4603.45       216.21 o                         
  -3   9  13       4432.11       5022.84       259.67 o                         
  -1   9  13         24.96         29.51        22.84 o                         
   1   9  13        244.20        186.36        34.08 o                         
   3   9  13         14.21         64.13        44.31 o                         
   5   9  13          0.80         22.12        26.37 o                         
   7   9  13       1259.60       1279.77       103.48 o                         
   9   9  13        760.76        750.18        81.62 o                         
 -14  10  13          5.18         47.42        26.74 o                         
 -12  10  13         23.70         20.62        21.94 o                         
 -10  10  13        400.21        386.76        53.29 o                         
  -8  10  13       2987.72       3037.79       239.90 o                         
  -6  10  13        154.88        226.68        49.81 o                         
  -4  10  13         10.82         44.24        24.72 o                         
  -2  10  13        398.68        404.55        58.27 o                         
   0  10  13         18.85         40.19        41.30 o                         
   2  10  13       1002.24        966.11       115.32 o                         
   4  10  13        492.11        499.78        77.28 o                         
   6  10  13        936.56        842.85        91.03 o                         
  -9  11  13        239.42        232.52        53.16 o                         
  -7  11  13         95.77         79.55        25.30 o                         
  -5  11  13          8.17          4.03        40.90 o                         
  -3  11  13        106.92         41.61        56.56 o                         
  -1  11  13        386.53        499.82        78.09 o                         
   1  11  13        833.14        816.67        82.74 o                         
 -24   0  14       5024.59       5172.14       429.79 o                         
 -22   0  14        300.09        213.26        75.88 o                         
 -20   0  14         59.08         73.04        33.24 o                         
 -18   0  14       1568.29       1431.57       205.95 o                         
 -16   0  14      13118.71      13752.46       433.10 o                         
 -14   0  14       3697.63       3477.88       171.80 o                         
 -12   0  14       8411.00       8769.25       282.89 o                         
 -10   0  14        290.68        435.70        86.81 o                         
  -8   0  14       7634.14       6632.37       191.52 o                         
  -6   0  14        148.44        209.79        43.54 o                         
  -4   0  14       3214.42       2816.90       199.32 o                         
  -2   0  14        150.77        146.35        35.52 o                         
   0   0  14      38408.93      37046.82      1652.38 o                         
   2   0  14       7117.21       7093.67       210.95 o                         
   4   0  14      11752.24      11805.47       346.90 o                         
   6   0  14        661.19        610.24        58.34 o                         
   8   0  14         50.41         31.02        30.55 o                         
  10   0  14       5012.25       4940.95       280.96 o                         
  12   0  14          2.88         21.70        23.80 o                         
  14   0  14        277.81        297.48        51.99 o                         
  16   0  14       3428.94       3302.79       423.95 o                         
 -23   1  14       3027.47       2854.15       185.97 o                         
 -21   1  14       1125.92        995.38        75.21 o                         
 -19   1  14         97.40        108.06        26.67 o                         
 -17   1  14      15993.53      14731.72      1142.27 o                         
 -15   1  14        901.71        818.79        62.28 o                         
 -13   1  14        418.83        416.72        34.97 o                         
 -11   1  14       2399.35       2390.29        73.73 o                         
  -9   1  14        320.81        404.06        32.89 o                         
  -7   1  14       8444.98       8222.15       188.02 o                         
  -5   1  14        463.73        411.97        38.18 o                         
  -3   1  14      10277.12       9629.23       188.92 o                         
  -1   1  14      34713.29      35492.62      1113.81 o                         
   1   1  14          0.05         13.00         9.30 o                         
   3   1  14       2431.78       2318.93       111.44 o                         
   5   1  14        836.11        870.95        53.72 o                         
   7   1  14          4.66         29.46        16.83 o                         
   9   1  14       1370.68       1342.88        85.67 o                         
  11   1  14       4382.42       4234.39       141.82 o                         
  13   1  14       1127.02       1254.00        77.27 o                         
  15   1  14        875.62        936.83        97.87 o                         
 -24   2  14         98.53        132.91        50.72 o                         
 -22   2  14       2125.18       2136.64       182.62 o                         
 -20   2  14       1049.13       1044.68        91.12 o                         
 -18   2  14       7284.07       7904.92       220.14 o                         
 -16   2  14        948.04        876.33        64.19 o                         
 -14   2  14        465.55        407.23        34.12 o                         
 -12   2  14       2163.56       2089.22        72.11 o                         
 -10   2  14       2535.80       2501.73        98.69 o                         
  -8   2  14         13.56         12.76        12.92 o                         
  -6   2  14      21924.44      22998.29       480.25 o                         
  -4   2  14       2411.06       2473.77        88.03 o                         
  -2   2  14       1944.31       1855.40       112.36 o                         
   0   2  14       2287.50       2389.78       101.03 o                         
   2   2  14       2812.56       2875.22        92.96 o                         
   4   2  14       3295.94       3060.45       128.32 o                         
   6   2  14       1865.33       1985.89       126.00 o                         
   8   2  14        535.50        598.25        46.14 o                         
  10   2  14      17068.32      19490.28       897.26 o                         
  12   2  14        741.27        815.99        59.07 o                         
  14   2  14        164.99        100.51        28.69 o                         
 -23   3  14        345.59        284.42        47.69 o                         
 -21   3  14         91.21         66.48        35.21 o                         
 -19   3  14         75.34         94.36        24.85 o                         
 -17   3  14       5866.55       6576.12       465.20 o                         
 -15   3  14        979.03        896.75        78.24 o                         
 -13   3  14       3835.79       4103.38        96.18 o                         
 -11   3  14       3740.43       3769.57        90.91 o                         
  -9   3  14        160.36        211.29        24.06 o                         
  -7   3  14      14629.98      14530.08       307.00 o                         
  -5   3  14       4011.16       3659.28       113.29 o                         
  -3   3  14       1621.46       1639.43        93.82 o                         
  -1   3  14       2163.58       2145.06       119.96 o                         
   1   3  14       5352.73       5106.33       140.28 o                         
   3   3  14        491.41        466.28        32.42 o                         
   5   3  14       7223.42       7407.80       185.74 o                         
   7   3  14        535.76        624.73        56.79 o                         
   9   3  14       2774.85       2791.14       273.31 o                         
  11   3  14       3790.68       4000.58       159.67 o                         
  13   3  14        459.28        453.56        59.42 o                         
  15   3  14        658.70        591.88        85.46 o                         
 -22   4  14        149.36        136.91        38.50 o                         
 -20   4  14        319.36        293.84        56.83 o                         
 -18   4  14       1020.88        796.77       101.32 o                         
 -16   4  14       4123.19       4043.39       190.32 o                         
 -14   4  14       2800.37       2652.71       130.48 o                         
 -12   4  14       9498.82       9848.44       215.49 o                         
 -10   4  14        473.85        473.92        41.50 o                         
  -8   4  14       2405.77       2370.85       107.46 o                         
  -6   4  14       8163.44       8224.29       172.30 o                         
  -4   4  14          3.75         25.44        14.91 o                         
  -2   4  14        825.55        855.84        60.56 o                         
   0   4  14      10342.12      10586.26       194.32 o                         
   2   4  14        934.72        966.25        67.85 o                         
   4   4  14       6520.55       6849.49       186.38 o                         
   6   4  14       1831.05       1839.95       116.91 o                         
   8   4  14       1155.39       1200.41        96.50 o                         
  10   4  14        718.58        669.71        79.78 o                         
  12   4  14        734.40        672.16        86.03 o                         
  14   4  14         44.63         33.70        33.38 o                         
 -21   5  14         17.53         39.68        39.06 o                         
 -19   5  14       1357.50       1233.97        93.44 o                         
 -17   5  14        802.29        706.48        76.61 o                         
 -15   5  14        428.83        360.15        34.50 o                         
 -13   5  14         47.75         35.53        19.65 o                         
 -11   5  14       2273.40       2358.12       142.16 o                         
  -9   5  14       1408.37       1371.15        79.10 o                         
  -7   5  14       2374.26       2068.94       117.47 o                         
  -5   5  14        150.99        222.13        27.89 o                         
  -3   5  14        780.78        823.88        63.43 o                         
  -1   5  14       1649.48       1637.38       111.19 o                         
   1   5  14       3577.72       3607.66       151.73 o                         
   3   5  14       1797.06       1845.51       140.28 o                         
   5   5  14        500.30        448.62        51.73 o                         
   7   5  14         23.63          2.50        23.86 o                         
   9   5  14        234.28        242.36        45.50 o                         
  11   5  14        974.53        962.38       121.03 o                         
  13   5  14        312.07        240.06        44.56 o                         
 -20   6  14        496.63        235.32       182.47 o                         
 -16   6  14        221.54        133.18        50.29 o                         
 -14   6  14       3038.23       3298.35       158.90 o                         
 -12   6  14          8.76         11.99        19.02 o                         
 -10   6  14      15258.48      15821.58       363.21 o                         
  -8   6  14         74.70         78.02        21.68 o                         
  -6   6  14       5903.62       5925.07       196.08 o                         
  -4   6  14       3811.14       3936.64       153.15 o                         
  -2   6  14       7743.51       8122.07       223.24 o                         
   0   6  14         24.78         23.57        21.25 o                         
   2   6  14       1003.22       1261.40       177.77 o                         
   4   6  14         37.63         40.95        25.65 o                         
   6   6  14        195.23        198.23        33.62 o                         
   8   6  14          1.91         54.48        34.16 o                         
  10   6  14       1319.92       1308.69       157.18 o                         
  12   6  14         11.36         -4.21        17.35 o                         
 -19   7  14         87.64         54.56        68.86 o                         
 -17   7  14        223.04        172.43        51.25 o                         
 -15   7  14        258.92        160.71        65.09 o                         
 -13   7  14        280.26        282.40        37.19 o                         
 -11   7  14       1781.73       1840.06       126.72 o                         
  -9   7  14       1668.44       1658.20       131.79 o                         
  -7   7  14       2236.26       2169.61       139.24 o                         
  -5   7  14          4.71         56.12        17.13 o                         
  -3   7  14       2743.07       2853.09       202.62 o                         
  -1   7  14         60.33         84.06        20.78 o                         
   1   7  14       1687.22       1856.11       164.55 o                         
   3   7  14        393.28        407.75        62.55 o                         
   5   7  14        841.57        947.02       100.99 o                         
   7   7  14          3.66         46.99        24.85 o                         
   9   7  14        954.67        994.58       121.48 o                         
  11   7  14        392.72        382.28       107.87 o                         
 -18   8  14        198.50         61.24        73.96 o                         
 -16   8  14        864.48        821.30        76.39 o                         
 -14   8  14        518.35        544.58        67.45 o                         
 -12   8  14        223.17        213.56        37.38 o                         
 -10   8  14          0.68         17.96        21.52 o                         
  -8   8  14       4646.21       5019.26       229.57 o                         
  -6   8  14        149.25        142.30        29.16 o                         
  -4   8  14       8961.06       9510.03       333.63 o                         
  -2   8  14        458.60        415.92        57.71 o                         
   0   8  14       1906.53       1923.82       130.84 o                         
   2   8  14        656.01        668.93        82.61 o                         
   4   8  14       1054.31       1051.59        91.35 o                         
   6   8  14         21.17          7.75        23.99 o                         
   8   8  14       1855.71       1986.69       150.23 o                         
  10   8  14         32.12         20.61        25.27 o                         
 -15   9  14        825.61        779.99        87.81 o                         
 -13   9  14        201.95        228.53        43.98 o                         
 -11   9  14         11.66         46.00        26.70 o                         
  -9   9  14        874.66        800.27        91.90 o                         
  -7   9  14        121.01        134.16        28.78 o                         
  -5   9  14        621.98        665.14        64.81 o                         
  -3   9  14       3443.74       3764.54       237.01 o                         
  -1   9  14        190.81        332.13        53.55 o                         
   1   9  14       1614.33       1617.29       112.60 o                         
   3   9  14       1357.25       1367.40       167.05 o                         
   5   9  14          1.07        -22.26        24.84 o                         
   7   9  14       1437.76       1498.79       103.27 o                         
 -12  10  14        449.54        335.53        55.75 o                         
 -10  10  14       2105.83       2110.42       157.01 o                         
  -8  10  14         43.38        116.42        33.60 o                         
  -6  10  14          1.27         24.73        22.92 o                         
  -4  10  14        397.54        343.56        54.16 o                         
  -2  10  14        801.24        803.36       102.00 o                         
   0  10  14         60.47         16.75        33.11 o                         
   2  10  14       4233.85       4416.03       220.89 o                         
   4  10  14        204.91        154.01        59.55 o                         
  -7  11  14       1284.60       1347.98        81.91 o                         
  -5  11  14          9.37         20.16        25.40 o                         
  -3  11  14       1204.06       1332.83        88.38 o                         
  -1  11  14        116.30        106.85        59.17 o                         
 -23   1  15        324.56        276.12        59.50 o                         
 -21   1  15         96.46         65.20        30.81 o                         
 -19   1  15        986.16        998.07        91.03 o                         
 -17   1  15       2980.54       2829.15       173.23 o                         
 -15   1  15        345.21        304.12        40.28 o                         
 -13   1  15        354.68        371.41        39.46 o                         
 -11   1  15        156.98        195.92        21.96 o                         
  -9   1  15       1693.68       1632.10        83.68 o                         
  -7   1  15       9907.42      10103.55       221.13 o                         
  -5   1  15       7022.73       7212.68       178.70 o                         
  -3   1  15        548.85        471.98        30.99 o                         
  -1   1  15       4523.29       4281.45       118.50 o                         
   1   1  15        359.13        353.35        28.43 o                         
   3   1  15       2300.15       2504.46        94.09 o                         
   5   1  15          6.02         18.60        13.35 o                         
   7   1  15        103.09        118.78        23.52 o                         
   9   1  15         94.37         65.42        19.93 o                         
  11   1  15        443.37        312.78        61.41 o                         
  13   1  15       1127.82       1045.84        91.50 o                         
  15   1  15          4.30        -26.91        56.74 o                         
 -22   2  15        216.31        160.25        57.29 o                         
 -20   2  15        149.45        105.30        43.96 o                         
 -18   2  15        170.92        283.28        43.90 o                         
 -16   2  15        217.19        201.51        27.07 o                         
 -14   2  15        372.17        426.94        39.61 o                         
 -12   2  15         44.50         37.98        18.76 o                         
 -10   2  15       2597.17       2575.48       117.71 o                         
  -8   2  15       2997.38       2991.98        93.72 o                         
  -6   2  15         22.98        -26.21        26.21 o                         
  -4   2  15       3780.03       3771.76       174.09 o                         
  -2   2  15          3.32         31.57        13.06 o                         
   0   2  15         33.65         31.89        16.36 o                         
   2   2  15       1116.69        907.84        62.94 o                         
   4   2  15         23.52         -4.22        11.83 o                         
   6   2  15        703.26        736.96        55.50 o                         
   8   2  15          4.71         13.62        14.81 o                         
  10   2  15         32.45          3.09        31.56 o                         
  12   2  15        339.83        267.63        45.46 o                         
  14   2  15       1408.62       1273.49       118.25 o                         
 -23   3  15        281.43        176.30        45.79 o                         
 -21   3  15        753.91        880.86       107.08 o                         
 -19   3  15          0.37         19.83        26.39 o                         
 -17   3  15       1530.34       1278.92        82.93 o                         
 -15   3  15       2212.22       2213.78       123.63 o                         
 -13   3  15      13964.89      14473.23       302.17 o                         
 -11   3  15       5239.45       5242.76       124.98 o                         
  -9   3  15       2308.55       2376.47       130.86 o                         
  -7   3  15        246.69        259.30        36.08 o                         
  -5   3  15       1070.63       1094.44        69.58 o                         
  -3   3  15        955.98        899.39        59.75 o                         
  -1   3  15       1072.04       1229.04        86.78 o                         
   1   3  15       5156.74       5420.41       216.89 o                         
   3   3  15       9158.75       9740.52       240.27 o                         
   5   3  15       6287.30       6512.95       198.49 o                         
   7   3  15        499.72        472.04        43.74 o                         
   9   3  15         33.34         49.74        24.27 o                         
  11   3  15          8.93        -12.19        18.24 o                         
  13   3  15        209.29        187.76        35.64 o                         
 -22   4  15        947.15        769.96        96.83 o                         
 -20   4  15        899.81        801.28       111.10 o                         
 -18   4  15       1812.55       1806.01        99.09 o                         
 -16   4  15        264.99        232.34        32.51 o                         
 -14   4  15       2203.68       2106.18       123.15 o                         
 -12   4  15         50.76         51.57        29.83 o                         
 -10   4  15         31.95         84.71        18.59 o                         
  -8   4  15       3486.62       3462.15       161.88 o                         
  -6   4  15        420.12        424.52        39.02 o                         
  -4   4  15         53.54         77.64        19.56 o                         
  -2   4  15        654.62        590.22        42.50 o                         
   0   4  15       1615.02       1405.52        73.97 o                         
   2   4  15         56.16         62.52        26.29 o                         
   4   4  15       1027.87        828.77        67.52 o                         
   6   4  15       3748.85       3923.86       217.43 o                         
   8   4  15       1261.49       1311.90       108.24 o                         
  10   4  15       1022.65        905.07        70.23 o                         
  12   4  15        385.70        249.79        66.99 o                         
 -21   5  15       3623.01       3389.04       260.30 o                         
 -17   5  15        187.69        128.12        86.76 o                         
 -15   5  15         28.26         43.93        17.34 o                         
 -13   5  15        501.00        581.22        53.11 o                         
 -11   5  15        324.26        461.30        44.77 o                         
  -9   5  15        350.26        332.11        42.59 o                         
  -7   5  15       5358.69       5493.35       188.56 o                         
  -5   5  15       3403.71       3500.84       148.37 o                         
  -3   5  15       4062.96       4392.43       144.48 o                         
  -1   5  15        182.76        284.36       109.03 o                         
   1   5  15        328.57        431.86        53.22 o                         
   3   5  15       1218.66       1288.52       114.13 o                         
   5   5  15       1085.72       1126.36       106.41 o                         
   7   5  15       2356.36       2399.34       162.01 o                         
   9   5  15       5720.28       6213.75       310.60 o                         
  11   5  15       1230.29       1308.35       118.85 o                         
 -20   6  15        580.06        385.57        69.20 o                         
 -18   6  15       2225.42       2071.40       203.01 o                         
 -16   6  15       2339.94       2190.43       152.26 o                         
 -14   6  15        655.15        533.90        65.20 o                         
 -12   6  15        118.00        135.38        29.21 o                         
  -8   6  15       2924.09       2714.92       188.86 o                         
  -6   6  15        419.00        544.05        47.78 o                         
  -4   6  15       2472.46       2513.13       159.82 o                         
  -2   6  15       5421.00       5812.66       339.90 o                         
   0   6  15       5242.34       5608.48       379.71 o                         
   2   6  15       1219.72       1215.70       113.63 o                         
   4   6  15        381.87        437.46        63.32 o                         
   6   6  15       2455.22       2578.37       123.99 o                         
   8   6  15        143.08        203.46        44.39 o                         
  10   6  15        299.32        320.35        50.15 o                         
 -19   7  15         60.57         -4.00        45.83 o                         
 -17   7  15         18.26         28.23        30.77 o                         
 -15   7  15       3623.20       3523.07       173.72 o                         
 -13   7  15       3748.56       3929.74       247.10 o                         
 -11   7  15       7122.56       7206.92       255.24 o                         
  -9   7  15        431.30        550.06        74.45 o                         
  -7   7  15        291.46        255.31        42.32 o                         
  -5   7  15       1168.98       1237.39       111.75 o                         
  -3   7  15        323.76        249.85        39.40 o                         
  -1   7  15        129.41         64.18        18.69 o                         
   1   7  15       2758.20       2975.62       189.14 o                         
   3   7  15       4547.49       4924.23       239.15 o                         
   5   7  15       1382.70       1420.52       108.86 o                         
   7   7  15          0.41         24.12        28.70 o                         
   9   7  15        164.70        166.84        46.90 o                         
 -16   8  15       1258.92       1129.64       101.32 o                         
 -14   8  15        268.45        308.22        47.83 o                         
 -12   8  15         59.99         70.50        24.25 o                         
 -10   8  15       2651.96       2809.40       149.49 o                         
  -8   8  15       1624.05       1620.70       143.65 o                         
  -6   8  15         40.81         82.24        26.77 o                         
  -4   8  15       2363.66       2447.68       162.46 o                         
  -2   8  15       2586.53       2891.53       168.15 o                         
   0   8  15       1242.65       1354.25       109.27 o                         
   2   8  15        662.85        720.73        76.54 o                         
   4   8  15        253.34        216.80        64.61 o                         
   6   8  15        805.47        850.63        81.49 o                         
   8   8  15        153.21        102.98        33.10 o                         
 -15   9  15         74.57         80.04        30.26 o                         
 -13   9  15       1287.96       1327.55        92.32 o                         
 -11   9  15       1264.30       1271.94        90.94 o                         
  -9   9  15        459.51        407.21        65.43 o                         
  -7   9  15       3185.18       3397.91       226.73 o                         
  -5   9  15       4475.30       5093.47       242.07 o                         
  -3   9  15       1829.53       1801.83       110.28 o                         
  -1   9  15          1.80         12.84        37.31 o                         
   1   9  15        145.94        143.83        37.27 o                         
   3   9  15         15.61         25.35        33.32 o                         
   5   9  15         12.67         77.73        34.23 o                         
 -10  10  15        573.59        553.87        67.20 o                         
  -8  10  15        576.42        562.17        58.72 o                         
  -6  10  15         33.29         44.56        32.30 o                         
  -4  10  15         40.53         36.07        26.56 o                         
  -2  10  15       1165.22       1133.68        75.70 o                         
   0  10  15         21.06         81.10        26.37 o                         
   2  10  15        524.13        492.46        60.67 o                         
 -22   0  16         11.36         20.25        73.71 o                         
 -20   0  16       2569.25       2428.36       242.76 o                         
 -18   0  16       1758.76       1800.40       248.37 o                         
 -16   0  16       5234.10       4787.41       284.05 o                         
 -14   0  16      11664.43      11463.06       520.84 o                         
 -12   0  16      28818.95      30282.25      1459.45 o                         
 -10   0  16       5308.81       5318.24       387.33 o                         
  -8   0  16         18.81         80.00        19.66 o                         
  -6   0  16        691.22        712.26        60.78 o                         
  -4   0  16         82.62        102.98        27.82 o                         
  -2   0  16       4042.68       3729.03       159.19 o                         
   0   0  16       9809.44      10473.38       554.93 o                         
   2   0  16      11404.77      11831.75       456.74 o                         
   4   0  16       8671.14       9322.47       335.15 o                         
   6   0  16        809.69        901.03       120.50 o                         
   8   0  16         36.40         -7.18        27.30 o                         
  10   0  16       2432.16       2481.52       210.47 o                         
  12   0  16          2.60         71.42        51.77 o                         
  14   0  16         39.62        110.33        61.10 o                         
 -23   1  16       2527.27       2881.28       272.03 o                         
 -21   1  16        513.54        420.09        63.18 o                         
 -19   1  16        884.98        875.35        73.17 o                         
 -17   1  16       8258.69       8185.39       345.91 o                         
 -15   1  16       3488.98       3201.01       168.28 o                         
 -13   1  16       4360.64       4216.08       170.79 o                         
 -11   1  16       8138.33       8546.83       189.23 o                         
  -9   1  16        109.70        102.54        16.05 o                         
  -7   1  16        685.16        565.02        40.06 o                         
  -5   1  16       1649.27       1531.67        78.25 o                         
  -3   1  16        224.52        214.61        31.37 o                         
  -1   1  16      22285.71      21301.52       967.43 o                         
   1   1  16       3400.34       3384.57       128.86 o                         
   3   1  16        176.05        135.03        42.03 o                         
   5   1  16       2973.58       2965.14       191.09 o                         
   7   1  16        456.22        379.48        33.70 o                         
   9   1  16        864.23        918.73        72.19 o                         
  11   1  16       1094.53        993.30       126.06 o                         
  13   1  16        403.79        298.57        49.99 o                         
 -22   2  16       3375.06       3805.19       369.36 o                         
 -20   2  16        177.96        117.01        47.42 o                         
 -18   2  16       4290.68       4571.81       213.95 o                         
 -16   2  16        197.85        250.12        32.71 o                         
 -14   2  16         14.24         13.78        18.04 o                         
 -12   2  16       7966.73       7816.60       224.51 o                         
 -10   2  16        959.20        912.20        57.60 o                         
  -8   2  16       1215.74       1131.82        79.36 o                         
  -6   2  16      12247.54      12766.12       400.76 o                         
  -4   2  16       3306.00       3427.12       116.15 o                         
  -2   2  16       7757.37       8019.89       282.12 o                         
   0   2  16       3825.16       3641.83       164.99 o                         
   2   2  16       2022.46       1952.37       106.56 o                         
   4   2  16        917.89       1025.23        82.73 o                         
   6   2  16       3184.08       3209.44       218.11 o                         
   8   2  16        241.81        204.87        28.51 o                         
  10   2  16       7844.68       8264.58       531.71 o                         
  12   2  16       2327.79       2211.76       147.77 o                         
 -21   3  16        182.04        260.15        84.98 o                         
 -19   3  16          0.22         29.61        19.73 o                         
 -17   3  16        572.61        589.50        67.82 o                         
 -15   3  16       1109.39       1014.36        81.97 o                         
 -13   3  16       3527.75       3428.94       166.49 o                         
 -11   3  16       2291.84       2236.09       126.27 o                         
  -9   3  16        123.18         89.64        27.00 o                         
  -7   3  16       3497.35       3798.68       188.14 o                         
  -5   3  16       1548.29       1671.81        87.25 o                         
  -3   3  16         87.61         93.25        16.34 o                         
  -1   3  16       5221.72       5685.54       196.14 o                         
   1   3  16        594.29        458.69        32.17 o                         
   3   3  16        402.27        422.64        41.46 o                         
   5   3  16       1921.36       1971.24       164.86 o                         
   7   3  16       1394.48       1362.67        87.40 o                         
   9   3  16       2931.07       2861.92       205.59 o                         
  11   3  16         68.20         60.09        23.62 o                         
  13   3  16        171.71        122.01        32.42 o                         
 -20   4  16        545.43        169.06       187.15 o                         
 -18   4  16        537.91        207.48       123.77 o                         
 -16   4  16       1572.73       1498.83       125.25 o                         
 -14   4  16       2331.65       2143.22       163.70 o                         
 -12   4  16      12296.57      12662.57       475.82 o                         
 -10   4  16         56.30         36.53        20.17 o                         
  -8   4  16         58.26         66.30        16.80 o                         
  -6   4  16        708.03        740.62        52.62 o                         
  -4   4  16       1468.09       1470.28        93.06 o                         
  -2   4  16        500.46        426.95        37.77 o                         
   0   4  16      13479.15      13638.60       302.05 o                         
   2   4  16       3147.40       3054.66       197.01 o                         
   4   4  16       4600.24       4950.09       235.24 o                         
   6   4  16        223.67        271.13        63.02 o                         
   8   4  16       1970.30       1922.71       125.11 o                         
  10   4  16        252.99        224.18        49.61 o                         
  12   4  16         55.37         40.20        21.41 o                         
 -21   5  16          1.49          0.30        26.42 o                         
 -19   5  16       2178.00       2138.70       171.28 o                         
 -17   5  16        907.85        848.79        83.96 o                         
 -15   5  16        129.28        129.29        24.19 o                         
 -13   5  16        189.35        163.85        28.87 o                         
 -11   5  16       5762.85       6221.77       262.70 o                         
  -9   5  16         48.66         45.72        14.44 o                         
  -7   5  16       1869.21       1934.36       131.31 o                         
  -5   5  16       1076.10        938.97       111.64 o                         
  -3   5  16       6318.33       6891.54       270.72 o                         
  -1   5  16       3420.58       3571.57       460.64 o                         
   1   5  16        426.12        481.07        76.10 o                         
   3   5  16         14.34         30.94        29.71 o                         
   5   5  16        174.28        214.98        33.81 o                         
   7   5  16         70.11         49.89        26.93 o                         
   9   5  16         55.83         96.64        29.64 o                         
  11   5  16        167.15         82.03        37.08 o                         
 -18   6  16       1370.28       1369.09       214.49 o                         
 -16   6  16        613.09        557.46        71.57 o                         
 -14   6  16        480.50        519.83        60.62 o                         
 -12   6  16         64.25         49.97        30.94 o                         
 -10   6  16      13741.44      14748.09       393.27 o                         
  -8   6  16        149.41        171.22        42.88 o                         
  -6   6  16       3342.78       3560.03       224.13 o                         
  -4   6  16        515.12        516.42        49.46 o                         
  -2   6  16       6972.60       7251.89       340.57 o                         
   0   6  16        570.74        562.25        58.58 o                         
   2   6  16         18.91         59.25        26.00 o                         
   4   6  16         18.29         -2.79        33.53 o                         
   6   6  16       1434.53       1590.52       112.30 o                         
   8   6  16        259.96        315.11        58.65 o                         
  10   6  16       1292.57       1191.25        99.40 o                         
 -17   7  16         90.18        105.64        31.54 o                         
 -15   7  16         17.70         24.92        19.63 o                         
 -13   7  16        373.54        436.54        59.30 o                         
 -11   7  16        611.28        663.03        69.06 o                         
  -9   7  16       1557.82       1635.83       148.24 o                         
  -7   7  16       1090.07       1016.14        75.16 o                         
  -5   7  16        112.15         51.34        29.19 o                         
  -3   7  16       4045.89       4170.95       253.80 o                         
  -1   7  16         88.78         29.38        50.85 o                         
   1   7  16       1048.06       1177.78       113.10 o                         
   3   7  16        192.26        207.61        41.27 o                         
   5   7  16         85.06         24.00        42.77 o                         
   7   7  16       1322.58       1423.97        99.85 o                         
   9   7  16         76.36         64.05        27.87 o                         
 -16   8  16        886.50        813.05        94.92 o                         
 -14   8  16       1255.16       1147.18       111.98 o                         
 -12   8  16          3.78         -8.57        22.24 o                         
 -10   8  16         88.13        101.83        36.54 o                         
  -8   8  16        785.72        798.52        62.07 o                         
  -6   8  16          7.35         20.27        23.31 o                         
  -4   8  16       4265.92       5038.85       246.17 o                         
  -2   8  16         77.78         66.85        27.56 o                         
   0   8  16       3352.31       3431.78       210.61 o                         
   2   8  16         14.36         42.41        25.14 o                         
   4   8  16        882.66        947.28        80.59 o                         
   6   8  16          1.85         10.15        22.07 o                         
 -13   9  16       1583.16       1459.79       174.04 o                         
 -11   9  16        265.89        221.62        61.59 o                         
  -9   9  16        594.56        594.83        81.69 o                         
  -7   9  16          1.58         23.59        24.34 o                         
  -5   9  16        502.85        587.91        82.25 o                         
  -3   9  16       1656.73       1843.97       159.39 o                         
  -1   9  16        126.72        125.44        38.45 o                         
   1   9  16       1743.51       1704.36       112.44 o                         
   3   9  16       1008.54       1084.71        98.83 o                         
  -8  10  16        113.10         94.25        43.59 o                         
  -6  10  16        335.06        332.69        55.58 o                         
  -4  10  16          5.36        -28.49        28.49 o                         
  -2  10  16        252.09        287.68        55.93 o                         
   0  10  16        193.15        129.36        67.59 o                         
 -21   1  17       1202.89       1153.98        97.55 o                         
 -19   1  17       3239.61       2942.57       202.90 o                         
 -17   1  17        332.20        280.26        33.29 o                         
 -15   1  17        407.23        386.26        51.31 o                         
 -13   1  17        346.45        335.52        30.69 o                         
 -11   1  17          1.54         -7.25        13.07 o                         
  -9   1  17        107.04         82.96        37.38 o                         
  -7   1  17        255.67        254.04        33.70 o                         
  -5   1  17       1373.04       1398.33        77.21 o                         
  -3   1  17       4439.96       4454.61       119.99 o                         
  -1   1  17       1033.03       1155.86        78.41 o                         
   1   1  17        901.65        869.19        63.81 o                         
   3   1  17       1177.50       1075.16        78.55 o                         
   5   1  17        496.24        523.51        45.23 o                         
   7   1  17        915.57        931.25       111.65 o                         
   9   1  17         73.16         68.02        29.92 o                         
  11   1  17        641.50        656.26        84.11 o                         
 -22   2  17       1208.90       1233.08       151.34 o                         
 -20   2  17        100.06         79.34        32.12 o                         
 -18   2  17        470.20        515.34        66.53 o                         
 -16   2  17        272.14        235.35        30.40 o                         
 -14   2  17       1304.16       1235.16        89.83 o                         
 -12   2  17       1108.19       1084.15       105.14 o                         
 -10   2  17        765.31        762.63        55.88 o                         
  -8   2  17        977.75        894.23        57.21 o                         
  -6   2  17       1241.22       1296.18        94.48 o                         
  -4   2  17         27.58         39.71        13.15 o                         
  -2   2  17       1257.71       1282.08        96.79 o                         
   0   2  17       1899.60       1830.83        91.31 o                         
   2   2  17        364.41        360.66        34.19 o                         
   4   2  17          1.77         12.98        11.84 o                         
   6   2  17         14.11         23.62        37.18 o                         
   8   2  17         28.96         34.33        23.67 o                         
  10   2  17        520.35        493.74        83.47 o                         
  12   2  17        153.35        166.62        54.56 o                         
 -21   3  17         22.35         26.45        43.72 o                         
 -19   3  17         23.12         29.38        20.60 o                         
 -17   3  17         26.46         19.95        14.41 o                         
 -15   3  17       1979.67       2054.91       117.90 o                         
 -13   3  17       8451.10       8860.18       355.90 o                         
 -11   3  17       4356.99       4540.06       205.18 o                         
  -9   3  17       6257.84       6597.75       192.08 o                         
  -7   3  17        349.17        397.52        37.23 o                         
  -5   3  17        497.66        473.58        37.17 o                         
  -3   3  17       2143.89       2003.16       186.90 o                         
  -1   3  17       3690.68       4113.94       192.84 o                         
   1   3  17       4856.39       5234.03       284.49 o                         
   3   3  17       2508.29       2592.77       175.76 o                         
   5   3  17       2801.78       2765.05       205.64 o                         
   7   3  17       1327.71       1297.08        99.90 o                         
   9   3  17        113.48         85.63        29.26 o                         
  11   3  17         82.26         45.88        28.01 o                         
 -20   4  17         86.92        218.46        72.35 o                         
 -18   4  17        147.02        128.01        38.57 o                         
 -16   4  17       1680.55       1453.93       109.63 o                         
 -14   4  17       1135.67       1010.66        85.19 o                         
 -12   4  17        437.02        432.82        41.84 o                         
 -10   4  17       1059.91        977.50        82.70 o                         
  -8   4  17       6119.59       6545.49       283.51 o                         
  -6   4  17        153.38        122.20        24.39 o                         
  -4   4  17        238.60        236.31        43.66 o                         
  -2   4  17       3645.02       3796.31       198.64 o                         
   0   4  17       2000.57       2045.40       134.32 o                         
   2   4  17        899.23        783.09        68.65 o                         
   4   4  17         49.62         27.63        21.36 o                         
   6   4  17       2390.57       2281.52       163.77 o                         
   8   4  17       1921.64       1965.51       188.34 o                         
  10   4  17         17.85         42.08        41.02 o                         
 -19   5  17       1915.37       2014.51       174.58 o                         
 -17   5  17        995.31        918.24       111.26 o                         
 -15   5  17         89.73        110.53        32.73 o                         
 -13   5  17        242.12        176.40        27.41 o                         
 -11   5  17        310.40        402.73        49.49 o                         
  -9   5  17        163.36         94.96        62.08 o                         
  -3   5  17       3123.56       3556.30       251.14 o                         
  -1   5  17        197.93         56.58        36.92 o                         
   1   5  17        478.29        543.11        78.22 o                         
   3   5  17        932.79        957.70       101.14 o                         
   5   5  17        460.91        501.85        65.35 o                         
   7   5  17       1110.51       1192.58       144.85 o                         
   9   5  17       2923.89       3113.25       190.10 o                         
 -18   6  17       2463.71       2628.29       295.30 o                         
 -16   6  17       2091.45       1813.54       131.83 o                         
 -14   6  17        195.67        197.04        46.47 o                         
 -12   6  17         28.79         42.93        26.50 o                         
 -10   6  17        522.33        674.76        88.69 o                         
  -8   6  17       1145.04       1322.15        85.15 o                         
  -6   6  17       4065.98       4309.90       192.57 o                         
  -4   6  17         12.59         38.40        16.95 o                         
  -2   6  17       2221.57       2250.02       144.56 o                         
   0   6  17       3909.00       4318.25       173.70 o                         
   2   6  17        167.72        120.52        47.32 o                         
   4   6  17        135.16        119.34        26.68 o                         
   6   6  17        523.33        581.57        81.68 o                         
   8   6  17        355.68        365.20        50.57 o                         
 -17   7  17        104.31        132.15        84.14 o                         
 -15   7  17       3411.85       3172.05       257.00 o                         
 -13   7  17       2234.99       2286.03       192.08 o                         
 -11   7  17       3753.58       3921.08       285.65 o                         
  -9   7  17        371.85        357.84        60.55 o                         
  -7   7  17          8.62         23.42        35.28 o                         
  -5   7  17       2587.04       2596.70       169.73 o                         
  -3   7  17        434.10        408.64        64.46 o                         
  -1   7  17        187.11        156.04        32.79 o                         
   1   7  17       5409.71       5957.44       321.52 o                         
   3   7  17       1003.18       1018.11       121.00 o                         
   5   7  17         22.16          3.66        41.86 o                         
   7   7  17         44.21         79.63        28.66 o                         
 -14   8  17        458.95        492.50        67.39 o                         
 -12   8  17          5.66         -5.02        30.54 o                         
 -10   8  17       1425.42       1624.47       153.37 o                         
  -8   8  17        839.60        884.46       113.59 o                         
  -6   8  17       1028.64        890.94       108.46 o                         
  -4   8  17        732.74        717.31        99.52 o                         
  -2   8  17       1731.38       1794.73       171.34 o                         
   0   8  17       2231.14       2556.79       204.61 o                         
   2   8  17         16.33         16.37        23.40 o                         
   4   8  17        809.06        998.54        97.99 o                         
 -11   9  17         46.26         50.23        21.23 o                         
  -9   9  17        601.77        633.31        73.47 o                         
  -7   9  17       1907.08       2049.51       132.99 o                         
  -5   9  17       3372.46       3703.76       233.49 o                         
  -3   9  17       1594.60       1752.12       122.29 o                         
  -1   9  17        613.01        803.64        56.51 o                         
   1   9  17        170.70        157.84        41.89 o                         
 -20   0  18        942.09       1037.29       134.94 o                         
 -18   0  18        110.74         34.81        24.96 o                         
 -16   0  18       3829.95       3379.95       249.35 o                         
 -14   0  18          7.48         12.21        14.90 o                         
 -12   0  18      16541.19      15986.90      1239.13 o                         
 -10   0  18       3085.01       2901.44       179.52 o                         
  -8   0  18       4065.05       3765.72       236.53 o                         
  -6   0  18       8952.58       9988.66      1514.97 o                         
  -4   0  18       1288.40       2153.82       598.05 o                         
  -2   0  18        223.17        185.73        64.26 o                         
   0   0  18       3440.14       3739.36       558.43 o                         
   2   0  18       2256.34       2270.26       282.49 o                         
   4   0  18       7113.61       7944.67       312.60 o                         
   6   0  18         47.79         30.52        20.05 o                         
   8   0  18        276.69        284.89       114.46 o                         
  10   0  18        425.40        420.18        78.68 o                         
 -21   1  18          4.65         14.39        44.55 o                         
 -19   1  18         19.21          8.93        18.93 o                         
 -17   1  18       3228.41       3406.36       312.56 o                         
 -15   1  18         11.70         34.14        16.76 o                         
 -13   1  18       6605.66       6587.47       247.76 o                         
 -11   1  18       1705.41       1831.17       136.88 o                         
  -9   1  18        696.60        672.28        55.94 o                         
  -7   1  18       7413.19       7379.39       202.96 o                         
  -5   1  18        292.34        373.52        34.81 o                         
  -3   1  18          0.35         -4.28        15.84 o                         
  -1   1  18       2532.33       2464.25       174.29 o                         
   1   1  18        235.65        207.45        29.80 o                         
   3   1  18         88.13         77.26        29.27 o                         
   5   1  18       5099.14       5645.93       180.99 o                         
   7   1  18        483.66        502.56        68.46 o                         
   9   1  18        550.38        549.22        80.07 o                         
  11   1  18        816.50        697.57        83.45 o                         
 -20   2  18       1758.22       1848.96       220.14 o                         
 -18   2  18       2245.71       2207.26       250.23 o                         
 -16   2  18         11.40          6.46        16.55 o                         
 -14   2  18        286.93        236.22        43.09 o                         
 -12   2  18       4684.70       4682.57       239.21 o                         
 -10   2  18        102.75         80.51        17.41 o                         
  -8   2  18       2531.82       2453.54       153.81 o                         
  -6   2  18      12551.36      12982.04       341.77 o                         
  -4   2  18        244.33        245.27        44.79 o                         
  -2   2  18       5107.48       5225.64       255.15 o                         
   0   2  18        156.08        116.59        25.88 o                         
   2   2  18        252.31        259.37        41.38 o                         
   4   2  18       2737.06       2805.81       166.10 o                         
   6   2  18        786.09        842.31        65.50 o                         
   8   2  18        201.67        157.51        42.34 o                         
  10   2  18       2668.62       2609.82       204.42 o                         
 -21   3  18        123.03         60.36        43.73 o                         
 -19   3  18         22.16         61.13        30.86 o                         
 -17   3  18        667.70        645.44        82.71 o                         
 -15   3  18        356.78        297.94        45.46 o                         
 -13   3  18       1475.29       1474.18        96.12 o                         
 -11   3  18       1867.06       1863.17       138.22 o                         
  -9   3  18       1531.44       1386.32       107.50 o                         
  -7   3  18        271.51        230.92        27.22 o                         
  -5   3  18       4277.85       4590.64       215.48 o                         
  -3   3  18        548.09        529.15        46.50 o                         
  -1   3  18       2899.45       2862.76       215.22 o                         
   1   3  18       1765.42       1751.87       130.57 o                         
   3   3  18        807.49        792.49        72.82 o                         
   5   3  18       3898.08       3719.60       217.55 o                         
   7   3  18        385.08        367.32        49.21 o                         
   9   3  18       1403.57       1450.35       113.82 o                         
 -20   4  18         28.44         28.62        35.02 o                         
 -18   4  18        152.81        131.68        40.53 o                         
 -16   4  18       1081.27       1096.47        82.87 o                         
 -14   4  18        216.70        188.11        31.90 o                         
 -12   4  18      11986.51      12492.36       448.36 o                         
 -10   4  18       3692.75       3604.58       221.36 o                         
  -8   4  18       1131.53       1120.62        85.42 o                         
  -6   4  18         67.00        108.87        42.70 o                         
  -4   4  18       2050.71       2076.08       155.01 o                         
  -2   4  18        116.08        179.52        28.92 o                         
   0   4  18       1873.87       1828.96        99.67 o                         
   2   4  18         90.44         88.38        18.64 o                         
   4   4  18       4713.62       4552.85       331.88 o                         
   6   4  18         32.69         55.65        21.84 o                         
   8   4  18       1143.12       1270.53       100.05 o                         
 -19   5  18        260.23        133.79       106.69 o                         
 -17   5  18        447.05        382.10        77.98 o                         
 -15   5  18        731.36        726.02        81.35 o                         
 -13   5  18        352.40        381.57        54.61 o                         
 -11   5  18       1755.85       1869.68       169.04 o                         
  -9   5  18        199.21        101.20        42.92 o                         
  -7   5  18       1271.53       1439.97       106.20 o                         
  -5   5  18       1296.49       1295.35        88.65 o                         
  -3   5  18          9.91          8.51        37.94 o                         
  -1   5  18       2508.76       2666.11       157.92 o                         
   1   5  18        878.18        907.54        91.49 o                         
   3   5  18        311.28        292.14        47.15 o                         
   5   5  18       1638.21       1475.81       203.09 o                         
   7   5  18          0.16        -27.03        27.03 o                         
 -16   6  18          0.29         -1.27        26.88 o                         
 -14   6  18        784.90        794.42       100.93 o                         
 -12   6  18         24.25         13.77        19.44 o                         
 -10   6  18        668.98        767.32        56.39 o                         
  -8   6  18        473.60        496.24        55.27 o                         
  -6   6  18       3015.28       2997.06       200.95 o                         
  -4   6  18         39.79          6.08        24.40 o                         
  -2   6  18       3075.99       3384.24       176.58 o                         
   0   6  18          1.30         -0.69        24.95 o                         
   2   6  18       1938.84       1902.41       131.68 o                         
   4   6  18          5.27         35.13        20.59 o                         
   6   6  18       1893.30       2037.27       152.84 o                         
 -15   7  18        246.98        178.58        38.86 o                         
 -13   7  18        483.12        426.88        56.05 o                         
 -11   7  18         20.00         54.09        39.20 o                         
  -9   7  18        972.24       1151.78       133.20 o                         
  -7   7  18        439.61        525.47        66.72 o                         
  -5   7  18        303.60        258.91        46.61 o                         
  -3   7  18        910.42        950.16        51.98 o                         
  -1   7  18        539.97        496.90        68.67 o                         
   1   7  18        107.70        101.02        36.12 o                         
   3   7  18        190.35        241.66        49.73 o                         
   5   7  18        353.14        311.17        54.53 o                         
 -12   8  18         56.45         24.52        22.12 o                         
 -10   8  18        292.54        312.17        52.54 o                         
  -8   8  18         37.34         53.21        27.68 o                         
  -6   8  18        111.13        203.13        48.18 o                         
  -4   8  18       2177.02       2327.10       153.16 o                         
  -2   8  18        122.34        133.45        39.48 o                         
   0   8  18       1147.44       1300.72       102.74 o                         
   2   8  18          0.68        -17.70        23.38 o                         
  -7   9  18        684.19        649.29        69.66 o                         
  -5   9  18        428.92        297.75        84.54 o                         
  -3   9  18       1008.71        965.26        99.96 o                         
 -19   1  19       1578.38       1743.35       107.62 o                         
 -17   1  19        418.90        332.13        42.61 o                         
 -15   1  19         50.83         44.25        18.36 o                         
 -13   1  19          0.89         26.73        15.71 o                         
 -11   1  19        427.08        337.63        45.57 o                         
  -9   1  19        640.48        635.87        54.87 o                         
  -7   1  19        103.95         60.23        26.14 o                         
  -5   1  19         15.95        -16.10        20.89 o                         
  -3   1  19        396.41        382.14        39.42 o                         
  -1   1  19         84.65         82.17        25.15 o                         
   1   1  19        713.83        783.22        56.94 o                         
   3   1  19       1788.54       1872.01       174.00 o                         
   5   1  19         25.06         72.32        25.84 o                         
   7   1  19        231.18        222.27        49.77 o                         
   9   1  19         57.28         88.95        48.06 o                         
 -20   2  19        155.57        110.68        45.51 o                         
 -18   2  19        167.49        317.67        64.50 o                         
 -16   2  19        614.01        546.02        64.76 o                         
 -14   2  19          1.45         29.65        26.65 o                         
 -12   2  19        331.07        345.50        43.89 o                         
 -10   2  19       1935.48       1778.05       108.58 o                         
  -8   2  19        486.75        480.01        44.00 o                         
  -6   2  19          7.82         -4.66        18.98 o                         
  -4   2  19        231.06        219.46        33.56 o                         
  -2   2  19        891.34        738.54        81.44 o                         
   0   2  19        645.26        691.26       102.04 o                         
   2   2  19         35.05         37.59        22.57 o                         
   4   2  19          5.22         26.21        20.88 o                         
   6   2  19        543.02        552.99        81.79 o                         
   8   2  19        557.82        644.12        64.46 o                         
 -19   3  19         46.45         19.88        24.08 o                         
 -17   3  19         32.15         14.47        17.54 o                         
 -15   3  19       2481.09       2213.83       137.75 o                         
 -13   3  19       3802.71       3445.11       193.46 o                         
 -11   3  19       6187.73       6224.34       146.07 o                         
  -9   3  19       6765.39       6745.52       188.39 o                         
  -7   3  19        572.66        544.55        62.15 o                         
  -5   3  19        250.63        266.75        29.45 o                         
  -3   3  19          0.18         24.00        17.78 o                         
  -1   3  19        521.97        497.18        61.58 o                         
   1   3  19       2162.77       2137.10       143.05 o                         
   3   3  19       2837.75       2781.88       147.10 o                         
   5   3  19       1592.91       1706.09       169.37 o                         
   7   3  19        395.59        435.88        75.54 o                         
 -18   4  19         12.12         10.02        21.59 o                         
 -16   4  19        859.88        771.29        66.37 o                         
 -14   4  19          3.66         14.79        17.26 o                         
 -12   4  19        116.39         70.40        41.87 o                         
 -10   4  19        639.79        698.99        65.39 o                         
  -8   4  19       1602.83       1501.99       135.45 o                         
  -6   4  19         21.97         42.73        18.69 o                         
  -4   4  19         61.48         34.49        16.51 o                         
  -2   4  19       2482.05       2534.42       149.87 o                         
   0   4  19       1429.27       1320.96       105.28 o                         
   2   4  19       1079.56       1065.29        71.59 o                         
   4   4  19        271.69        169.62        47.11 o                         
   6   4  19       1257.09       1451.21       126.93 o                         
   8   4  19         34.09         42.81        36.83 o                         
 -17   5  19       1258.90        977.56       114.68 o                         
 -15   5  19        156.45        102.96        29.93 o                         
 -13   5  19        193.83        108.80        26.41 o                         
 -11   5  19        460.83        465.82        57.55 o                         
  -9   5  19         19.56          3.09        25.86 o                         
  -7   5  19       1422.92       1632.59        94.28 o                         
  -5   5  19       4821.65       5468.63       225.19 o                         
  -3   5  19       3240.65       3550.52       171.17 o                         
  -1   5  19        353.67        337.72        58.23 o                         
   1   5  19         26.82         39.98        31.67 o                         
   3   5  19       1431.50       1260.07       165.37 o                         
   5   5  19        124.28        110.40        39.69 o                         
 -16   6  19       2483.35       2435.74       221.92 o                         
 -14   6  19       1306.44       1091.72       102.45 o                         
 -12   6  19          2.14         -0.15        24.52 o                         
 -10   6  19       1682.60       1716.37       148.06 o                         
  -8   6  19       2178.80       2474.63       184.37 o                         
  -6   6  19       2123.39       2262.81       167.17 o                         
  -4   6  19          9.49         70.65        27.52 o                         
  -2   6  19        350.62        355.35        53.78 o                         
   0   6  19       1694.76       1662.41       196.76 o                         
   2   6  19         99.02         96.96        34.63 o                         
   4   6  19        376.18        351.05        59.51 o                         
 -13   7  19       1693.08       1648.21        93.60 o                         
 -11   7  19       2901.44       2875.05       208.68 o                         
  -9   7  19        431.25        571.18        90.07 o                         
  -7   7  19          1.01         97.97        33.03 o                         
  -5   7  19        865.65        925.28       114.75 o                         
  -3   7  19         82.71         93.05        31.59 o                         
  -1   7  19         13.04         37.45        27.87 o                         
   1   7  19       2867.61       2948.57       220.92 o                         
   3   7  19       1462.40       1583.41       129.05 o                         
 -10   8  19       1037.25        905.67       124.32 o                         
  -8   8  19       1529.38       1620.63       113.96 o                         
  -6   8  19        592.21        709.55        97.51 o                         
  -4   8  19        198.00        271.63        51.13 o                         
  -2   8  19          5.21        -24.01        24.01 o                         
 -18   0  20        585.14        631.98       145.26 o                         
 -16   0  20       3301.50       2946.50       376.52 o                         
 -14   0  20        580.88        464.36       112.52 o                         
 -12   0  20       8235.59       8736.47       293.87 o                         
 -10   0  20       1582.36       1520.16       212.31 o                         
  -8   0  20       5806.10       6167.97       463.12 o                         
  -6   0  20       5063.73       5338.62       309.90 o                         
  -4   0  20        299.16        236.33        62.08 o                         
  -2   0  20        466.06        402.55        88.62 o                         
   0   0  20       3918.32       4086.70       362.61 o                         
   2   0  20       3496.72       3391.79       317.06 o                         
   4   0  20       8389.03       8561.89       884.94 o                         
   6   0  20        364.94        338.27        73.23 o                         
   8   0  20         98.61         96.36        39.34 o                         
 -19   1  20        228.57        171.44        47.04 o                         
 -17   1  20       1472.11       1285.16        95.13 o                         
 -15   1  20         19.78         24.00        13.75 o                         
 -13   1  20       1605.95       1746.56       107.92 o                         
 -11   1  20       1677.56       1620.49       147.91 o                         
  -9   1  20        260.52        205.90        67.61 o                         
  -7   1  20       7984.46       9051.68       229.59 o                         
  -5   1  20         55.91         67.20        47.18 o                         
  -3   1  20        261.14        201.84        38.37 o                         
  -1   1  20       1016.45       1078.12        95.52 o                         
   1   1  20         75.37         27.05        23.84 o                         
   3   1  20         11.19         85.97        36.25 o                         
   5   1  20       2327.71       2198.68       159.18 o                         
   7   1  20        494.92        529.54        76.45 o                         
 -18   2  20       2923.11       3047.17       327.43 o                         
 -16   2  20        469.23        360.33        50.99 o                         
 -14   2  20        463.70        500.29        76.62 o                         
 -12   2  20       1953.87       1901.74       121.16 o                         
 -10   2  20          4.54         23.40        21.03 o                         
  -8   2  20        124.71        196.53        43.71 o                         
  -6   2  20       6989.93       7837.79       235.68 o                         
  -4   2  20       1926.32       1690.38       163.52 o                         
  -2   2  20       6413.00       6623.80       277.79 o                         
   0   2  20         14.92         21.01        25.58 o                         
   2   2  20          0.17         -9.80        26.42 o                         
   4   2  20       1065.33       1023.70       122.28 o                         
   6   2  20          4.81         45.39        23.04 o                         
 -17   3  20        902.46        887.48        74.07 o                         
 -15   3  20        260.51        112.45        38.80 o                         
 -13   3  20        494.16        474.14        56.27 o                         
 -11   3  20       2110.82       1906.68       111.64 o                         
  -9   3  20       1071.41       1009.99        85.58 o                         
  -7   3  20        156.17        198.54        33.06 o                         
  -5   3  20       1135.85       1080.58        92.61 o                         
  -3   3  20         11.66         22.38        21.65 o                         
  -1   3  20       2794.22       2692.31       187.78 o                         
   1   3  20        120.57        156.11        33.09 o                         
   3   3  20        104.01        102.11        30.01 o                         
   5   3  20       1095.31       1026.10        89.86 o                         
   7   3  20         70.20         22.31        24.23 o                         
 -16   4  20       1690.63       1408.24       120.21 o                         
 -14   4  20        780.01        758.39        87.60 o                         
 -12   4  20       7147.54       7580.26       248.69 o                         
 -10   4  20        743.09        497.82        53.48 o                         
  -6   4  20          5.33         35.11        40.90 o                         
  -4   4  20         64.13         56.07        27.84 o                         
  -2   4  20        761.31        781.13        62.98 o                         
   0   4  20        646.28        686.77        96.86 o                         
   2   4  20        311.85        220.22        64.86 o                         
   4   4  20       4081.00       4442.22       327.67 o                         
   6   4  20         43.72        -15.47        33.20 o                         
 -15   5  20        259.89        244.46        49.94 o                         
 -13   5  20        945.58       1116.28        96.03 o                         
 -11   5  20         57.52         13.69        20.76 o                         
  -9   5  20       1028.20        931.90        65.76 o                         
  -7   5  20         60.95         35.64        19.81 o                         
  -5   5  20        642.27        702.13        73.26 o                         
  -3   5  20          2.59         52.34        25.91 o                         
  -1   5  20        903.07        824.15       100.02 o                         
   1   5  20        237.43        253.20        57.96 o                         
   3   5  20        371.99        452.63        58.80 o                         
 -14   6  20        541.10        599.29        63.94 o                         
 -12   6  20         87.49         74.94        34.37 o                         
 -10   6  20         36.86         44.31        22.49 o                         
  -8   6  20         85.69        100.73        29.51 o                         
  -6   6  20       3005.55       3211.64       240.62 o                         
  -4   6  20        311.95        376.45        60.12 o                         
  -2   6  20       2496.01       2492.46       130.62 o                         
   0   6  20         16.73         -1.22        22.69 o                         
   2   6  20        944.50       1039.94       122.77 o                         
 -11   7  20         70.77         86.36        43.83 o                         
  -9   7  20        631.93        688.76        71.94 o                         
  -7   7  20         25.72         49.01        20.97 o                         
  -5   7  20       1492.32       1545.01       131.26 o                         
  -3   7  20        144.88        118.40        33.37 o                         
  -1   7  20        263.71        277.60        47.02 o                         
 -17   1  21        241.13        277.91        86.42 o                         
 -15   1  21        894.43        792.87        71.90 o                         
 -13   1  21         52.73         46.82        56.98 o                         
 -11   1  21          2.12         -3.40        19.39 o                         
  -9   1  21        545.98        513.35        71.55 o                         
  -7   1  21          4.17         34.84        35.73 o                         
  -5   1  21        714.50        659.28        56.16 o                         
  -3   1  21       1074.73       1101.45        87.90 o                         
  -1   1  21        179.73        271.45        47.64 o                         
   1   1  21        356.87        393.24        63.12 o                         
   3   1  21          4.65         37.69        65.35 o                         
   5   1  21         23.13         29.36        29.78 o                         
 -18   2  21        305.54        193.73        59.89 o                         
 -16   2  21        768.43        667.96        63.61 o                         
 -14   2  21        582.92        569.61        81.43 o                         
 -12   2  21          1.68         43.86        19.00 o                         
 -10   2  21        693.39        718.53        81.37 o                         
  -8   2  21          3.02        -19.31        19.31 o                         
  -6   2  21          1.48         13.34        40.04 o                         
  -4   2  21          0.05          6.39        21.91 o                         
  -2   2  21        138.26        136.76        41.05 o                         
   0   2  21        134.01        121.17        34.04 o                         
   2   2  21        140.96        191.87        43.28 o                         
   4   2  21          2.82         33.18        28.80 o                         
 -17   3  21          6.38         23.05        21.95 o                         
 -15   3  21       1639.85       1471.25        98.84 o                         
 -13   3  21       1611.82       1518.60       118.18 o                         
 -11   3  21       2574.74       2525.56       169.44 o                         
  -9   3  21        275.47        244.25        43.87 o                         
  -7   3  21         22.32         43.90        21.39 o                         
  -5   3  21        150.44        180.89        39.15 o                         
  -3   3  21         26.22         51.22        17.80 o                         
  -1   3  21         56.95        130.30        35.42 o                         
   1   3  21        770.25        721.12        84.97 o                         
   3   3  21       2113.21       2169.35       169.85 o                         
   5   3  21       1036.65       1098.43       129.02 o                         
 -16   4  21       1418.67       1260.04       113.88 o                         
 -14   4  21        634.66        665.81        55.42 o                         
 -12   4  21        114.83        115.32        32.60 o                         
 -10   4  21       1263.07        147.86       585.03 o                         
  -8   4  21       1309.98       1147.80       135.08 o                         
  -6   4  21        855.38        939.65       118.01 o                         
  -4   4  21        127.80        154.18        36.60 o                         
  -2   4  21        430.56        453.33        84.05 o                         
   0   4  21        870.61       1005.87        95.79 o                         
   2   4  21        765.43        629.56        92.89 o                         
 -13   5  21         71.47         63.32        28.10 o                         
 -11   5  21        287.85        233.73        51.67 o                         
  -9   5  21          2.75         29.86        20.60 o                         
  -7   5  21        880.92        783.27        93.40 o                         
  -5   5  21       5174.48       5250.77       296.85 o                         
  -3   5  21       4184.36       4583.39       255.33 o                         
  -1   5  21        797.97        774.29        57.97 o                         
   1   5  21        242.88        345.10        62.90 o                         
 -12   6  21         38.58         35.76        23.66 o                         
 -10   6  21        707.72        705.55        82.57 o                         
  -8   6  21       1228.15       1135.80        75.00 o                         
  -6   6  21       1358.90       1336.01       100.81 o                         
  -4   6  21         11.92        -17.04        19.96 o                         
  -2   6  21        319.94        317.97        55.88 o                         
 -16   0  22       1245.14       1131.97       205.19 o                         
 -14   0  22        276.86        346.03       113.24 o                         
 -12   0  22       4087.92       4271.71       481.82 o                         
 -10   0  22       2758.78       2420.63       307.63 o                         
  -8   0  22       6481.02       7246.91       800.16 o                         
  -6   0  22       1137.76       1189.53       120.01 o                         
  -4   0  22         51.87        -17.10        70.56 o                         
  -2   0  22        473.20        530.85       115.61 o                         
   0   0  22       2508.84       2582.50       252.50 o                         
   2   0  22        980.73       1109.51       128.09 o                         
   4   0  22       2882.55       2701.65       306.12 o                         
 -15   1  22          5.26          5.28        24.58 o                         
 -13   1  22        353.21        404.25        58.91 o                         
 -11   1  22        639.55        594.15        93.14 o                         
  -9   1  22        547.72        543.26        78.56 o                         
  -7   1  22       6517.46       7260.65       291.67 o                         
  -5   1  22         59.70         29.38        20.02 o                         
  -3   1  22          2.90         14.10        23.36 o                         
  -1   1  22       3101.44       3193.46       206.47 o                         
   1   1  22         26.97        106.88        50.49 o                         
   3   1  22         53.82         87.75        33.74 o                         
 -16   2  22        117.37         56.26        31.74 o                         
 -14   2  22         52.79         64.23        25.51 o                         
 -12   2  22        810.02        812.84        77.96 o                         
 -10   2  22          0.63         60.06        40.42 o                         
  -8   2  22          1.61         47.72        25.69 o                         
  -6   2  22       2693.05       2800.14       243.92 o                         
  -4   2  22       1129.01       1001.05       122.42 o                         
  -2   2  22       4079.43       4167.49       232.54 o                         
   0   2  22          1.00         49.81        35.73 o                         
   2   2  22         72.34         72.95        28.85 o                         
 -15   3  22         76.98         38.26        20.57 o                         
 -13   3  22        618.65        686.41        60.96 o                         
 -11   3  22       1158.61       1138.28       111.07 o                         
  -9   3  22        823.19        842.38        78.69 o                         
  -7   3  22       1089.40       1044.74       146.84 o                         
  -5   3  22          7.57          2.66        29.96 o                         
  -3   3  22         39.01         33.54        32.30 o                         
  -1   3  22       1126.48       1177.94       110.12 o                         
   1   3  22        183.21        114.18        48.09 o                         
 -14   4  22          1.89         25.66        70.40 o                         
 -12   4  22       2809.42       3031.64       276.79 o                         
 -10   4  22        246.16        312.00        80.32 o                         
  -8   4  22       1035.87        996.00       117.51 o                         
  -6   4  22        102.07        181.06        63.63 o                         
  -4   4  22        413.25        418.57        71.63 o                         
  -2   4  22         45.77         -2.72        27.07 o                         
   0   4  22        250.22        436.02        87.01 o                         
 -11   5  22         43.42         40.82        23.10 o                         
  -9   5  22         24.97         46.34        27.50 o                         
  -7   5  22       1268.31       1145.51       112.95 o                         
  -5   5  22        767.59        716.30        85.64 o                         
  -3   5  22        197.72        154.10        50.98 o                         
 -13   1  23        363.68        431.03        55.95 o                         
 -11   1  23        794.91        770.38        66.76 o                         
  -9   1  23        449.52        386.66        59.13 o                         
  -7   1  23        404.15        488.66        86.88 o                         
  -5   1  23       1752.46       1762.01       129.01 o                         
  -3   1  23         34.06         26.06        40.70 o                         
  -1   1  23          2.52         20.80        27.54 o                         
 -12   2  23        302.04        310.11        49.85 o                         
 -10   2  23         58.82         36.11        52.46 o                         
  -8   2  23        909.25       1006.09        84.72 o                         
  -6   2  23       1028.28        929.72        83.49 o                         
  -4   2  23         74.86        139.78        49.98 o                         
  -2   2  23        201.49        279.18        70.70 o                         
   0   2  23         24.95         53.45        29.40 o                         
 -11   3  23       1318.13       1412.08       109.14 o                         
  -9   3  23        461.14        291.48       128.21 o                         
  -7   3  23         61.41         -9.18        32.11 o                         
  -5   3  23         84.60        118.04        36.84 o                         
  -3   3  23          4.68         50.60        36.18 o                         
  -1   3  23         36.33        101.92        39.08 o                         
  -8   4  23       1681.68       1949.11       240.55 o                         
  -6   4  23        961.96        981.31       111.70 o                         
  -4   4  23          1.86         -3.47        29.33 o                         
 -10   0  24       3367.57       3004.59       369.73 o                         
  -8   0  24        940.56        923.33       140.49 o                         
  -6   0  24       1242.93       1183.43       137.94 o                         
  -4   0  24        231.77        323.50        76.57 o                         
  -9   1  24        910.66        797.86        83.61 o                         
  -7   1  24       2010.46       1844.51       219.31 o                         
  -5   1  24        444.17        507.51        60.60 o                         
                                                                                
