# Supplementary material for: Structures of substituted pyridine N-oxide with manganese(II) acetate
Source: Acta Crystallogr E Crystallogr Commun. 2018 Sep 11;74(Pt 10):1405–10. doi: 10.1107/S205698901801232X (PMC6176453; doi:10.1107/S205698901801232X)
Supplement: Supplementary file 3 [file e-74-01405-IIsup3.hkl]

data_II                                                                         
_shelx_title ' x769cc_a.res in P-1'                                             
_shelx_refln_list_code          4                                               
_shelx_F_calc_maximum      139.04                                               
_exptl_crystal_F_000       484.00                                               
_reflns_d_resolution_high  0.7693                                               
                                                                                
loop_                                                                           
 _space_group_symop_operation_xyz                                               
 'x, y, z'                                                                      
 '-x, -y, -z'                                                                   
                                                                                
_cell_length_a     9.7704                                                       
_cell_length_b    10.5882                                                       
_cell_length_c    11.4720                                                       
_cell_angle_alpha  65.764                                                       
_cell_angle_beta   83.836                                                       
_cell_angle_gamma  65.512                                                       
                                                                                
_shelx_F_squared_multiplier     1.000                                           
                                                                                
loop_                                                                           
 _refln_index_h                                                                 
 _refln_index_k                                                                 
 _refln_index_l                                                                 
 _refln_F_squared_calc                                                          
 _refln_F_squared_meas                                                          
 _refln_F_squared_sigma                                                         
 _refln_observed_status                                                         
   1   0   0      19333.22      18537.43       914.59 o                         
   2   0   0       4040.25       3948.62       130.91 o                         
   3   0   0        182.23        169.93         6.02 o                         
   4   0   0        862.90        837.26        59.51 o                         
   5   0   0        286.37        282.11        26.67 o                         
   6   0   0         41.26         43.30         3.37 o                         
   7   0   0        997.31       1025.02        35.26 o                         
   8   0   0         17.38         15.74         3.27 o                         
   9   0   0         21.47         17.90         5.05 o                         
  10   0   0         70.07         92.48        12.51 o                         
  11   0   0          8.76          8.47         6.14 o                         
 -11   1   0         37.94         47.72        16.49 o                         
 -10   1   0         98.16        103.09        14.52 o                         
  -9   1   0        279.97        281.67        24.16 o                         
  -8   1   0          6.54          7.97         2.52 o                         
  -7   1   0          6.83          5.23         2.73 o                         
  -6   1   0         48.28         36.12         5.49 o                         
  -5   1   0        555.21        545.01        21.63 o                         
  -4   1   0       3386.64       3480.55       121.64 o                         
  -3   1   0       3482.32       3426.58       109.99 o                         
  -2   1   0       1177.45       1159.09        25.16 o                         
  -1   1   0        480.08        421.15        16.03 o                         
   0   1   0       8066.56       7739.88       130.38 o                         
   1   1   0        684.49        769.16        18.38 o                         
   2   1   0       2818.17       2705.28        88.58 o                         
   3   1   0        101.50         95.79         4.45 o                         
   4   1   0         54.05         60.12         7.14 o                         
   5   1   0         18.40         15.05         1.63 o                         
   6   1   0       2053.17       2034.34        84.58 o                         
   7   1   0        458.62        418.74        22.87 o                         
   8   1   0       1439.69       1475.77       137.53 o                         
   9   1   0         12.70          9.87         3.37 o                         
  10   1   0        115.42         96.62        13.39 o                         
  11   1   0         37.31         25.41        20.14 o                         
 -10   2   0         60.04         52.42        13.48 o                         
  -9   2   0        120.87        126.27        14.30 o                         
  -8   2   0       1157.18       1236.41        53.15 o                         
  -7   2   0        200.66        224.98        17.33 o                         
  -6   2   0       1250.37       1287.46        71.89 o                         
  -5   2   0       1396.83       1462.20       109.17 o                         
  -4   2   0       4401.19       4287.65       158.57 o                         
  -3   2   0       8752.97       9044.44       214.06 o                         
  -2   2   0       4880.31       4664.45       142.82 o                         
  -1   2   0      14221.17      13236.56       666.11 o                         
   0   2   0          3.35          7.23         0.95 o                         
   1   2   0       1667.09       1748.89        57.70 o                         
   2   2   0       1290.79       1368.64        41.79 o                         
   3   2   0        301.12        291.43        28.30 o                         
   4   2   0         81.30         75.42         3.97 o                         
   5   2   0        377.12        385.63        17.80 o                         
   6   2   0          0.85          1.41         1.44 o                         
   7   2   0        211.70        187.77        10.83 o                         
   8   2   0          5.19          4.85         1.55 o                         
   9   2   0        120.94        132.28        13.17 o                         
  10   2   0         26.09         31.05         8.06 o                         
  11   2   0         39.83         53.64        12.00 o                         
  12   2   0         80.53         71.62        11.37 o                         
  -9   3   0         43.01         51.33        12.06 o                         
  -8   3   0        143.61        133.74        14.69 o                         
  -7   3   0        274.41        264.59        17.02 o                         
  -6   3   0       1596.92       1691.21        51.11 o                         
  -5   3   0        659.29        671.53        26.91 o                         
  -4   3   0        578.48        574.93        22.15 o                         
  -3   3   0        445.01        408.50        16.98 o                         
  -2   3   0        303.29        350.61        12.07 o                         
  -1   3   0       2355.42       2420.57        80.59 o                         
   0   3   0       4241.09       4386.14        93.04 o                         
   1   3   0       6371.97       6528.82       279.04 o                         
   2   3   0       5230.79       5403.21       217.97 o                         
   3   3   0      11985.29      12497.19       912.48 o                         
   4   3   0       4132.65       4071.87       271.33 o                         
   5   3   0        787.83        728.52        36.88 o                         
   6   3   0        157.69        201.69        11.58 o                         
   7   3   0        604.14        607.95        81.32 o                         
   8   3   0        155.89        138.65        15.56 o                         
   9   3   0         50.00         48.87         6.93 o                         
  10   3   0          0.55          5.78         4.20 o                         
  11   3   0          5.98          1.95         4.29 o                         
  12   3   0         38.31         44.62        16.63 o                         
  -9   4   0        186.01        215.10        26.33 o                         
  -8   4   0        224.61        222.92        19.87 o                         
  -7   4   0       1053.75        986.12        69.77 o                         
  -6   4   0        782.79        828.08        31.69 o                         
  -5   4   0        225.92        223.88        15.42 o                         
  -4   4   0        288.73        275.75        20.35 o                         
  -3   4   0        574.43        592.99        20.72 o                         
  -2   4   0       1575.42       1619.00        79.77 o                         
  -1   4   0         98.67        103.17         7.11 o                         
   0   4   0          0.03          2.19         1.41 o                         
   1   4   0        104.17         93.83         7.39 o                         
   2   4   0       2193.73       2614.91       146.68 o                         
   3   4   0       2928.53       3183.82        42.62 o                         
   4   4   0        844.80        918.32        31.56 o                         
   5   4   0        412.24        377.60        48.36 o                         
   6   4   0        922.38        970.13        45.91 o                         
   7   4   0        354.96        397.19        24.74 o                         
   8   4   0        850.39        861.72        95.31 o                         
   9   4   0        132.05        159.43        20.21 o                         
  10   4   0        540.55        552.27        32.91 o                         
  11   4   0        352.46        382.10        38.43 o                         
  -8   5   0          9.27          6.74        14.14 o                         
  -7   5   0        241.31        229.70        37.17 o                         
  -6   5   0         18.31         21.78         4.91 o                         
  -5   5   0         75.18         58.79         7.62 o                         
  -4   5   0        409.32        401.62        22.95 o                         
  -3   5   0        546.97        606.57        31.85 o                         
  -2   5   0        653.10        657.40        23.57 o                         
  -1   5   0        872.02        804.33        26.01 o                         
   1   5   0       1229.13       1221.85        33.94 o                         
   2   5   0        275.98        264.80        15.29 o                         
   3   5   0        123.32        120.51         9.98 o                         
   4   5   0         67.74         71.49         9.13 o                         
   5   5   0        113.18        120.43        10.07 o                         
   6   5   0        216.15        217.17        17.96 o                         
   7   5   0         51.37         56.11        10.90 o                         
   8   5   0         34.26         20.52         5.12 o                         
   9   5   0         28.29         10.63        10.50 o                         
  10   5   0        238.10        233.45        27.81 o                         
  11   5   0         77.36         96.16        13.74 o                         
  12   5   0         39.22         48.59        13.25 o                         
  -7   6   0         10.96         12.74        14.90 o                         
  -6   6   0         30.06         30.29         6.99 o                         
  -5   6   0         25.47         31.48         6.55 o                         
  -4   6   0         27.35         18.23         4.71 o                         
  -3   6   0         11.74          9.00         3.05 o                         
  -2   6   0         10.82          7.71         2.51 o                         
  -1   6   0          1.10          1.38         1.18 o                         
   0   6   0         28.22         19.56         3.07 o                         
   1   6   0         11.03         10.46         1.46 o                         
   2   6   0       4495.24       4633.04       127.16 o                         
   3   6   0       1693.81       1767.09        48.98 o                         
   4   6   0       1100.64       1084.08        32.19 o                         
   5   6   0       1777.97       1839.56        43.45 o                         
   6   6   0       2613.48       2800.63       184.15 o                         
   7   6   0       1247.40       1294.08       207.51 o                         
   8   6   0        338.28        316.82        24.16 o                         
   9   6   0       1027.12       1082.68        94.96 o                         
  10   6   0        355.47        415.02        36.95 o                         
  11   6   0        158.06        159.55        33.70 o                         
  12   6   0         93.43        110.25        12.56 o                         
  -6   7   0         24.04         29.60        11.47 o                         
  -5   7   0         77.92         85.83        23.57 o                         
  -4   7   0        386.83        343.63        33.50 o                         
  -3   7   0        399.21        379.74        21.32 o                         
  -2   7   0        121.51        100.82        12.10 o                         
  -1   7   0          2.81          2.72         3.08 o                         
   0   7   0          1.24          2.80         3.65 o                         
   1   7   0          0.45          2.59         1.21 o                         
   2   7   0        856.44        894.90        31.78 o                         
   3   7   0        228.78        221.38        19.41 o                         
   4   7   0        170.67        189.44        10.60 o                         
   5   7   0        167.84        171.20        13.79 o                         
   6   7   0        590.76        620.13        71.58 o                         
   7   7   0        231.19        239.36        35.89 o                         
   8   7   0         31.35         43.06         8.14 o                         
   9   7   0        144.78        174.14        19.83 o                         
  10   7   0          0.64         -4.87        11.01 o                         
  11   7   0         17.43         27.64         9.09 o                         
  12   7   0          1.25         19.61         8.53 o                         
  -5   8   0          3.03         -4.61         4.61 o                         
  -4   8   0         12.11          5.60         3.00 o                         
  -3   8   0         89.81         73.65        13.04 o                         
  -2   8   0        572.79        482.95        29.00 o                         
  -1   8   0        576.02        550.14        25.10 o                         
   0   8   0        711.42        740.07        27.49 o                         
   1   8   0        896.46        907.24        27.55 o                         
   2   8   0         90.24         96.28         8.00 o                         
   3   8   0        288.85        296.10        24.08 o                         
   4   8   0       1028.35       1070.66        41.61 o                         
   5   8   0       1618.12       1877.88       175.18 o                         
   6   8   0       1430.03       1524.55        69.65 o                         
   7   8   0       1114.50       1163.05        49.46 o                         
   8   8   0        324.89        316.24        36.56 o                         
   9   8   0         27.66         34.81        27.63 o                         
  10   8   0         37.12         26.75         6.49 o                         
  11   8   0        131.82        109.42        18.85 o                         
  12   8   0         36.31         27.47        11.07 o                         
  -4   9   0          1.42          4.75         5.12 o                         
  -3   9   0          2.87         -0.85         3.71 o                         
  -2   9   0        119.81        118.97        28.11 o                         
  -1   9   0        247.54        250.17        64.06 o                         
   0   9   0        269.92        250.21        19.52 o                         
   1   9   0        173.99        153.81        10.73 o                         
   2   9   0          7.71          6.45         2.14 o                         
   3   9   0        160.64        181.32        16.35 o                         
   4   9   0          1.91          2.67         3.57 o                         
   5   9   0         28.85         33.91         9.25 o                         
   6   9   0         30.20         43.35         7.13 o                         
   7   9   0         12.50         10.03         4.75 o                         
   8   9   0          1.36          1.63         7.72 o                         
   9   9   0         83.20        105.88        12.08 o                         
  10   9   0          0.46          1.92         9.73 o                         
  11   9   0         17.21         27.84        15.55 o                         
  -2  10   0        158.17        173.85        37.29 o                         
  -1  10   0        230.93        236.87        37.95 o                         
   0  10   0        277.37        287.02        25.76 o                         
   1  10   0        239.56        211.19        17.78 o                         
   2  10   0        269.67        289.59        22.63 o                         
   3  10   0        818.24        804.04        48.79 o                         
   4  10   0        426.14        407.41        18.50 o                         
   5  10   0         60.41         60.41        11.43 o                         
   6  10   0          0.26         10.34         5.09 o                         
   7  10   0          1.75         -1.09        11.49 o                         
   8  10   0          1.40          2.96         6.89 o                         
   9  10   0          1.39         15.74         7.53 o                         
  10  10   0         70.61         81.20        11.83 o                         
  11  10   0          3.61          6.37         7.55 o                         
  -1  11   0         79.67         71.99        24.97 o                         
   0  11   0          5.25          1.06         5.14 o                         
   1  11   0          3.24          4.09         5.27 o                         
   2  11   0          0.01          5.15         3.55 o                         
   3  11   0        109.16         87.44        12.14 o                         
   4  11   0         38.07         27.29         5.41 o                         
   5  11   0          0.42          1.07         7.28 o                         
   6  11   0          1.21         -3.83         3.83 o                         
   7  11   0         47.62         57.00        14.02 o                         
   8  11   0         62.35         73.66        16.48 o                         
   9  11   0         85.09         77.71        16.17 o                         
  10  11   0        109.33        132.44        16.26 o                         
   2  12   0         19.42         20.73        11.44 o                         
   3  12   0          2.67          2.49         6.47 o                         
   4  12   0         29.49         11.08        12.41 o                         
   5  12   0         73.53         59.87        13.02 o                         
   6  12   0         79.10         75.11        16.49 o                         
   7  12   0         35.26         33.37        15.61 o                         
   8  12   0         56.06         36.98        10.96 o                         
  -6 -12   1          1.27          5.02         6.77 o                         
  -5 -12   1         19.83         17.68        14.49 o                         
  -4 -12   1          5.92          4.83         8.24 o                         
  -9 -11   1        437.21        408.41        48.80 o                         
  -8 -11   1        679.59        608.68        85.28 o                         
  -7 -11   1        335.13        285.21        26.16 o                         
  -6 -11   1         91.55         91.06        17.82 o                         
  -5 -11   1         96.62        102.40        16.70 o                         
  -4 -11   1         50.23         41.32         8.80 o                         
  -3 -11   1          0.24         -4.03         4.16 o                         
  -2 -11   1          1.65          1.43         9.95 o                         
  -1 -11   1          0.04         -3.94         9.73 o                         
   0 -11   1         13.41          3.80         9.83 o                         
 -10 -10   1         16.66         14.90         7.95 o                         
  -9 -10   1          0.59         -2.34         3.77 o                         
  -8 -10   1          1.73         -4.04         4.04 o                         
  -7 -10   1         38.57         36.54         7.33 o                         
  -6 -10   1          9.30          3.09         7.07 o                         
  -5 -10   1         99.14        104.46        11.51 o                         
  -4 -10   1        230.89        212.06        29.78 o                         
  -3 -10   1        295.30        251.42        22.97 o                         
  -2 -10   1        197.89        181.54        13.10 o                         
  -1 -10   1         87.37         87.00        25.68 o                         
   0 -10   1         98.44        116.85        19.30 o                         
   1 -10   1         19.49         17.19        10.95 o                         
   2 -10   1          4.29         -4.56        11.25 o                         
 -11  -9   1         67.69         81.41         9.66 o                         
 -10  -9   1         60.25         57.78        17.74 o                         
  -9  -9   1         76.56        104.51        16.09 o                         
  -8  -9   1         14.55         25.40         6.06 o                         
  -7  -9   1          0.23          9.12         4.47 o                         
  -6  -9   1         11.90         18.29         6.11 o                         
  -5  -9   1        197.16        194.18        21.85 o                         
  -4  -9   1         40.36         39.15         5.11 o                         
  -3  -9   1          0.96         -1.75         2.48 o                         
  -2  -9   1         10.90          9.17         3.20 o                         
  -1  -9   1         41.39         31.68         8.80 o                         
   0  -9   1        123.33        112.30        17.83 o                         
   1  -9   1        277.72        243.79        28.28 o                         
   2  -9   1        185.62        223.01        20.97 o                         
   3  -9   1        285.49        261.70        24.85 o                         
 -11  -8   1         23.07         27.63        10.36 o                         
 -10  -8   1          9.47         17.45         6.71 o                         
  -9  -8   1         97.16         98.52        17.50 o                         
  -8  -8   1        420.86        468.13        51.28 o                         
  -7  -8   1        548.24        568.73        47.73 o                         
  -6  -8   1       1017.43       1021.06        98.09 o                         
  -5  -8   1       1463.22       1500.20        60.96 o                         
  -4  -8   1        247.71        254.24        15.76 o                         
  -3  -8   1          4.34          3.09         3.83 o                         
  -2  -8   1          0.73          0.44         3.91 o                         
  -1  -8   1          1.09         -0.42         1.70 o                         
   0  -8   1         46.61         47.76         6.49 o                         
   1  -8   1         74.38         58.69         9.83 o                         
   2  -8   1        115.50        122.09        18.20 o                         
   3  -8   1        444.71        453.57        53.01 o                         
   4  -8   1        161.94        153.37        26.45 o                         
   5  -8   1          4.82          0.62         7.95 o                         
 -12  -7   1         17.64         15.58        11.96 o                         
 -11  -7   1          0.25         -4.28         4.28 o                         
 -10  -7   1          9.79          6.75        11.78 o                         
  -9  -7   1          0.24         -3.74         3.74 o                         
  -8  -7   1          0.76         20.04        13.97 o                         
  -7  -7   1         22.53         28.35        12.13 o                         
  -6  -7   1         36.39         37.19         8.48 o                         
  -5  -7   1         86.85        103.47        13.19 o                         
  -4  -7   1        257.03        254.36        19.67 o                         
  -3  -7   1        904.32        923.56        31.59 o                         
  -2  -7   1       1135.14       1072.53        46.54 o                         
  -1  -7   1       1550.40       1529.56        52.78 o                         
   0  -7   1       1003.56        992.09        37.56 o                         
   1  -7   1        808.53        807.56        53.42 o                         
   2  -7   1        809.88        854.96        41.46 o                         
   3  -7   1        804.56        731.96        46.18 o                         
   4  -7   1        487.01        535.72        60.30 o                         
   5  -7   1        237.54        261.87        45.58 o                         
   6  -7   1        169.04        161.32        28.11 o                         
 -12  -6   1         38.12         38.23        14.55 o                         
 -11  -6   1        210.11        210.83        14.49 o                         
 -10  -6   1        350.30        347.35        27.35 o                         
  -9  -6   1        267.81        303.99        32.62 o                         
  -8  -6   1         70.00         57.71        20.68 o                         
  -7  -6   1         10.92         13.23         4.21 o                         
  -6  -6   1         19.87         19.53         5.60 o                         
  -5  -6   1        750.34        767.00        38.65 o                         
  -4  -6   1        155.25        134.43         9.99 o                         
  -3  -6   1        569.66        599.28        29.67 o                         
  -2  -6   1        943.16        907.68        48.80 o                         
  -1  -6   1       1398.57       1455.45        29.28 o                         
   0  -6   1        236.63        216.41        12.65 o                         
   1  -6   1        151.68        140.62         9.41 o                         
   2  -6   1        206.77        175.14        15.91 o                         
   3  -6   1         20.27         12.55         3.91 o                         
   4  -6   1         36.52         33.64         7.54 o                         
   5  -6   1         32.94         31.81         8.38 o                         
   6  -6   1         27.35         28.61         9.61 o                         
   7  -6   1          0.23         -1.44         4.42 o                         
 -12  -5   1         31.29         28.48        11.39 o                         
 -11  -5   1         16.11         11.66        10.14 o                         
 -10  -5   1          7.03         31.03         8.71 o                         
  -9  -5   1        375.20        395.05        63.95 o                         
  -8  -5   1        461.51        486.44        36.78 o                         
  -7  -5   1        830.86        825.52        53.20 o                         
  -6  -5   1       1867.57       2041.41       125.26 o                         
  -5  -5   1       3399.43       3529.85       279.08 o                         
  -4  -5   1       2029.23       2103.63        66.73 o                         
  -3  -5   1       3853.63       3926.79       138.15 o                         
  -2  -5   1       6996.92       7465.46       236.50 o                         
  -1  -5   1       2589.42       2613.21        48.35 o                         
   0  -5   1       1152.50       1106.43        44.85 o                         
   1  -5   1        864.54        843.54        30.11 o                         
   2  -5   1       1322.84       1311.52        89.80 o                         
   3  -5   1        409.03        337.21        28.94 o                         
   4  -5   1        496.29        444.10        28.17 o                         
   5  -5   1          2.18          1.81         3.17 o                         
   6  -5   1         73.09         41.60        15.08 o                         
   7  -5   1         57.62         56.65        13.04 o                         
   8  -5   1         16.30          7.78         5.10 o                         
 -12  -4   1         68.37         77.58        17.89 o                         
 -11  -4   1          0.70         -4.30         4.66 o                         
 -10  -4   1          0.56         -7.78         7.78 o                         
  -9  -4   1        110.45        130.97        17.45 o                         
  -8  -4   1         42.85         61.67        12.02 o                         
  -7  -4   1         74.76         77.99        10.22 o                         
  -6  -4   1        246.48        240.95        20.67 o                         
  -5  -4   1        482.70        467.53        49.24 o                         
  -4  -4   1       2922.67       3127.82       103.54 o                         
  -3  -4   1       1012.52       1014.91        26.82 o                         
  -2  -4   1       2069.05       2237.99        70.13 o                         
  -1  -4   1          1.47         -0.12         1.09 o                         
   0  -4   1         23.56         30.93         2.28 o                         
   1  -4   1        504.02        550.79        13.71 o                         
   2  -4   1        105.67         97.58         7.19 o                         
   3  -4   1          0.47          3.05         1.66 o                         
   4  -4   1         21.79         14.81         3.09 o                         
   5  -4   1         64.15         71.05        10.94 o                         
   6  -4   1        436.51        497.68        67.96 o                         
   7  -4   1         61.67         64.10        13.90 o                         
   8  -4   1         92.00         90.38        20.27 o                         
   9  -4   1         40.31         27.78         9.90 o                         
 -12  -3   1         60.78         66.55        13.81 o                         
 -11  -3   1        469.16        447.45        42.58 o                         
 -10  -3   1       1017.47       1123.95       122.74 o                         
  -9  -3   1        751.21        785.18        91.99 o                         
  -8  -3   1       1046.91       1136.00        86.84 o                         
  -7  -3   1        732.72        769.96        63.75 o                         
  -6  -3   1        528.77        504.03        86.91 o                         
  -5  -3   1        542.25        542.15        40.93 o                         
  -4  -3   1       5384.02       5455.35       261.68 o                         
  -3  -3   1       1546.05       1625.78        56.49 o                         
  -2  -3   1        743.50        727.64        26.65 o                         
  -1  -3   1        972.45        983.04        20.67 o                         
   0  -3   1       1813.79       1832.63        58.83 o                         
   1  -3   1         12.46         15.18         2.48 o                         
   2  -3   1         12.67          5.43         2.03 o                         
   3  -3   1       1787.55       1839.77        42.30 o                         
   4  -3   1         27.38         34.23         3.53 o                         
   5  -3   1          0.89          0.09         2.94 o                         
   6  -3   1         46.18         50.27        11.75 o                         
   7  -3   1        273.16        268.41        27.18 o                         
   8  -3   1         19.68          2.12         4.59 o                         
   9  -3   1         32.24         15.54         8.29 o                         
 -12  -2   1         36.19         39.47        10.81 o                         
 -11  -2   1          7.25          4.91         4.09 o                         
 -10  -2   1        112.47        108.46        17.20 o                         
  -9  -2   1         92.31        109.42        22.91 o                         
  -8  -2   1       1100.01       1103.89       153.58 o                         
  -7  -2   1        364.32        411.44        42.16 o                         
  -6  -2   1          1.00         -1.17         1.50 o                         
  -5  -2   1          5.08          2.98         0.67 o                         
  -4  -2   1        126.74        125.25         5.42 o                         
  -3  -2   1       1424.45       1409.84        43.96 o                         
  -2  -2   1       5119.14       5223.75       214.92 o                         
  -1  -2   1        502.68        529.47        19.96 o                         
   0  -2   1       1373.42       1326.81        31.17 o                         
   1  -2   1       1782.56       1626.30        54.22 o                         
   2  -2   1       2787.79       2704.14        50.59 o                         
   3  -2   1        180.50        188.20        11.47 o                         
   4  -2   1        108.26        103.22         6.44 o                         
   5  -2   1          1.09         -1.21         1.21 o                         
   6  -2   1          2.09          4.34         1.62 o                         
   7  -2   1         13.91         10.11         2.64 o                         
   8  -2   1          0.03          9.36         3.46 o                         
   9  -2   1         26.12         27.76        16.50 o                         
  10  -2   1         18.96         22.82         9.49 o                         
 -11  -1   1        151.45        142.44        23.07 o                         
 -10  -1   1        259.11        280.72        47.38 o                         
  -9  -1   1        279.02        261.65        25.46 o                         
  -8  -1   1        642.22        695.43        49.36 o                         
  -7  -1   1        323.46        317.59        17.71 o                         
  -6  -1   1        243.08        254.42        10.79 o                         
  -5  -1   1        645.46        629.99        35.77 o                         
  -4  -1   1        644.42        577.70        15.72 o                         
  -3  -1   1       1674.63       1641.77        63.11 o                         
  -2  -1   1       1030.04        967.19        30.66 o                         
  -1  -1   1        927.10        915.78        25.84 o                         
   0  -1   1          5.76         24.00         1.32 o                         
   1  -1   1       1997.98       1942.40        44.71 o                         
   2  -1   1       1339.09       1315.69        27.37 o                         
   3  -1   1        191.24        171.06         6.80 o                         
   4  -1   1        663.69        676.23        17.23 o                         
   5  -1   1         10.40         18.33         3.57 o                         
   6  -1   1        169.77        172.12        11.77 o                         
   7  -1   1          8.77         10.45         4.17 o                         
   8  -1   1        916.29        997.26        37.01 o                         
   9  -1   1        763.60        831.65        51.14 o                         
  10  -1   1        449.65        345.10        43.65 o                         
 -11   0   1          0.30          7.42         5.28 o                         
 -10   0   1         27.20         20.69         5.00 o                         
  -9   0   1         80.58         70.72         8.57 o                         
  -8   0   1        142.79        129.30        14.66 o                         
  -7   0   1        565.75        578.87        20.77 o                         
  -6   0   1        503.83        534.65        20.01 o                         
  -5   0   1        636.34        589.49        17.11 o                         
  -4   0   1        267.55        328.11        16.17 o                         
  -3   0   1       3604.95       3746.97       100.10 o                         
  -2   0   1        674.33        659.45        31.60 o                         
  -1   0   1       5349.34       5087.92        74.47 o                         
   1   0   1          1.47          4.87         0.70 o                         
   2   0   1       2004.89       2008.45        86.71 o                         
   3   0   1        357.07        378.13        10.72 o                         
   4   0   1       2589.60       2676.04       117.73 o                         
   5   0   1        134.97        123.43         5.74 o                         
   6   0   1        112.88        103.92         8.92 o                         
   7   0   1        115.39         97.59         9.80 o                         
   8   0   1        424.06        440.41        28.72 o                         
   9   0   1        105.47        100.54        11.29 o                         
  10   0   1         50.78         33.12         5.53 o                         
  11   0   1         47.96         45.24        53.50 o                         
 -11   1   1         10.54         10.43         6.01 o                         
 -10   1   1          0.14         -0.52         5.60 o                         
  -9   1   1          8.12          0.99         1.94 o                         
  -8   1   1         25.26         19.62         4.55 o                         
  -7   1   1        104.68        104.38         9.54 o                         
  -6   1   1          5.93          5.25         1.54 o                         
  -5   1   1         20.41         10.88         2.13 o                         
  -4   1   1        725.32        681.68        27.53 o                         
  -3   1   1       3761.41       3814.71       133.40 o                         
  -2   1   1       3454.18       3234.22        95.48 o                         
  -1   1   1         40.44         42.83         2.84 o                         
   0   1   1       9686.49      10352.30       727.39 o                         
   1   1   1       7456.54       7396.03       232.16 o                         
   2   1   1        346.52        337.23        13.50 o                         
   3   1   1        216.39        152.79         6.44 o                         
   4   1   1        794.61        680.94        36.95 o                         
   5   1   1       2514.41       2549.23       126.21 o                         
   6   1   1       1325.87       1295.13        43.08 o                         
   7   1   1       1688.35       1803.78       104.64 o                         
   8   1   1       1058.68       1098.62        45.77 o                         
   9   1   1        362.08        297.78        42.97 o                         
  10   1   1        232.96        236.03        34.00 o                         
  11   1   1         40.82         57.35        13.57 o                         
 -10   2   1         75.47         75.56        14.01 o                         
  -9   2   1        112.01         93.43        12.01 o                         
  -8   2   1        184.15        215.03        20.67 o                         
  -7   2   1          3.41          1.23         4.04 o                         
  -6   2   1        297.88        279.33        17.61 o                         
  -5   2   1         63.79         57.51         8.50 o                         
  -4   2   1        128.60        131.23         8.21 o                         
  -3   2   1         42.85         41.82         3.21 o                         
  -2   2   1         33.15         36.88         3.89 o                         
  -1   2   1       3191.04       3197.05        87.54 o                         
   0   2   1        743.76        682.03        17.10 o                         
   1   2   1         22.29         16.83         1.70 o                         
   2   2   1       3511.68       3270.64        65.59 o                         
   3   2   1       2084.08       1962.77        51.82 o                         
   4   2   1       1300.64       1188.21        67.70 o                         
   5   2   1       1459.40       1457.52        78.69 o                         
   6   2   1        111.85        122.00        11.87 o                         
   7   2   1        123.71        118.19        34.29 o                         
   8   2   1         83.83         86.58        11.23 o                         
   9   2   1         12.59         14.73         7.41 o                         
  10   2   1          6.06         11.83        13.14 o                         
  11   2   1         18.54         34.82        11.88 o                         
  12   2   1         41.40         30.28        10.53 o                         
 -10   3   1          0.48          4.09        17.97 o                         
  -9   3   1         43.55         30.60         7.30 o                         
  -8   3   1        264.43        277.98        24.78 o                         
  -7   3   1         88.95         71.15         8.49 o                         
  -6   3   1         38.19         44.15         7.66 o                         
  -5   3   1        307.09        283.43        17.23 o                         
  -4   3   1        414.02        425.03        16.03 o                         
  -3   3   1       1402.37       1300.00        40.04 o                         
  -2   3   1       4712.05       4693.83       139.89 o                         
  -1   3   1       1395.48       1267.39        43.47 o                         
   0   3   1        309.55        269.41         7.60 o                         
   1   3   1        591.24        605.10        10.12 o                         
   2   3   1      13846.72      14575.37       526.62 o                         
   3   3   1        352.64        275.51        13.81 o                         
   4   3   1        770.37        698.13        29.92 o                         
   5   3   1       4041.51       4204.63       163.47 o                         
   6   3   1       2201.42       2188.87        68.84 o                         
   7   3   1        630.48        590.71        24.78 o                         
   8   3   1         83.08         99.74         9.07 o                         
   9   3   1        892.91       1030.52       107.22 o                         
  10   3   1          8.37         17.50         7.30 o                         
  11   3   1         14.54         15.08         7.47 o                         
  12   3   1         20.42         12.61        12.01 o                         
  -9   4   1         13.20         11.32         6.91 o                         
  -8   4   1         24.21         21.67         6.05 o                         
  -7   4   1         26.77         21.39         6.63 o                         
  -6   4   1        340.39        330.46        26.85 o                         
  -5   4   1         73.42         77.84         6.04 o                         
  -4   4   1        269.84        268.89        11.56 o                         
  -3   4   1        258.42        249.70        11.47 o                         
  -2   4   1        352.98        317.26        10.93 o                         
  -1   4   1        132.97        149.53         8.77 o                         
   0   4   1       4047.15       4512.81        99.99 o                         
   1   4   1        822.66        762.24        22.85 o                         
   2   4   1       3760.87       3819.99       146.05 o                         
   3   4   1       1022.97       1064.47        39.20 o                         
   4   4   1        106.77        107.80         7.14 o                         
   5   4   1        142.36        130.80         9.79 o                         
   6   4   1        133.64        130.35        18.56 o                         
   7   4   1        495.22        450.61        33.66 o                         
   8   4   1        153.62        145.64        14.23 o                         
   9   4   1          4.78          1.61         2.02 o                         
  10   4   1         83.59         79.44        15.55 o                         
  11   4   1         42.65         49.34        10.39 o                         
  12   4   1         62.91         55.11        14.59 o                         
  -8   5   1         48.26         33.01         9.69 o                         
  -7   5   1         62.26         67.02         9.44 o                         
  -6   5   1        945.75        982.28        46.10 o                         
  -5   5   1        546.43        531.92        28.60 o                         
  -4   5   1       1361.15       1340.28        43.87 o                         
  -3   5   1       2151.10       2325.69       119.73 o                         
  -2   5   1       2449.72       2453.37        89.89 o                         
  -1   5   1       2266.42       2220.18        55.93 o                         
   0   5   1         18.01         16.13         2.15 o                         
   1   5   1       2382.76       2408.70        42.06 o                         
   2   5   1          8.22          6.48         3.26 o                         
   3   5   1       1332.60       1354.42        28.28 o                         
   4   5   1        130.99        117.45         7.94 o                         
   5   5   1        244.58        227.86        21.89 o                         
   6   5   1        489.31        428.05        22.87 o                         
   7   5   1          3.15          8.49         4.41 o                         
   8   5   1         37.51         22.02         7.36 o                         
   9   5   1        210.86        197.88        17.97 o                         
  10   5   1          1.33          0.60         3.66 o                         
  11   5   1         31.36         42.88         9.08 o                         
  12   5   1         76.37         70.09        14.44 o                         
  -7   6   1        152.44        135.10        25.15 o                         
  -6   6   1          9.44         10.13         6.44 o                         
  -5   6   1          1.83          2.90         4.98 o                         
  -4   6   1          6.50          5.06         2.42 o                         
  -3   6   1         34.71         24.14         4.31 o                         
  -2   6   1         35.14         33.82         6.05 o                         
  -1   6   1        347.43        319.77        13.66 o                         
   0   6   1        112.33        129.25         9.18 o                         
   1   6   1          0.44         -1.74         1.74 o                         
   2   6   1         78.69         77.55         4.20 o                         
   3   6   1        200.45        230.06        13.00 o                         
   4   6   1       1400.44       1413.43        56.88 o                         
   5   6   1       2484.94       2675.73       100.94 o                         
   6   6   1        365.20        333.52        21.31 o                         
   7   6   1        256.61        263.22        21.16 o                         
   8   6   1        136.84        141.74        17.58 o                         
   9   6   1        378.58        385.70        37.34 o                         
  10   6   1         92.18        106.48        14.02 o                         
  11   6   1          0.70          0.80         2.26 o                         
  12   6   1          0.51          4.52         5.31 o                         
  -6   7   1         39.02         31.61         8.64 o                         
  -5   7   1        319.60        350.37        33.24 o                         
  -4   7   1         82.92         74.34        13.19 o                         
  -3   7   1         88.13         82.29        10.37 o                         
  -2   7   1        191.85        200.39        19.90 o                         
  -1   7   1        171.51        152.95        10.87 o                         
   0   7   1        295.81        309.50        20.70 o                         
   1   7   1        412.30        415.15        35.81 o                         
   2   7   1        379.84        388.13        22.48 o                         
   3   7   1        779.30        731.11        26.78 o                         
   4   7   1        159.33        167.21        14.05 o                         
   5   7   1         61.87         48.04         7.18 o                         
   6   7   1         53.65         74.15        11.61 o                         
   7   7   1        536.37        548.61        67.14 o                         
   8   7   1        174.37        184.91        23.40 o                         
   9   7   1        285.73        286.53        39.07 o                         
  10   7   1        523.25        568.97        53.97 o                         
  11   7   1        153.63        171.45        26.10 o                         
  12   7   1         86.05         75.84        15.95 o                         
  -5   8   1         76.25         43.04        11.77 o                         
  -4   8   1          2.35          4.21         4.37 o                         
  -3   8   1        111.07        101.52        11.99 o                         
  -2   8   1        274.10        263.52        31.42 o                         
  -1   8   1        559.67        561.86        30.60 o                         
   0   8   1        324.15        307.76        23.11 o                         
   1   8   1        695.27        696.19        24.97 o                         
   2   8   1         85.15         86.42         6.18 o                         
   3   8   1        122.70        106.37         7.66 o                         
   4   8   1         62.66         72.67         7.21 o                         
   5   8   1        181.90        174.19        11.84 o                         
   6   8   1         54.98         68.47        14.49 o                         
   7   8   1        219.26        220.22        24.17 o                         
   8   8   1        181.83        166.87        23.68 o                         
   9   8   1        565.56        598.53        65.90 o                         
  10   8   1         31.28         29.18        16.02 o                         
  11   8   1         63.50         49.01        15.43 o                         
  12   8   1         29.74         36.94         9.87 o                         
  -4   9   1          3.25          1.29         6.61 o                         
  -3   9   1         21.41         12.80         9.72 o                         
  -2   9   1          6.42          1.23         5.43 o                         
  -1   9   1          2.99          2.80         2.49 o                         
   0   9   1         71.20         66.12         7.96 o                         
   1   9   1          6.15          6.36         6.52 o                         
   2   9   1          7.07          1.45         1.36 o                         
   3   9   1        164.29        149.98        14.66 o                         
   4   9   1       1398.74       1518.11        55.63 o                         
   5   9   1        914.14        881.24        33.19 o                         
   6   9   1        595.30        575.40        72.99 o                         
   7   9   1       1035.06       1071.93       106.00 o                         
   8   9   1        775.23        799.48        41.58 o                         
   9   9   1        472.74        508.80        26.46 o                         
  10   9   1        103.57        112.58        18.28 o                         
  11   9   1        449.44        468.27        30.82 o                         
  -3  10   1        109.42        170.02        19.21 o                         
  -2  10   1         66.90         57.03        15.49 o                         
  -1  10   1          0.17          0.34         4.95 o                         
   0  10   1         13.54          6.58         4.04 o                         
   1  10   1        114.21        100.07        13.41 o                         
   2  10   1        132.01        110.48         8.04 o                         
   3  10   1          2.84          3.31         2.32 o                         
   4  10   1        104.48        101.25        19.22 o                         
   5  10   1         85.22         72.44         9.20 o                         
   6  10   1         58.28         93.98        13.58 o                         
   7  10   1        222.38        217.43        43.73 o                         
   8  10   1        497.63        502.05        82.22 o                         
   9  10   1         40.99         26.21         8.81 o                         
  10  10   1          2.48         -2.38         4.30 o                         
  11  10   1         11.42         22.80         8.72 o                         
  -1  11   1         26.47         26.99        14.85 o                         
   0  11   1        142.79        143.01        20.99 o                         
   1  11   1        453.25        397.68        26.85 o                         
   2  11   1        624.48        634.45        47.08 o                         
   3  11   1       1503.83       1363.32       153.53 o                         
   4  11   1        625.65        619.29        33.15 o                         
   5  11   1        388.89        367.12        32.99 o                         
   6  11   1        222.68        178.88        21.66 o                         
   7  11   1        157.37        192.77        19.49 o                         
   8  11   1        262.46        290.14        36.23 o                         
   9  11   1         96.25         99.55        14.04 o                         
  10  11   1         81.24         85.48         9.29 o                         
   1  12   1         47.95         23.46        18.51 o                         
   2  12   1        137.48         89.28        25.11 o                         
   3  12   1        173.55        158.94        11.51 o                         
   4  12   1         42.84         38.41         8.34 o                         
   5  12   1        107.78        107.94        17.31 o                         
   6  12   1         19.77         10.97         7.30 o                         
   7  12   1          1.90         -1.71         4.66 o                         
   8  12   1         14.84         13.83         6.86 o                         
   9  12   1         36.83         31.98        13.62 o                         
  -8 -11   2          0.65          4.30         5.34 o                         
  -7 -11   2          3.30         -1.94         5.42 o                         
  -6 -11   2          6.02         16.18         7.62 o                         
  -5 -11   2          3.89          5.10         3.52 o                         
  -4 -11   2         59.34         45.80        12.33 o                         
  -3 -11   2         55.96         27.39        13.14 o                         
  -2 -11   2         31.72         20.23         8.97 o                         
  -1 -11   2         18.24         10.79        12.61 o                         
  -9 -10   2        111.37        128.15        25.40 o                         
  -8 -10   2        221.66        208.82        30.71 o                         
  -7 -10   2        418.07        448.89        47.50 o                         
  -6 -10   2        365.63        379.03        36.50 o                         
  -5 -10   2        699.06        706.92        71.22 o                         
  -4 -10   2        433.80        373.32        36.51 o                         
  -3 -10   2        243.56        225.13        19.93 o                         
  -2 -10   2        114.62        141.37        20.95 o                         
  -1 -10   2        195.88        162.72        34.99 o                         
   0 -10   2        236.77        260.41        38.01 o                         
   1 -10   2         50.65         30.60        15.20 o                         
 -10  -9   2         16.47         13.98         7.05 o                         
  -9  -9   2          1.47         -3.03         4.04 o                         
  -8  -9   2          3.82          7.75         9.67 o                         
  -7  -9   2          1.04          3.59         4.01 o                         
  -6  -9   2         22.93         29.02         7.55 o                         
  -5  -9   2        157.57        128.61        13.18 o                         
  -4  -9   2        227.39        226.02        15.20 o                         
  -3  -9   2        160.84        150.72        19.41 o                         
  -2  -9   2          0.75          4.48         4.28 o                         
  -1  -9   2          0.26          2.30         2.76 o                         
   0  -9   2          6.59          5.16         3.51 o                         
   1  -9   2         29.05         18.35        11.84 o                         
   2  -9   2         45.74         54.00        14.39 o                         
   3  -9   2        105.04        109.11        19.38 o                         
 -11  -8   2        113.09        115.33        10.76 o                         
 -10  -8   2         92.26        129.83        20.49 o                         
  -9  -8   2        264.21        268.60        28.82 o                         
  -8  -8   2        530.28        519.55        70.67 o                         
  -7  -8   2        419.68        476.94        37.86 o                         
  -6  -8   2        678.53        747.14        45.34 o                         
  -5  -8   2         43.97         39.95         5.47 o                         
  -4  -8   2          8.71         13.92         3.59 o                         
  -3  -8   2        131.26        122.95        13.60 o                         
  -2  -8   2        350.19        339.62        22.42 o                         
  -1  -8   2        370.92        367.54        34.54 o                         
   0  -8   2        303.10        271.62        33.70 o                         
   1  -8   2        254.62        229.28        24.05 o                         
   2  -8   2          9.46          5.87         4.36 o                         
   3  -8   2         72.32         62.77        13.80 o                         
   4  -8   2          0.13          6.14        13.31 o                         
 -11  -7   2         41.19         51.41        14.21 o                         
 -10  -7   2          5.45          6.78         4.71 o                         
  -9  -7   2         17.18         33.48         9.43 o                         
  -8  -7   2         22.28          5.12         6.72 o                         
  -7  -7   2         11.67         22.65         9.36 o                         
  -6  -7   2         71.19         78.35        14.37 o                         
  -5  -7   2          1.46          4.22         1.55 o                         
  -4  -7   2         24.88         20.92         3.92 o                         
  -3  -7   2        150.23        142.77         9.82 o                         
  -2  -7   2        559.43        599.70        18.99 o                         
  -1  -7   2        533.64        540.83        40.32 o                         
   0  -7   2        369.50        348.70        23.89 o                         
   1  -7   2          8.55         12.85         4.10 o                         
   2  -7   2        151.02        165.64        28.45 o                         
   3  -7   2          0.22          0.94         4.24 o                         
   4  -7   2          1.92         -2.18         7.01 o                         
   5  -7   2          0.87         -1.68         4.57 o                         
 -12  -6   2        130.87        128.70        19.50 o                         
 -11  -6   2        249.94        259.13        27.01 o                         
 -10  -6   2        225.80        261.01        23.80 o                         
  -9  -6   2        238.34        211.39        22.81 o                         
  -8  -6   2        143.83        160.83        13.23 o                         
  -7  -6   2        188.10        223.91        23.27 o                         
  -6  -6   2         13.74         17.93         9.07 o                         
  -5  -6   2         44.31         37.23         7.11 o                         
  -4  -6   2        224.22        220.20        14.71 o                         
  -3  -6   2        227.98        236.75        11.58 o                         
  -2  -6   2         28.33         29.78         4.81 o                         
  -1  -6   2         75.35         64.92         7.01 o                         
   0  -6   2         25.86         32.37         5.57 o                         
   1  -6   2         75.43         86.75         9.95 o                         
   2  -6   2         87.98        114.18        15.38 o                         
   4  -6   2        435.92        408.19        25.51 o                         
   5  -6   2        389.52        375.44        57.29 o                         
   6  -6   2        284.48        408.25        71.42 o                         
 -12  -5   2          3.61          9.08         7.32 o                         
 -11  -5   2          0.33          4.05         4.54 o                         
 -10  -5   2         35.60         28.16         7.54 o                         
  -9  -5   2        130.02        117.39        23.57 o                         
  -8  -5   2         45.07         43.62         6.31 o                         
  -7  -5   2         35.76         24.77        11.25 o                         
  -6  -5   2         27.48         28.88         4.28 o                         
  -5  -5   2         42.25         44.60         5.62 o                         
  -4  -5   2        669.81        659.14        34.60 o                         
  -3  -5   2       1577.41       1582.47        70.81 o                         
  -2  -5   2        324.50        296.05        10.87 o                         
  -1  -5   2          2.23          5.21         2.78 o                         
   1  -5   2         67.77         70.69         7.51 o                         
   2  -5   2         81.40         74.51         9.55 o                         
   3  -5   2         32.83         60.70        25.45 o                         
   4  -5   2          1.69          0.28         2.17 o                         
   5  -5   2        198.26        212.80        22.40 o                         
   6  -5   2        427.15        468.59        66.01 o                         
   7  -5   2        127.88        124.67        21.38 o                         
 -12  -4   2         11.10          3.74         7.83 o                         
 -11  -4   2          3.18         22.97        11.66 o                         
 -10  -4   2         17.02         24.71         8.62 o                         
  -9  -4   2          3.71          3.07         2.83 o                         
  -8  -4   2         44.47         55.57         8.94 o                         
  -7  -4   2        120.87         92.45        21.10 o                         
  -5  -4   2        310.66        309.32        26.35 o                         
  -4  -4   2         41.54         45.97         4.55 o                         
  -3  -4   2        503.51        489.92        12.69 o                         
  -2  -4   2       1336.64       1410.44        66.09 o                         
  -1  -4   2       3043.57       3077.42        69.17 o                         
   0  -4   2       5092.14       5209.15       106.50 o                         
   1  -4   2       2190.19       2134.00        89.48 o                         
   2  -4   2       2464.54       2453.89        81.07 o                         
   3  -4   2        440.97        458.71        27.79 o                         
   4  -4   2        687.92        751.00        43.64 o                         
   5  -4   2        702.37        755.13        47.64 o                         
   6  -4   2        373.98        404.42        25.20 o                         
   7  -4   2        167.74        158.81        24.09 o                         
   8  -4   2         59.90         49.66        13.83 o                         
 -12  -3   2         64.85         79.14        24.86 o                         
 -11  -3   2         95.41         83.59        15.44 o                         
 -10  -3   2        120.06        107.28        15.77 o                         
  -9  -3   2        318.45        337.88        31.48 o                         
  -8  -3   2        176.04        178.39        20.89 o                         
  -7  -3   2         44.83         43.94         6.54 o                         
  -6  -3   2        104.97        123.06        16.08 o                         
  -5  -3   2         12.55         13.20         2.54 o                         
  -4  -3   2         22.12         30.03         2.39 o                         
  -3  -3   2        383.80        422.28        30.28 o                         
  -2  -3   2        287.02        241.03        14.01 o                         
  -1  -3   2        470.33        426.08        15.15 o                         
   0  -3   2        502.20        494.64        12.76 o                         
   1  -3   2       1640.49       1585.78        85.52 o                         
   2  -3   2       1220.82       1220.12        50.96 o                         
   3  -3   2        578.57        605.45        32.12 o                         
   4  -3   2        687.53        695.39        41.45 o                         
   5  -3   2         72.98         63.01         7.36 o                         
   6  -3   2         59.91         73.36        10.95 o                         
   7  -3   2         98.38         89.71        17.25 o                         
   8  -3   2        102.70         98.66        14.56 o                         
   9  -3   2         36.72         28.72        13.72 o                         
 -12  -2   2          1.07          6.09         6.97 o                         
 -11  -2   2        100.66        119.44        28.50 o                         
 -10  -2   2         90.93        112.27        17.47 o                         
  -9  -2   2         67.83         83.34        12.67 o                         
  -8  -2   2          6.80          8.67         3.36 o                         
  -7  -2   2        104.75        124.30        27.57 o                         
  -6  -2   2        881.97        875.90        40.96 o                         
  -5  -2   2       1075.09        978.61        63.08 o                         
  -4  -2   2       5164.07       5352.87       220.82 o                         
  -3  -2   2       3836.38       3838.61       159.22 o                         
  -2  -2   2       1308.72       1307.32        53.14 o                         
  -1  -2   2       7173.77       7298.25       163.75 o                         
   0  -2   2       9676.07       9900.35       347.30 o                         
   1  -2   2       5525.15       5439.21       205.50 o                         
   2  -2   2       1394.79       1408.75        65.92 o                         
   3  -2   2       2435.81       2390.72        92.28 o                         
   4  -2   2        890.41        854.75        46.05 o                         
   5  -2   2         27.91         30.39         3.23 o                         
   6  -2   2         45.25         53.42         7.21 o                         
   7  -2   2         27.47         26.82         5.65 o                         
   8  -2   2          1.24         -0.40         2.21 o                         
   9  -2   2          1.76          3.02         2.79 o                         
  10  -2   2          0.33          6.79         5.24 o                         
 -11  -1   2          1.62          1.19         7.83 o                         
 -10  -1   2          9.55         10.91         7.09 o                         
  -9  -1   2         48.87         50.65        25.98 o                         
  -8  -1   2         67.89         76.96         8.66 o                         
  -7  -1   2        706.55        718.57        62.28 o                         
  -6  -1   2        881.56        896.70        35.15 o                         
  -5  -1   2        123.49         93.21        10.11 o                         
  -4  -1   2        772.15        729.24        26.80 o                         
  -3  -1   2         13.82         24.12         2.02 o                         
  -2  -1   2        548.84        505.86        13.29 o                         
  -1  -1   2         20.80         21.18         1.61 o                         
   0  -1   2       3241.67       3346.75       133.76 o                         
   1  -1   2       1061.47       1079.40        40.57 o                         
   2  -1   2       1390.13       1477.94        46.67 o                         
   3  -1   2       1066.75       1112.80        24.19 o                         
   4  -1   2       1160.13       1277.41        36.68 o                         
   5  -1   2        263.15        281.99        14.46 o                         
   6  -1   2         54.52         56.43         9.76 o                         
   7  -1   2         29.97         25.67         6.02 o                         
   8  -1   2        186.78        184.64        23.02 o                         
   9  -1   2         93.88        100.76         9.46 o                         
  10  -1   2         22.79         28.28        11.14 o                         
 -11   0   2         36.49         38.45        13.64 o                         
 -10   0   2        129.72        125.00        19.53 o                         
  -9   0   2        301.64        275.71        26.01 o                         
  -8   0   2       1045.29       1090.56        46.95 o                         
  -7   0   2       1588.65       1613.77        83.65 o                         
  -6   0   2       3641.05       3606.57       137.49 o                         
  -5   0   2       4155.92       4390.60       162.53 o                         
  -4   0   2       2254.71       2331.89        99.07 o                         
  -3   0   2       1169.44       1087.83        43.30 o                         
  -2   0   2      10571.41       9992.21       258.92 o                         
  -1   0   2       5107.43       4891.50        41.26 o                         
   0   0   2         22.21         35.06         3.48 o                         
   1   0   2        372.30        355.07         7.53 o                         
   2   0   2       1963.10       2153.66        34.18 o                         
   3   0   2       1758.88       1899.70       104.87 o                         
   4   0   2       1406.97       1434.28        45.68 o                         
   5   0   2        469.37        519.17        51.21 o                         
   6   0   2        129.04        125.88         9.61 o                         
   7   0   2         14.50         11.45         6.02 o                         
   8   0   2         32.95         37.08         6.36 o                         
   9   0   2        176.39        149.19        13.72 o                         
  10   0   2        202.94        184.14        12.20 o                         
  11   0   2         91.42        105.35        14.85 o                         
 -11   1   2          4.78          4.42         7.07 o                         
 -10   1   2        104.66         92.02        15.25 o                         
  -9   1   2        143.99        152.17        18.15 o                         
  -8   1   2        502.36        461.33        32.97 o                         
  -7   1   2        226.80        201.90        18.56 o                         
  -6   1   2        466.44        486.52        22.91 o                         
  -5   1   2        641.71        689.28        21.22 o                         
  -4   1   2        172.28        174.55        11.25 o                         
  -3   1   2        249.78        276.21        10.04 o                         
  -2   1   2       1686.33       1702.50        89.66 o                         
  -1   1   2       2653.80       2612.36        59.70 o                         
   0   1   2       4192.66       4092.39        46.73 o                         
   1   1   2         29.77         42.17         4.02 o                         
   2   1   2       3748.90       3810.64       127.07 o                         
   3   1   2       5427.98       5525.36       196.33 o                         
   4   1   2       1494.72       1502.70        34.86 o                         
   5   1   2         72.23         76.28         3.83 o                         
   6   1   2        136.29        134.92         9.40 o                         
   7   1   2        178.11        166.29        13.04 o                         
   8   1   2         31.61         19.29        11.92 o                         
   9   1   2          4.11          7.37         2.89 o                         
  10   1   2         83.89         68.95         9.98 o                         
  11   1   2         51.14         41.94        15.56 o                         
 -10   2   2        157.57        116.42        20.10 o                         
  -9   2   2        153.49        147.25        14.74 o                         
  -8   2   2        152.53        131.21        18.19 o                         
  -7   2   2        395.60        376.18        23.63 o                         
  -6   2   2        665.54        656.71        35.23 o                         
  -5   2   2       1041.32        937.08        24.59 o                         
  -4   2   2          1.30          3.00         2.60 o                         
  -3   2   2        451.39        455.34        10.70 o                         
  -2   2   2        461.57        407.90        15.24 o                         
  -1   2   2       1071.66       1001.22        62.90 o                         
   0   2   2       2312.61       2580.15       142.87 o                         
   1   2   2       1343.05       1232.98        34.70 o                         
   2   2   2       4494.24       4661.86       233.79 o                         
   3   2   2        112.57        125.51         7.76 o                         
   4   2   2        851.28        837.70        20.13 o                         
   5   2   2        267.90        245.02        16.59 o                         
   6   2   2       1334.98       1351.29        68.59 o                         
   7   2   2        883.18        892.96        31.81 o                         
   8   2   2       1710.50       1788.85        68.70 o                         
   9   2   2        542.55        558.32        25.91 o                         
  10   2   2        445.70        442.23        34.90 o                         
  11   2   2        257.62        306.65        39.01 o                         
  12   2   2         51.10         47.72        18.97 o                         
 -10   3   2          5.74          0.73         4.35 o                         
  -9   3   2          6.58          2.07         2.40 o                         
  -8   3   2         26.49         22.65         6.03 o                         
  -7   3   2          4.60          6.63         2.37 o                         
  -6   3   2        362.99        336.74        17.96 o                         
  -5   3   2        976.38        958.47        63.49 o                         
  -4   3   2       1520.28       1454.47        51.38 o                         
  -3   3   2       4201.56       4211.85       132.74 o                         
  -2   3   2       1915.48       1781.90        23.87 o                         
  -1   3   2        155.33        152.69         5.34 o                         
   0   3   2        217.04        212.45         7.65 o                         
   1   3   2       4258.30       4325.70       111.78 o                         
   2   3   2          9.90         10.81         1.28 o                         
   3   3   2         26.21         41.57         4.94 o                         
   4   3   2        940.51        955.93        36.98 o                         
   5   3   2       1467.57       1521.50        61.08 o                         
   6   3   2       3867.94       3983.20       150.11 o                         
   7   3   2        904.15        889.94        33.72 o                         
   8   3   2         10.54          6.41         3.43 o                         
   9   3   2          4.86          8.81         3.63 o                         
  10   3   2         67.94         60.55        12.09 o                         
  11   3   2        141.68        142.48        21.50 o                         
  12   3   2          7.63          3.94         4.54 o                         
  -9   4   2         21.19         12.49         7.78 o                         
  -8   4   2         48.35         51.89         8.75 o                         
  -7   4   2         67.50         88.47         9.13 o                         
  -6   4   2          7.62          8.39         2.80 o                         
  -5   4   2        252.51        250.60        25.33 o                         
  -4   4   2        198.29        162.83         9.63 o                         
  -3   4   2       1168.71       1243.92        46.62 o                         
  -2   4   2        218.81        192.80        11.17 o                         
  -1   4   2        847.26        806.16        24.11 o                         
   0   4   2       1910.80       1864.41        54.79 o                         
   1   4   2        331.72        309.79         8.71 o                         
   2   4   2       3825.39       3680.25       138.01 o                         
   3   4   2       4149.14       4140.73       151.73 o                         
   4   4   2       2077.51       1987.98       102.19 o                         
   5   4   2       7761.81       8247.01       285.11 o                         
   6   4   2       8775.30       8791.74       211.31 o                         
   7   4   2       5502.90       5667.50       909.99 o                         
   8   4   2        471.18        415.83        56.12 o                         
   9   4   2        478.49        491.88        43.75 o                         
  10   4   2         66.75         96.99        12.44 o                         
  11   4   2         52.46         71.55        12.39 o                         
  12   4   2         24.91         33.58        17.19 o                         
  -8   5   2         53.74         76.61        16.28 o                         
  -7   5   2        157.67        159.76        13.66 o                         
  -6   5   2         98.59         85.45        10.88 o                         
  -5   5   2         82.49         71.03         7.89 o                         
  -4   5   2        209.85        253.82        17.66 o                         
  -3   5   2        435.78        441.70        24.42 o                         
  -2   5   2          4.41          6.09         1.42 o                         
  -1   5   2        363.75        339.28        17.99 o                         
   0   5   2          6.16          3.77         2.16 o                         
   1   5   2        516.45        518.91        12.64 o                         
   2   5   2       4787.90       5005.95       193.90 o                         
   3   5   2       6524.00       6910.98       314.11 o                         
   4   5   2        442.89        459.67        39.59 o                         
   5   5   2        279.03        242.93        19.10 o                         
   6   5   2          3.24          1.09         1.57 o                         
   7   5   2         27.76         26.99        10.43 o                         
   8   5   2          0.89          3.66         3.60 o                         
   9   5   2        202.93        216.29        22.72 o                         
  10   5   2         13.59          6.22         4.30 o                         
  11   5   2          6.68          9.79         4.80 o                         
  12   5   2         21.07         13.15        23.03 o                         
  -8   6   2         11.74          7.31        10.36 o                         
  -7   6   2          4.24          2.36         5.30 o                         
  -6   6   2        129.83        117.58         8.51 o                         
  -5   6   2        255.48        234.07        33.87 o                         
  -4   6   2        358.91        350.21        23.57 o                         
  -3   6   2       1049.20        947.73        51.62 o                         
  -2   6   2        996.51        985.46        46.97 o                         
  -1   6   2       2735.00       2943.47       101.36 o                         
   0   6   2       4022.47       4100.67        60.23 o                         
   1   6   2       5827.14       5818.98       126.15 o                         
   2   6   2       1563.09       1624.37        60.61 o                         
   3   6   2       3278.87       3321.88        67.10 o                         
   4   6   2       3244.00       3351.13       128.75 o                         
   5   6   2        914.54        887.21        28.23 o                         
   6   6   2        611.72        573.47        28.03 o                         
   7   6   2        446.35        470.57        26.32 o                         
   8   6   2         81.55         81.36        21.03 o                         
   9   6   2        132.92        149.14        19.56 o                         
  10   6   2         13.02         12.53         5.27 o                         
  11   6   2         22.15         31.61         7.70 o                         
  12   6   2         25.79         30.64        10.51 o                         
  -7   7   2          7.20          3.88         8.61 o                         
  -6   7   2         24.79         39.48        14.36 o                         
  -5   7   2          3.19         -1.59         2.50 o                         
  -4   7   2         68.49         64.58         7.84 o                         
  -3   7   2        362.83        383.30        27.28 o                         
  -2   7   2        622.73        583.56        17.17 o                         
  -1   7   2       1614.65       1516.30        50.87 o                         
   0   7   2       1938.15       2009.93        69.00 o                         
   1   7   2       1114.80       1147.49        21.50 o                         
   2   7   2         17.67         25.86         2.36 o                         
   3   7   2         30.52         24.88         5.11 o                         
   4   7   2         17.47         10.01         3.47 o                         
   5   7   2        383.52        380.82        17.67 o                         
   6   7   2        171.03        154.51        30.25 o                         
   7   7   2         55.91         51.35        12.36 o                         
   8   7   2         63.81         82.00        11.96 o                         
   9   7   2       1037.75       1117.59        52.74 o                         
  10   7   2        288.19        284.05        22.51 o                         
  11   7   2         91.01         77.01        14.50 o                         
  12   7   2         58.77         47.25        28.22 o                         
  -5   8   2        183.06        214.01       238.74 o                         
  -4   8   2        391.76        348.84        37.43 o                         
  -3   8   2        393.15        382.12        26.15 o                         
  -2   8   2        772.51        772.63        29.82 o                         
  -1   8   2       1819.47       1915.26        84.84 o                         
   0   8   2       1863.50       1801.41        68.71 o                         
   1   8   2        187.31        188.45        13.58 o                         
   2   8   2          1.22          2.39         2.44 o                         
   3   8   2        664.23        707.64        25.30 o                         
   4   8   2        877.28        928.77        49.01 o                         
   5   8   2        198.40        161.07        17.41 o                         
   6   8   2          6.40          3.38         1.43 o                         
   7   8   2         32.60         54.52        12.56 o                         
   8   8   2        115.52        112.87        12.96 o                         
   9   8   2        189.77        194.14        21.48 o                         
  10   8   2          8.62         16.32        15.02 o                         
  11   8   2          5.70          9.82         6.34 o                         
  12   8   2         13.76          5.63         6.36 o                         
  -4   9   2         44.98         82.01        17.80 o                         
  -3   9   2          9.78          4.41         5.04 o                         
  -2   9   2          1.39          1.93         2.06 o                         
  -1   9   2          5.13          3.81         6.43 o                         
   0   9   2          0.20         -2.09         2.09 o                         
   1   9   2         31.54         27.36         6.16 o                         
   2   9   2         24.02         23.71         5.99 o                         
   3   9   2        531.73        556.52        34.84 o                         
   4   9   2        391.82        467.04        41.54 o                         
   5   9   2        244.76        232.73        21.09 o                         
   6   9   2        519.79        427.34        43.50 o                         
   7   9   2        245.54        249.86        29.53 o                         
   8   9   2         27.89         45.62        14.73 o                         
   9   9   2          0.23         -4.24         4.24 o                         
  10   9   2         30.82         45.11         9.83 o                         
  11   9   2         16.56         15.12        10.37 o                         
  12   9   2          4.41         13.44        12.79 o                         
  -3  10   2         55.19         63.86        20.39 o                         
  -2  10   2         37.09         49.13        16.97 o                         
  -1  10   2          3.75          2.23         3.10 o                         
   0  10   2          0.09         -1.45         3.37 o                         
   1  10   2          2.01          0.09         1.88 o                         
   2  10   2         50.17         53.49         6.56 o                         
   3  10   2        107.36        104.99        11.69 o                         
   4  10   2          8.28          1.36         1.85 o                         
   5  10   2         42.62         40.12         7.18 o                         
   6  10   2          3.13          1.99         5.19 o                         
   7  10   2          0.21         10.15         5.02 o                         
   8  10   2        126.44        151.26        22.00 o                         
   9  10   2        409.27        454.75        42.28 o                         
  10  10   2         32.48         45.19        11.06 o                         
  11  10   2        172.47        180.80        13.70 o                         
  -2  11   2         29.39         21.56        18.73 o                         
  -1  11   2         42.54         72.35        80.35 o                         
   0  11   2         18.83         23.26        10.01 o                         
   1  11   2         64.41         65.71        10.49 o                         
   2  11   2        463.93        410.90        28.66 o                         
   3  11   2        660.68        640.95        35.49 o                         
   4  11   2         34.77         25.11         6.35 o                         
   5  11   2          2.06          3.61         5.42 o                         
   6  11   2          0.41          2.66         2.94 o                         
   7  11   2          0.02          7.27         8.66 o                         
   8  11   2          1.21         -3.99         3.99 o                         
   9  11   2         17.86         12.18        10.78 o                         
  10  11   2          4.01         12.69         8.54 o                         
   1  12   2         23.69         13.56         8.24 o                         
   2  12   2          0.91          3.52         4.33 o                         
   3  12   2        134.91        107.60        14.43 o                         
   4  12   2        117.63         98.27        18.94 o                         
   5  12   2        216.14        206.40        20.92 o                         
   6  12   2        236.87        225.89        29.64 o                         
   7  12   2         81.82         69.83        15.97 o                         
   8  12   2         72.24         49.50        17.60 o                         
   9  12   2        140.84        147.06        11.94 o                         
   4  13   2          0.86          6.06         6.59 o                         
   5  13   2         23.26          9.84         7.36 o                         
   6  13   2        106.49        101.74        11.21 o                         
   7  13   2         51.75         34.31        20.91 o                         
  -6 -11   3          6.40          5.29         9.19 o                         
  -5 -11   3          0.19         -0.71         6.24 o                         
  -4 -11   3         15.16         13.56        10.49 o                         
  -3 -11   3          0.17         -4.36        12.43 o                         
  -9 -10   3         34.05         51.90        13.57 o                         
  -8 -10   3         32.85         41.22        17.91 o                         
  -7 -10   3         19.37         17.94        11.13 o                         
  -6 -10   3        129.35        113.18        18.40 o                         
  -5 -10   3        159.61        123.53        27.07 o                         
  -4 -10   3         18.43         10.42         6.77 o                         
  -3 -10   3          9.01          8.19         8.49 o                         
  -2 -10   3         42.07         41.42        19.91 o                         
  -1 -10   3         18.91         17.92        10.92 o                         
   0 -10   3         71.22         53.84        13.76 o                         
 -10  -9   3          7.06          3.06         5.39 o                         
  -9  -9   3          3.29         -3.23         3.87 o                         
  -8  -9   3         39.82         46.97        10.87 o                         
  -7  -9   3        184.27        146.47        21.35 o                         
  -6  -9   3        191.99        207.90        16.42 o                         
  -5  -9   3        217.72        213.05        13.90 o                         
  -4  -9   3        314.68        343.32        49.11 o                         
  -3  -9   3        676.62        631.92        36.48 o                         
  -2  -9   3        585.60        650.93        49.23 o                         
  -1  -9   3        323.34        367.03        35.81 o                         
   0  -9   3        730.77        845.59        74.11 o                         
   1  -9   3        425.09        498.71        75.73 o                         
   2  -9   3        182.00        152.02        16.54 o                         
 -11  -8   3         25.66         27.22         7.02 o                         
 -10  -8   3          7.69         18.93        10.87 o                         
  -9  -8   3         41.14         32.88        13.67 o                         
  -8  -8   3         15.47         18.55         5.32 o                         
  -7  -8   3         22.74         23.57         7.86 o                         
  -6  -8   3          7.84          3.69         3.13 o                         
  -5  -8   3        393.73        422.24        17.31 o                         
  -4  -8   3       1169.65       1170.25        33.81 o                         
  -3  -8   3       1627.33       1606.20        38.55 o                         
  -2  -8   3        477.34        451.81        37.16 o                         
  -1  -8   3          3.60         -2.95         3.60 o                         
   0  -8   3         22.26         19.64        12.90 o                         
   1  -8   3          2.02          9.80         6.26 o                         
   2  -8   3         33.77         36.25        12.99 o                         
   3  -8   3          2.42          9.71         6.81 o                         
   4  -8   3          4.84          9.13         6.57 o                         
 -11  -7   3         25.75         26.93        14.70 o                         
 -10  -7   3         74.96         87.81        25.96 o                         
  -9  -7   3        216.77        231.21        25.93 o                         
  -8  -7   3        838.05        948.19        72.36 o                         
  -7  -7   3       1065.19       1120.41        82.76 o                         
  -6  -7   3       1175.25       1316.78        59.23 o                         
  -5  -7   3        696.42        723.26        51.23 o                         
  -4  -7   3        626.54        566.36        32.58 o                         
  -3  -7   3       1551.88       1584.71        47.69 o                         
  -2  -7   3       1598.00       1628.17        69.20 o                         
  -1  -7   3       1346.23       1347.64        49.30 o                         
   0  -7   3        372.37        406.00        35.71 o                         
   1  -7   3        263.92        270.04        27.61 o                         
   2  -7   3         17.85         22.58         6.38 o                         
   3  -7   3         21.44         23.95         6.39 o                         
   4  -7   3          0.04          9.03         5.04 o                         
   5  -7   3         10.50         18.65         8.66 o                         
 -11  -6   3         37.51         47.41        13.25 o                         
 -10  -6   3         11.12          4.21         3.90 o                         
  -9  -6   3        112.64        116.34        18.06 o                         
  -8  -6   3        391.07        433.90        36.20 o                         
  -7  -6   3        772.88        739.70        58.14 o                         
  -6  -6   3        956.35       1005.40        66.47 o                         
  -5  -6   3        286.42        328.39        22.23 o                         
  -4  -6   3          4.73          3.19         1.81 o                         
  -3  -6   3         45.97         44.27         7.78 o                         
  -2  -6   3         76.04         80.86         5.64 o                         
  -1  -6   3        246.31        212.73        13.74 o                         
   0  -6   3        573.71        519.65        54.09 o                         
   1  -6   3         32.53         38.21         9.00 o                         
   2  -6   3         39.54         37.54        20.02 o                         
   3  -6   3        211.23        213.53        23.70 o                         
   4  -6   3        112.32        115.40        10.02 o                         
   5  -6   3         27.59         29.18         9.67 o                         
   6  -6   3         12.31          9.90         5.97 o                         
 -12  -5   3         77.73         78.92        12.02 o                         
 -11  -5   3        587.57        609.44        59.97 o                         
 -10  -5   3       1006.64       1277.68       116.66 o                         
  -9  -5   3       1415.06       1407.31       153.36 o                         
  -8  -5   3       1075.08       1151.09        54.80 o                         
  -7  -5   3        982.98       1129.40        62.12 o                         
  -6  -5   3        385.32        348.15        58.47 o                         
  -5  -5   3         39.56         33.46         3.77 o                         
  -4  -5   3        340.74        374.80        21.42 o                         
  -3  -5   3        316.70        315.78        14.43 o                         
  -2  -5   3        377.27        426.80        19.16 o                         
  -1  -5   3         42.77         50.19         5.47 o                         
   0  -5   3        579.63        599.42        25.28 o                         
   1  -5   3        343.81        360.21        32.75 o                         
   2  -5   3          5.27         -2.02         5.77 o                         
   3  -5   3        254.32        249.02        28.14 o                         
   4  -5   3         12.96          9.76         3.82 o                         
   5  -5   3         15.18          4.29         6.54 o                         
   6  -5   3         63.54         63.88        12.21 o                         
   7  -5   3         57.36         56.14        15.02 o                         
 -12  -4   3         27.19         28.76        10.93 o                         
 -11  -4   3        121.47        131.86        21.25 o                         
 -10  -4   3        339.80        363.38        41.90 o                         
  -9  -4   3        163.73        199.32        27.98 o                         
  -8  -4   3         13.54         10.31         3.91 o                         
  -7  -4   3         12.39         14.15         6.12 o                         
  -6  -4   3          2.43          3.14         6.01 o                         
  -5  -4   3         26.76         31.62         2.48 o                         
  -4  -4   3        212.51        233.16        11.01 o                         
  -3  -4   3       1239.11       1315.09        46.34 o                         
  -2  -4   3       1389.64       1463.78        75.98 o                         
  -1  -4   3       2919.99       2975.36        94.72 o                         
   0  -4   3       2266.00       2454.77        74.94 o                         
   1  -4   3       1204.79       1254.05        29.48 o                         
   2  -4   3        159.89        153.53        14.78 o                         
   3  -4   3         54.59         58.48        12.87 o                         
   4  -4   3         55.56         58.51         9.67 o                         
   5  -4   3          0.13          2.24         3.23 o                         
   6  -4   3          0.54          6.24         3.81 o                         
   7  -4   3         28.18         32.26        14.37 o                         
   8  -4   3         16.53          6.34         5.29 o                         
 -12  -3   3        182.87        180.42        17.83 o                         
 -11  -3   3        114.90        104.69        18.37 o                         
 -10  -3   3        369.10        423.42        27.05 o                         
  -9  -3   3        112.35        144.49        27.49 o                         
  -8  -3   3         13.08         11.39         3.51 o                         
  -7  -3   3          0.28          3.82         5.18 o                         
  -6  -3   3         26.37         34.10         4.70 o                         
  -5  -3   3         44.80         42.94         3.72 o                         
  -4  -3   3         54.60         58.22         6.22 o                         
  -3  -3   3         24.24         36.73         4.55 o                         
  -2  -3   3        116.56        121.07         8.95 o                         
  -1  -3   3        546.88        532.97        21.13 o                         
   0  -3   3        139.07        164.32        11.68 o                         
   1  -3   3         15.38         14.30         3.76 o                         
   2  -3   3        600.53        633.32        45.65 o                         
   3  -3   3        609.53        727.67        48.55 o                         
   4  -3   3        297.16        346.31        33.55 o                         
   5  -3   3        629.32        687.71        27.16 o                         
   6  -3   3        936.04       1021.78        50.98 o                         
   7  -3   3        514.24        579.85        54.31 o                         
   8  -3   3        213.63        224.40        19.39 o                         
   9  -3   3        137.98        136.85        12.84 o                         
 -11  -2   3         77.94         67.65        33.75 o                         
 -10  -2   3         11.92          7.59         5.09 o                         
  -9  -2   3         24.35         16.65         6.17 o                         
  -8  -2   3        227.87        265.85        25.75 o                         
  -7  -2   3        492.92        496.25        71.03 o                         
  -6  -2   3        964.11       1008.98       109.01 o                         
  -5  -2   3       1108.78       1111.19        75.18 o                         
  -4  -2   3       4464.44       4506.27       148.03 o                         
  -3  -2   3        830.13        869.22        19.66 o                         
  -2  -2   3        230.66        248.32        13.32 o                         
  -1  -2   3        162.58        186.42        12.43 o                         
   0  -2   3       1037.60       1192.05        28.49 o                         
   1  -2   3        243.45        281.39        10.85 o                         
   2  -2   3       1193.19       1169.36        31.99 o                         
   3  -2   3        590.41        556.55        27.01 o                         
   4  -2   3       1570.30       1689.28        64.43 o                         
   5  -2   3         35.66         40.52         8.54 o                         
   6  -2   3         48.99         60.53        10.03 o                         
   7  -2   3         92.51        109.09        28.87 o                         
   8  -2   3         78.87         83.55        14.24 o                         
   9  -2   3         18.71         22.43        11.37 o                         
 -11  -1   3          0.37          1.04         4.83 o                         
 -10  -1   3          0.64          2.01         3.31 o                         
  -9  -1   3         46.59         54.62         8.54 o                         
  -8  -1   3         17.49         12.89         4.18 o                         
  -7  -1   3        536.44        507.10        35.87 o                         
  -6  -1   3        132.64        107.14        10.50 o                         
  -5  -1   3          1.99          4.28         1.49 o                         
  -4  -1   3        670.65        645.56        15.00 o                         
  -3  -1   3       2392.85       2351.01        44.99 o                         
  -2  -1   3       3678.81       3516.06        52.71 o                         
  -1  -1   3       2130.03       2135.60        39.62 o                         
   0  -1   3       2910.63       2830.80        47.43 o                         
   1  -1   3       3253.96       3278.35       154.74 o                         
   2  -1   3       5729.27       6126.36       240.72 o                         
   3  -1   3       4245.01       4526.37        94.97 o                         
   4  -1   3       6434.57       6844.24       105.34 o                         
   5  -1   3       1687.56       1759.25        60.70 o                         
   6  -1   3        602.84        654.78        20.79 o                         
   7  -1   3        590.32        617.23        31.12 o                         
   8  -1   3        301.57        343.43        30.78 o                         
   9  -1   3        216.60        214.81        21.41 o                         
  10  -1   3         23.90          5.01         5.54 o                         
 -11   0   3         21.03         12.28         6.43 o                         
 -10   0   3        112.85        113.44        16.29 o                         
  -9   0   3         51.45         50.23        10.37 o                         
  -8   0   3         99.13         89.28        10.14 o                         
  -7   0   3        430.74        412.23        14.75 o                         
  -6   0   3         13.35          8.37         2.28 o                         
  -5   0   3         23.55         16.73         3.48 o                         
  -4   0   3       1080.67       1049.76        47.67 o                         
  -3   0   3         11.77         16.27         1.33 o                         
  -2   0   3         24.05         27.86         1.77 o                         
  -1   0   3         77.03         85.37         7.66 o                         
   0   0   3         69.46         68.39         4.52 o                         
   1   0   3       2665.23       2612.57        82.12 o                         
   2   0   3       2328.50       2482.29        42.60 o                         
   3   0   3       4905.99       5586.70        69.52 o                         
   4   0   3        256.90        264.14        18.48 o                         
   5   0   3          3.51          3.47         2.26 o                         
   6   0   3          3.24          5.23         2.02 o                         
   7   0   3         72.23         57.45         8.51 o                         
   8   0   3          1.97          3.94         2.18 o                         
   9   0   3         18.03          5.91         6.01 o                         
  10   0   3         54.62         42.42        11.96 o                         
  11   0   3         49.04         39.11        13.90 o                         
 -11   1   3          6.22         -2.77         4.40 o                         
 -10   1   3          0.13          2.31         2.86 o                         
  -9   1   3         90.32         68.39        13.10 o                         
  -8   1   3        146.51        167.07        10.92 o                         
  -7   1   3        125.38        120.04         8.65 o                         
  -6   1   3        365.07        356.83        26.79 o                         
  -5   1   3       2510.48       2434.66       123.73 o                         
  -4   1   3       6945.86       6894.00       209.61 o                         
  -3   1   3       4721.97       4620.11       193.45 o                         
  -2   1   3       5750.76       5333.66       158.19 o                         
  -1   1   3       4279.28       4206.72        75.99 o                         
   0   1   3        264.40        247.53         6.51 o                         
   1   1   3       4171.98       4147.09        47.76 o                         
   2   1   3        654.78        577.48        13.43 o                         
   3   1   3       4297.52       4117.59       178.79 o                         
   4   1   3       1386.09       1302.77        38.33 o                         
   5   1   3       2266.61       2349.13       123.07 o                         
   6   1   3        227.68        217.00        11.22 o                         
   7   1   3          0.78          4.39         2.54 o                         
   8   1   3         12.76         12.30         3.12 o                         
   9   1   3          2.51          2.65         3.13 o                         
  10   1   3          1.67         -1.13         1.96 o                         
  11   1   3          6.81         11.66         9.43 o                         
 -10   2   3         21.72          7.62         5.48 o                         
  -9   2   3         38.31         27.55        11.09 o                         
  -8   2   3        286.70        281.69        26.27 o                         
  -7   2   3        384.85        349.36        26.19 o                         
  -6   2   3          4.88          7.37         1.83 o                         
  -5   2   3        137.26        118.71        10.23 o                         
  -4   2   3         43.24         31.99         3.96 o                         
  -3   2   3        618.15        647.26        29.19 o                         
  -2   2   3       4510.40       4384.24       234.58 o                         
  -1   2   3       5145.22       5025.41       186.55 o                         
   0   2   3       2508.31       2489.05        47.34 o                         
   1   2   3        189.34        197.80         5.25 o                         
   2   2   3         67.46         59.72         3.19 o                         
   3   2   3       1176.63       1206.05        19.40 o                         
   4   2   3       2728.09       2898.29       101.51 o                         
   5   2   3        293.28        272.58        12.53 o                         
   6   2   3        280.96        290.41        13.44 o                         
   7   2   3        832.11        833.58        31.53 o                         
   8   2   3        244.94        222.88        16.19 o                         
   9   2   3        199.95        192.44        19.62 o                         
  10   2   3         70.67         56.86         8.30 o                         
  11   2   3         78.56         77.53        22.45 o                         
 -10   3   3        109.17         96.62        17.19 o                         
  -9   3   3         47.47         23.81         9.74 o                         
  -8   3   3        194.96        177.31        22.20 o                         
  -7   3   3        402.40        398.59        27.58 o                         
  -6   3   3        750.59        729.17        42.15 o                         
  -5   3   3       2320.03       2292.84       130.51 o                         
  -4   3   3       2921.63       2817.71       146.83 o                         
  -3   3   3       3854.05       3816.71       235.66 o                         
  -2   3   3        761.67        751.50        25.14 o                         
  -1   3   3         27.65         24.29         3.25 o                         
   0   3   3       1707.67       1697.53        48.28 o                         
   1   3   3        906.06        860.46        14.11 o                         
   2   3   3       5409.99       5342.29       129.86 o                         
   3   3   3       2019.91       2214.02        76.07 o                         
   4   3   3        750.23        774.16        38.86 o                         
   5   3   3        630.26        639.34        42.17 o                         
   6   3   3        737.78        771.40        31.94 o                         
   7   3   3         11.25         12.75         2.11 o                         
   8   3   3        104.09         79.13         9.43 o                         
   9   3   3         85.16         69.07        12.12 o                         
  10   3   3         35.12         31.55         8.02 o                         
  11   3   3         27.19         14.94        14.84 o                         
  12   3   3         19.51         15.68        13.19 o                         
  -9   4   3         11.80          3.33         4.31 o                         
  -8   4   3         40.39         37.54         8.17 o                         
  -7   4   3          0.90          9.92         3.31 o                         
  -6   4   3          6.50          5.08         2.30 o                         
  -5   4   3          5.69          5.58         2.62 o                         
  -4   4   3        216.93        223.03        12.46 o                         
  -3   4   3        838.60        831.88        30.32 o                         
  -2   4   3        116.41        127.04        11.11 o                         
  -1   4   3        203.68        197.02        16.29 o                         
   0   4   3        731.71        690.02        30.83 o                         
   1   4   3       1020.21        924.11        35.38 o                         
   2   4   3          4.10          6.00         1.17 o                         
   3   4   3          4.91         -1.50         2.22 o                         
   4   4   3          4.79          7.52         1.89 o                         
   5   4   3       1200.33       1132.86        56.03 o                         
   6   4   3        435.23        410.92        19.00 o                         
   7   4   3        195.76        176.87        12.60 o                         
   8   4   3        187.04        193.41        13.05 o                         
   9   4   3          4.32          3.09         3.07 o                         
  10   4   3         17.01         11.20         5.65 o                         
  11   4   3         61.75         74.24        15.12 o                         
  12   4   3         19.99         11.05         6.37 o                         
  -8   5   3        158.62        199.49        23.04 o                         
  -7   5   3        422.32        427.74        24.08 o                         
  -6   5   3        355.24        362.63        37.05 o                         
  -5   5   3         65.48         78.45         8.88 o                         
  -4   5   3         67.06         66.65         5.75 o                         
  -3   5   3         12.62         14.55         3.12 o                         
  -2   5   3         75.12         56.39         5.04 o                         
  -1   5   3        224.33        204.04        19.81 o                         
   0   5   3        193.63        209.86        14.71 o                         
   1   5   3         11.95         16.93         3.05 o                         
   2   5   3          0.23          2.92         1.41 o                         
   3   5   3        626.19        631.64        32.28 o                         
   4   5   3        270.86        294.42        12.18 o                         
   5   5   3          1.02          1.10         1.88 o                         
   6   5   3       1370.04       1402.52        41.96 o                         
   7   5   3       1289.86       1340.63        65.14 o                         
   8   5   3        380.14        376.88        48.33 o                         
   9   5   3        312.96        343.70        33.76 o                         
  10   5   3        364.56        370.02        26.99 o                         
  11   5   3        326.78        344.12        33.46 o                         
  12   5   3        183.38        190.75        12.74 o                         
  -8   6   3          2.95         -2.12         6.49 o                         
  -7   6   3          2.36          1.35         7.60 o                         
  -6   6   3         35.38         27.22        11.69 o                         
  -5   6   3         36.22         36.78         5.12 o                         
  -4   6   3          5.91          3.10         1.71 o                         
  -3   6   3         99.82         85.29         6.87 o                         
  -2   6   3         18.20         14.20         2.07 o                         
  -1   6   3        518.14        516.76        17.35 o                         
   0   6   3        622.44        649.49        24.22 o                         
   1   6   3        692.84        721.64        24.99 o                         
   2   6   3        619.05        649.18        28.78 o                         
   3   6   3        224.27        252.03        12.42 o                         
   4   6   3         81.66         92.83         6.95 o                         
   5   6   3          7.58          7.58         2.63 o                         
   6   6   3         17.97         13.07         3.25 o                         
   7   6   3        103.84        105.68        10.93 o                         
   8   6   3        606.18        606.32        38.03 o                         
   9   6   3        659.07        740.64        64.85 o                         
  10   6   3        185.93        187.92        19.69 o                         
  11   6   3         87.62         90.67        16.96 o                         
  12   6   3         12.29          9.60         6.89 o                         
  -7   7   3          5.74          5.54         7.31 o                         
  -6   7   3         16.24          6.24         5.66 o                         
  -5   7   3         10.21          6.33         3.40 o                         
  -4   7   3         40.16         28.97         6.28 o                         
  -3   7   3         47.66         45.71         7.61 o                         
  -2   7   3        343.75        311.59        23.68 o                         
  -1   7   3          8.71          4.05         1.79 o                         
   0   7   3        107.71         95.88        12.45 o                         
   1   7   3        559.64        581.26        29.04 o                         
   2   7   3        779.71        752.14        44.85 o                         
   3   7   3       1056.88       1142.40        38.78 o                         
   4   7   3        975.06       1037.04        69.95 o                         
   5   7   3       1407.01       1443.55        49.76 o                         
   6   7   3        226.36        212.73        14.22 o                         
   7   7   3        912.75       1018.07        52.49 o                         
   8   7   3       1190.94       1244.13        46.02 o                         
   9   7   3        717.21        758.04        39.85 o                         
  10   7   3        201.54        196.88        28.80 o                         
  11   7   3        173.43        202.31        12.98 o                         
  12   7   3        119.85        138.83        25.68 o                         
  -6   8   3          3.72         20.85        16.26 o                         
  -5   8   3          0.75         11.29         7.07 o                         
  -4   8   3         10.22         16.84         6.29 o                         
  -3   8   3          3.58         -1.88         4.80 o                         
  -2   8   3         49.09         43.14         5.65 o                         
  -1   8   3         59.48         64.41         7.19 o                         
   0   8   3         47.77         54.63         8.90 o                         
   1   8   3        594.18        612.95        21.84 o                         
   2   8   3        119.55        127.35         9.93 o                         
   3   8   3        213.83        188.42        13.03 o                         
   4   8   3        282.52        262.90        18.01 o                         
   5   8   3         98.09        103.34         8.42 o                         
   6   8   3         51.61         50.92         6.41 o                         
   7   8   3        181.81        189.58        27.57 o                         
   8   8   3        332.58        372.79        30.83 o                         
   9   8   3          1.43          2.92         2.17 o                         
  10   8   3         15.86         11.58         8.02 o                         
  11   8   3         16.64         15.96        10.95 o                         
  12   8   3         11.35          2.35        26.92 o                         
  -5   9   3          6.79         -3.78         7.19 o                         
  -4   9   3         47.18         48.64        24.40 o                         
  -3   9   3        214.20        203.42        20.25 o                         
  -2   9   3         96.88         94.36        16.67 o                         
  -1   9   3        503.97        495.07        39.00 o                         
   0   9   3        531.98        519.30        32.25 o                         
   1   9   3       1231.04       1243.94        48.87 o                         
   2   9   3       1308.62       1314.72        42.98 o                         
   3   9   3       1359.99       1540.50        75.69 o                         
   4   9   3       1309.41       1394.75        67.08 o                         
   5   9   3        909.92        881.71        54.35 o                         
   6   9   3        516.02        480.15        54.90 o                         
   7   9   3         60.51         79.71        11.71 o                         
   8   9   3        109.01        107.49        15.79 o                         
   9   9   3         48.24         25.73         7.33 o                         
  10   9   3         65.92         63.98        15.82 o                         
  11   9   3          0.91          2.14         4.69 o                         
  12   9   3          6.35          4.01        12.42 o                         
  -2  10   3         62.37         40.19        18.85 o                         
  -1  10   3        182.59        172.99        17.68 o                         
   0  10   3         27.83         29.25         5.86 o                         
   1  10   3          1.14         -2.00         2.00 o                         
   2  10   3         72.05         84.60        10.16 o                         
   3  10   3         24.73         36.85         4.84 o                         
   4  10   3         14.11         17.19         5.50 o                         
   5  10   3         12.92         13.11         4.37 o                         
   6  10   3        116.23         99.99        13.96 o                         
   7  10   3         23.93         31.47        17.85 o                         
   8  10   3         30.48         57.93        14.28 o                         
   9  10   3         11.51          9.20        11.19 o                         
  10  10   3         52.21         57.07        13.24 o                         
  11  10   3        207.10        278.29        40.83 o                         
  -2  11   3        162.36        155.30        18.61 o                         
  -1  11   3        120.89         88.83        13.16 o                         
   0  11   3        224.79        221.94        15.32 o                         
   1  11   3        341.60        342.29        39.01 o                         
   2  11   3        512.43        465.07        22.95 o                         
   3  11   3         29.62         33.42         7.09 o                         
   4  11   3          0.49          0.14         3.85 o                         
   5  11   3         14.20         19.17         4.89 o                         
   6  11   3         13.55          8.95         5.53 o                         
   7  11   3          0.04          0.70         2.61 o                         
   8  11   3         43.96         33.27         7.87 o                         
   9  11   3        156.35        144.72        22.91 o                         
  10  11   3          0.51          5.15         8.72 o                         
  11  11   3          1.26         15.23         8.66 o                         
   0  12   3          8.56         -7.54         7.66 o                         
   1  12   3          0.52          4.46         4.32 o                         
   2  12   3          0.83         -1.56         4.95 o                         
   3  12   3         35.23         10.59        12.88 o                         
   4  12   3        140.37        126.98        16.25 o                         
   5  12   3        194.50        173.22        15.25 o                         
   6  12   3        180.29        171.66        17.33 o                         
   7  12   3         85.81         98.75        18.88 o                         
   8  12   3         69.50         51.53        18.14 o                         
   9  12   3          1.43         -2.04         4.79 o                         
  10  12   3          3.77         14.86         9.15 o                         
   3  13   3          0.59          2.96         5.36 o                         
   4  13   3         13.09          6.66         8.02 o                         
   5  13   3          0.01         -1.41         5.66 o                         
   6  13   3          3.52          6.11         8.49 o                         
   7  13   3         37.88         36.41        13.37 o                         
   8  13   3          4.36         -0.37         5.05 o                         
  -7 -10   4         48.49         38.66        10.31 o                         
  -6 -10   4         27.84         32.92        11.41 o                         
  -5 -10   4          8.83         13.78         8.49 o                         
  -4 -10   4         23.82         33.23        18.26 o                         
  -3 -10   4         13.04         12.09         5.80 o                         
  -2 -10   4          0.78         18.90        16.61 o                         
  -1 -10   4         11.45         10.31         7.83 o                         
  -9  -9   4          9.40         -3.65         4.35 o                         
  -8  -9   4          0.20          2.76         4.60 o                         
  -7  -9   4          9.67         26.03        11.34 o                         
  -6  -9   4         22.40         24.43         8.97 o                         
  -5  -9   4        102.00         77.16        16.83 o                         
  -4  -9   4        245.85        217.22        34.20 o                         
  -3  -9   4        284.12        286.43        25.69 o                         
  -2  -9   4         22.77         27.61         9.00 o                         
  -1  -9   4        121.61        108.06        19.23 o                         
   0  -9   4         72.47         59.13        37.48 o                         
   1  -9   4         13.95          0.73         3.55 o                         
 -10  -8   4          5.00         -1.43         4.56 o                         
  -9  -8   4          1.81          0.41         8.36 o                         
  -8  -8   4         13.84          8.85         5.77 o                         
  -7  -8   4         78.62         59.90        14.25 o                         
  -6  -8   4         99.36        114.63        17.87 o                         
  -5  -8   4         17.91          7.41         7.66 o                         
  -4  -8   4          2.69          4.23         2.15 o                         
  -3  -8   4          3.81          3.66         3.69 o                         
  -2  -8   4         69.63         80.70        19.48 o                         
  -1  -8   4          8.22         10.07        12.37 o                         
   0  -8   4        127.26        122.72        18.51 o                         
   1  -8   4        229.28        229.63        18.85 o                         
   2  -8   4        180.01        186.60        15.08 o                         
   3  -8   4         85.89        101.06        10.77 o                         
 -11  -7   4         14.49          2.49         5.42 o                         
 -10  -7   4          9.44          9.95         7.13 o                         
  -9  -7   4        166.61        190.06        17.26 o                         
  -8  -7   4        168.33        179.83        29.94 o                         
  -7  -7   4         91.04         84.96        11.20 o                         
  -6  -7   4         23.91         17.78         8.78 o                         
  -5  -7   4         12.75         17.63         4.96 o                         
  -4  -7   4         85.76         92.64        11.36 o                         
  -3  -7   4          1.04          2.62         1.96 o                         
  -2  -7   4          1.11          8.28         2.87 o                         
  -1  -7   4          6.39         10.19         4.07 o                         
   0  -7   4         29.59         36.71         8.49 o                         
   1  -7   4         40.24         35.30         9.07 o                         
   2  -7   4        330.82        382.11        53.69 o                         
   3  -7   4        116.52        126.19        19.56 o                         
   4  -7   4         48.90         28.30        10.98 o                         
 -11  -6   4         17.51         25.52        10.64 o                         
 -10  -6   4         16.80          0.73         4.95 o                         
  -9  -6   4         11.11         19.86         4.73 o                         
  -8  -6   4          0.03         -3.51         3.75 o                         
  -7  -6   4          8.58          6.92         4.66 o                         
  -6  -6   4         61.50         63.95         9.23 o                         
  -5  -6   4        185.34        174.36        20.90 o                         
  -4  -6   4        203.17        207.36        22.68 o                         
  -3  -6   4        297.06        296.64        20.24 o                         
  -2  -6   4        551.18        522.45        22.45 o                         
  -1  -6   4       2177.83       2074.84        84.22 o                         
   0  -6   4       1328.50       1451.48        79.61 o                         
   1  -6   4       1054.61       1126.80       113.79 o                         
   2  -6   4       1340.10       1343.08        65.98 o                         
   3  -6   4        486.91        533.26        59.24 o                         
   4  -6   4        136.43        129.61        17.82 o                         
   5  -6   4         47.58         32.21        20.45 o                         
 -11  -5   4          2.75         -8.42         8.42 o                         
 -10  -5   4         30.89         45.07        17.50 o                         
  -9  -5   4         77.86        100.67        21.39 o                         
  -8  -5   4         95.51        109.61        17.14 o                         
  -7  -5   4         19.27         10.41         8.13 o                         
  -6  -5   4         35.03         42.49        10.03 o                         
  -5  -5   4          0.73         -1.70         3.02 o                         
  -4  -5   4          1.62          6.00         3.36 o                         
  -3  -5   4          2.67          0.86         1.16 o                         
  -2  -5   4        230.57        213.47        11.92 o                         
  -1  -5   4        708.25        674.40        24.57 o                         
   0  -5   4        206.20        175.08        38.48 o                         
   1  -5   4        214.16        195.56        17.04 o                         
   2  -5   4        199.70        199.34        25.80 o                         
   3  -5   4        200.79        233.30        46.19 o                         
   4  -5   4         20.31         21.77         6.22 o                         
   5  -5   4          1.28          6.78         3.26 o                         
   6  -5   4          3.82          1.16         4.37 o                         
   7  -5   4         35.47         36.34        10.39 o                         
 -11  -4   4         10.78         25.02         9.78 o                         
 -10  -4   4         82.55         81.46        17.44 o                         
  -9  -4   4        294.06        274.62        29.99 o                         
  -8  -4   4        198.46        208.17        17.56 o                         
  -7  -4   4        446.13        503.47        37.06 o                         
  -6  -4   4       1211.68       1302.67        56.59 o                         
  -5  -4   4       1108.04       1135.01        43.09 o                         
  -4  -4   4        799.02        775.06        34.20 o                         
  -3  -4   4        480.37        507.96        19.75 o                         
  -2  -4   4       2782.29       2813.35       128.74 o                         
  -1  -4   4       4214.43       4459.13        82.66 o                         
   0  -4   4       1727.51       1715.18        48.79 o                         
   1  -4   4        274.23        283.90        17.98 o                         
   2  -4   4         24.25         31.16         7.09 o                         
   3  -4   4        296.56        335.94        26.94 o                         
   4  -4   4         15.74         34.22        10.62 o                         
   5  -4   4         46.30         43.11        18.20 o                         
   6  -4   4         70.06         66.06        11.97 o                         
   7  -4   4         44.95         37.20        11.94 o                         
 -11  -3   4         13.42         -1.92         5.54 o                         
 -10  -3   4         12.66         14.10         4.93 o                         
  -9  -3   4        127.69        133.89        12.28 o                         
  -8  -3   4         33.82         53.35         8.12 o                         
  -7  -3   4        227.73        231.57        25.82 o                         
  -6  -3   4        552.25        539.27       100.05 o                         
  -5  -3   4       1125.91       1120.06        56.47 o                         
  -4  -3   4        393.19        426.34        17.85 o                         
  -3  -3   4         10.48          8.66         1.93 o                         
  -2  -3   4        163.71        155.15        10.79 o                         
  -1  -3   4         95.76         92.97         6.20 o                         
   0  -3   4        289.03        309.81        17.78 o                         
   1  -3   4          0.83          1.15         2.59 o                         
   2  -3   4         39.96         52.41         6.04 o                         
   3  -3   4          2.07          4.59         8.60 o                         
   4  -3   4        307.30        369.71        24.56 o                         
   5  -3   4       1056.31       1094.67        59.16 o                         
   6  -3   4        618.63        604.50        40.20 o                         
   7  -3   4         31.53         32.13         7.72 o                         
   8  -3   4          0.19          0.84         4.28 o                         
 -11  -2   4        105.58         92.03        28.34 o                         
 -10  -2   4        167.02        180.84        28.28 o                         
  -9  -2   4        327.88        349.15        34.24 o                         
  -8  -2   4        314.66        335.51        48.15 o                         
  -7  -2   4        572.14        548.58        50.59 o                         
  -6  -2   4       1275.40       1236.60        43.14 o                         
  -5  -2   4       3384.23       3527.78       240.77 o                         
  -4  -2   4       2149.75       2244.80        51.46 o                         
  -3  -2   4       1763.52       1865.71        83.97 o                         
  -2  -2   4       1819.37       2050.70        65.81 o                         
  -1  -2   4       1354.27       1376.12        52.18 o                         
   0  -2   4       1192.91       1294.17        40.75 o                         
   1  -2   4         91.42        111.13         8.92 o                         
   2  -2   4         82.50         99.95         7.36 o                         
   3  -2   4        105.04        133.88        11.49 o                         
   4  -2   4        116.23         95.14        16.27 o                         
   5  -2   4         26.57         26.46         6.11 o                         
   6  -2   4          9.27         13.15         9.13 o                         
   7  -2   4        102.22         99.95        19.79 o                         
   8  -2   4         45.72         48.07        10.38 o                         
   9  -2   4         26.14         23.64         9.78 o                         
 -11  -1   4         16.88          6.80         4.64 o                         
 -10  -1   4          7.87         14.17         8.67 o                         
  -9  -1   4         25.32         34.99         7.96 o                         
  -8  -1   4        152.14        152.21        28.05 o                         
  -7  -1   4          3.44          4.38         3.97 o                         
  -6  -1   4          0.45          9.36         4.84 o                         
  -5  -1   4         35.21         53.62         6.92 o                         
  -4  -1   4          3.92         10.52         2.78 o                         
  -3  -1   4        936.15        879.59        21.15 o                         
  -2  -1   4        643.64        634.71        14.44 o                         
  -1  -1   4        283.89        348.95        10.19 o                         
   0  -1   4        934.07       1091.47        23.67 o                         
   1  -1   4        198.53        158.17        10.06 o                         
   2  -1   4       1658.02       1698.40        28.68 o                         
   3  -1   4       1749.38       1703.77        33.90 o                         
   4  -1   4        104.45        121.52        11.92 o                         
   5  -1   4          1.26          0.81         2.36 o                         
   6  -1   4          0.54         11.19         5.07 o                         
   7  -1   4         34.59         44.74         7.82 o                         
   8  -1   4          1.30          6.51         3.45 o                         
   9  -1   4          9.36         12.62         6.75 o                         
  10  -1   4          7.13          6.83         4.98 o                         
 -11   0   4         46.73         29.98        11.34 o                         
 -10   0   4         60.40         52.79        12.86 o                         
  -9   0   4        177.58        151.52        23.81 o                         
  -8   0   4        775.65        744.06        50.40 o                         
  -7   0   4        168.62        174.01        10.99 o                         
  -6   0   4         17.22         10.34         7.36 o                         
  -5   0   4          1.54          2.25         1.67 o                         
  -4   0   4         46.02         41.90         5.07 o                         
  -3   0   4        104.55        111.52         7.68 o                         
  -2   0   4         28.79         39.51         2.99 o                         
  -1   0   4        173.46        174.76         7.33 o                         
   0   0   4          1.31          2.95         2.53 o                         
   1   0   4       1100.18       1079.54        39.07 o                         
   2   0   4         21.37         28.44         2.31 o                         
   3   0   4        426.29        411.29        12.92 o                         
   4   0   4       3012.65       3214.07        47.82 o                         
   5   0   4       2429.68       2455.01        36.02 o                         
   6   0   4        705.28        705.15        44.44 o                         
   7   0   4        447.71        469.64        30.41 o                         
   8   0   4        625.21        700.73        48.59 o                         
   9   0   4        343.52        415.51        26.76 o                         
  10   0   4        109.48        107.73        27.34 o                         
 -10   1   4         14.07         18.05         7.18 o                         
  -9   1   4         29.65         33.35         5.15 o                         
  -8   1   4          7.14          7.14         2.42 o                         
  -7   1   4          7.36          8.38         1.91 o                         
  -6   1   4        171.18        179.03        12.53 o                         
  -5   1   4        229.57        260.00        13.02 o                         
  -4   1   4        771.55        684.71        26.55 o                         
  -3   1   4       2703.42       2571.40        61.37 o                         
  -2   1   4       4161.87       4217.73        51.69 o                         
  -1   1   4         98.53         88.44         4.54 o                         
   0   1   4        222.40        209.35         5.82 o                         
   1   1   4       1518.38       1545.58        24.48 o                         
   2   1   4        182.05        190.43         6.17 o                         
   3   1   4          0.89          5.96         1.51 o                         
   4   1   4          2.38          4.58         1.89 o                         
   5   1   4        133.54        139.14         9.58 o                         
   6   1   4        355.04        380.30        19.47 o                         
   7   1   4         83.05         87.40         6.42 o                         
   8   1   4        431.22        411.86        28.64 o                         
   9   1   4        165.73        153.80        17.61 o                         
  10   1   4         36.96         16.20        17.39 o                         
  11   1   4          0.08         11.43         9.31 o                         
 -10   2   4          2.42         -0.35         3.43 o                         
  -9   2   4          0.03          4.11         2.60 o                         
  -8   2   4          6.66          5.53         3.25 o                         
  -7   2   4         61.65         42.95         7.40 o                         
  -6   2   4          0.07          1.12         1.72 o                         
  -5   2   4         76.09         58.92         6.51 o                         
  -4   2   4       1662.41       1690.26        62.68 o                         
  -3   2   4        927.89        952.74        39.21 o                         
  -2   2   4         30.01         27.94         4.75 o                         
  -1   2   4         54.24         89.45         5.07 o                         
   0   2   4       2275.33       2083.08        34.30 o                         
   1   2   4       2260.18       2193.40        41.11 o                         
   2   2   4       2877.48       2785.77        57.63 o                         
   3   2   4       2564.58       2547.14        63.54 o                         
   4   2   4       2366.26       2386.57        95.60 o                         
   5   2   4       3061.53       3196.47        90.16 o                         
   6   2   4       2486.73       2750.84        73.91 o                         
   7   2   4        772.32        809.49        28.62 o                         
   8   2   4        251.92        256.54        21.43 o                         
   9   2   4        139.50        127.15        15.73 o                         
  10   2   4        101.90        111.27        12.53 o                         
  11   2   4         26.46         23.21        18.14 o                         
 -10   3   4        113.11         94.50        19.56 o                         
  -9   3   4        141.40        137.97        17.40 o                         
  -8   3   4         30.08         21.96        15.96 o                         
  -7   3   4         19.86         11.07         3.70 o                         
  -6   3   4         17.79         13.57         3.40 o                         
  -5   3   4        548.94        506.98        29.48 o                         
  -4   3   4         84.57         69.42         5.45 o                         
  -3   3   4        120.49        101.94         7.45 o                         
  -2   3   4       3412.23       3366.78       177.12 o                         
  -1   3   4       3543.68       3333.48       212.51 o                         
   0   3   4       3075.66       3086.24        64.36 o                         
   1   3   4        149.05        123.35         6.42 o                         
   2   3   4         69.09         88.49         4.29 o                         
   3   3   4        389.58        419.68        22.95 o                         
   4   3   4         39.72         57.37         3.90 o                         
   5   3   4       1588.83       1662.27        32.81 o                         
   6   3   4        353.04        307.68        20.15 o                         
   7   3   4          0.21         -1.56         1.56 o                         
   8   3   4        189.70        195.60        16.31 o                         
   9   3   4         49.56         53.35         6.69 o                         
  10   3   4         39.45         34.78         6.45 o                         
  11   3   4         41.95         55.64        21.45 o                         
  -9   4   4         22.54         16.65         6.73 o                         
  -8   4   4          3.17          3.30         1.78 o                         
  -7   4   4        153.60        162.43        15.27 o                         
  -6   4   4        483.01        551.71        51.93 o                         
  -5   4   4        574.49        571.18        44.80 o                         
  -4   4   4        835.80        846.72        40.06 o                         
  -3   4   4       2268.55       2219.54        93.33 o                         
  -2   4   4       1868.66       1900.26        68.39 o                         
  -1   4   4       2894.83       3075.74       270.96 o                         
   0   4   4       6145.49       6396.30       359.61 o                         
   1   4   4       7518.77       7615.06       161.60 o                         
   2   4   4       4555.54       4671.70        67.79 o                         
   3   4   4       3348.38       3356.26       106.22 o                         
   4   4   4        943.74        983.48        36.09 o                         
   5   4   4        702.80        722.39        23.17 o                         
   6   4   4         79.07         80.22         6.22 o                         
   7   4   4          2.87          5.27         2.55 o                         
   8   4   4         53.79         57.93         7.35 o                         
   9   4   4          1.64          2.73         1.50 o                         
  10   4   4         27.49         30.22         7.54 o                         
  11   4   4          0.81          5.33         5.17 o                         
  12   4   4          6.54          1.43         6.61 o                         
  -8   5   4          0.53          4.34         7.01 o                         
  -7   5   4         13.75         13.31         8.51 o                         
  -6   5   4         55.02         52.51         6.50 o                         
  -5   5   4         49.95         46.78         5.64 o                         
  -4   5   4          8.82          9.53         2.05 o                         
  -3   5   4       1513.10       1554.09        57.54 o                         
  -2   5   4        845.05        823.86        29.23 o                         
  -1   5   4        476.14        483.77        37.39 o                         
   0   5   4        193.27        196.03        18.16 o                         
   1   5   4        677.94        625.73        20.20 o                         
   2   5   4         34.23         39.78         4.40 o                         
   3   5   4        458.08        473.26        18.49 o                         
   4   5   4         98.28         87.76         4.88 o                         
   5   5   4        874.26        866.37        30.11 o                         
   6   5   4        301.81        295.35        14.58 o                         
   7   5   4         42.60         32.32         7.04 o                         
   8   5   4         52.27         56.92        11.72 o                         
   9   5   4        285.27        287.97        23.99 o                         
  10   5   4        132.59        150.07        20.64 o                         
  11   5   4         64.00         62.63        16.38 o                         
  12   5   4         62.52         83.79        17.49 o                         
  -8   6   4        112.62        104.94         9.95 o                         
  -7   6   4        423.91        441.80        44.85 o                         
  -6   6   4       1036.08       1117.17        65.28 o                         
  -5   6   4        853.23        891.26        23.01 o                         
  -4   6   4        232.89        217.32        17.75 o                         
  -3   6   4        208.31        207.44        18.95 o                         
  -2   6   4        371.35        340.94        36.37 o                         
  -1   6   4        904.84        848.46        42.24 o                         
   0   6   4        818.09        738.41        39.38 o                         
   1   6   4        379.03        387.53        27.30 o                         
   2   6   4        252.95        241.66        24.00 o                         
   3   6   4          7.68          8.83         1.75 o                         
   4   6   4         61.49         76.53         4.08 o                         
   5   6   4         36.32         35.79         8.77 o                         
   6   6   4        188.94        183.00        10.59 o                         
   7   6   4         24.41         26.36         7.60 o                         
   8   6   4          2.78         -0.33         3.03 o                         
   9   6   4         14.89         18.68         7.63 o                         
  10   6   4         50.10         62.09        14.98 o                         
  11   6   4        146.94        187.61        26.16 o                         
  12   6   4         42.13         49.96        13.84 o                         
  -7   7   4         36.68         12.09        12.84 o                         
  -6   7   4        130.22        144.50        22.62 o                         
  -5   7   4         65.98         65.11        11.34 o                         
  -4   7   4         96.09         86.78        13.56 o                         
  -3   7   4          2.05          4.45         2.40 o                         
  -2   7   4         63.31         55.03         9.69 o                         
  -1   7   4        111.78         90.08         8.26 o                         
   0   7   4        925.06        913.81        65.56 o                         
   1   7   4       1745.25       1703.52        54.21 o                         
   2   7   4       2349.62       2449.23        67.94 o                         
   3   7   4       1447.49       1476.25        42.90 o                         
   4   7   4        289.24        280.45        22.76 o                         
   5   7   4          6.31          3.41         1.14 o                         
   6   7   4          0.67         -0.05         1.82 o                         
   7   7   4         94.50         74.04         6.06 o                         
   8   7   4        145.94        148.35        17.66 o                         
   9   7   4         19.21         31.89         8.54 o                         
  10   7   4          5.68         13.29         6.30 o                         
  11   7   4        156.86        166.92        26.30 o                         
  12   7   4         85.47         72.53        25.98 o                         
  -6   8   4         90.92         42.81        35.94 o                         
  -5   8   4         55.47         35.33        10.49 o                         
  -4   8   4         10.17         12.19         8.55 o                         
  -3   8   4          0.94         -3.21         5.18 o                         
  -2   8   4        312.82        391.60        29.59 o                         
  -1   8   4        137.29        118.51        13.78 o                         
   0   8   4         26.45         29.33         5.13 o                         
   1   8   4         16.58         10.78         8.29 o                         
   2   8   4         16.79         20.05         4.14 o                         
   3   8   4          4.38          5.29         1.41 o                         
   4   8   4         61.40         67.46         7.12 o                         
   5   8   4        315.83        284.36        27.96 o                         
   6   8   4         49.12         64.95        10.53 o                         
   7   8   4        107.95        104.10        17.01 o                         
   8   8   4        622.64        678.62        56.13 o                         
   9   8   4        743.44        819.25        92.04 o                         
  10   8   4        384.11        424.22        38.13 o                         
  11   8   4        347.31        352.75        45.79 o                         
  12   8   4        382.95        413.67        41.02 o                         
  -5   9   4          0.16         20.73        15.78 o                         
  -4   9   4         47.58         30.56         9.04 o                         
  -3   9   4        196.12        195.43        28.86 o                         
  -2   9   4        231.37        229.92        19.27 o                         
  -1   9   4        149.26        149.75        22.70 o                         
   0   9   4         49.15         51.51         7.67 o                         
   1   9   4         78.86         75.90         7.85 o                         
   2   9   4        105.33        110.46        13.57 o                         
   3   9   4         61.50         64.92         7.08 o                         
   4   9   4         61.98         44.99         8.09 o                         
   5   9   4         47.80         55.13         6.82 o                         
   6   9   4         53.95         58.02         8.16 o                         
   7   9   4        215.49        240.39        18.64 o                         
   8   9   4        278.60        286.80        28.95 o                         
   9   9   4        197.91        196.51        27.53 o                         
  10   9   4        115.90        141.83        19.14 o                         
  11   9   4         24.25         20.65         7.87 o                         
  12   9   4         31.47         51.60        12.62 o                         
  -4  10   4          4.64         -2.12         5.41 o                         
  -3  10   4          0.85          7.53         5.00 o                         
  -2  10   4          8.30          0.15         2.80 o                         
  -1  10   4         15.13          4.48         4.95 o                         
   0  10   4        140.54        144.79        14.69 o                         
   2  10   4        396.20        376.44        56.70 o                         
   3  10   4        490.06        522.03        27.94 o                         
   4  10   4        771.27        758.61        48.63 o                         
   5  10   4        939.95       1020.94        44.82 o                         
   6  10   4       1174.59       1180.43        43.02 o                         
   7  10   4       1053.47       1126.52        62.05 o                         
   8  10   4        484.74        513.87        42.67 o                         
   9  10   4        319.04        298.22        21.24 o                         
  10  10   4        328.81        293.18        26.69 o                         
  11  10   4        197.74        273.32        18.91 o                         
  -2  11   4         26.30         27.66        13.16 o                         
  -1  11   4         11.76         17.15         7.00 o                         
   0  11   4          1.57          4.56         4.03 o                         
   1  11   4         52.62         40.61         7.78 o                         
   2  11   4          8.65          3.96         8.02 o                         
   4  11   4        659.79        676.03        26.38 o                         
   5  11   4        588.94        582.48        40.08 o                         
   6  11   4        685.72        630.57        54.70 o                         
   7  11   4         82.16         85.62         9.18 o                         
   8  11   4          9.31         11.89        11.96 o                         
   9  11   4          7.25          7.36         5.71 o                         
  10  11   4         29.02         22.80        13.67 o                         
  11  11   4          2.25         15.75         9.60 o                         
   0  12   4        226.21        233.01        20.39 o                         
   1  12   4        322.70        281.88        26.50 o                         
   2  12   4        266.28        227.96        29.35 o                         
   3  12   4        327.66        321.97        23.87 o                         
   5  12   4        362.14        310.72        34.00 o                         
   6  12   4        541.23        549.21        40.15 o                         
   7  12   4        266.87        300.95        19.73 o                         
   8  12   4        131.37        136.37        22.36 o                         
   9  12   4         80.52         76.90        18.38 o                         
  10  12   4         50.14         45.88        12.07 o                         
   2  13   4        103.54         96.28        10.30 o                         
   3  13   4         42.67         26.28        11.72 o                         
   4  13   4         14.57         11.90         5.27 o                         
   5  13   4          0.24          1.91        11.55 o                         
   6  13   4         13.18         -2.95         6.71 o                         
   7  13   4         10.43         14.70        18.79 o                         
   8  13   4          6.12          3.07         6.95 o                         
  -8  -9   5        190.72        169.65        15.57 o                         
  -7  -9   5        150.26        162.26        20.39 o                         
  -6  -9   5        107.28        116.46        16.91 o                         
  -5  -9   5        279.92        295.57        41.12 o                         
  -4  -9   5        385.63        291.89        30.11 o                         
  -3  -9   5        363.47        404.07        50.15 o                         
  -2  -9   5        209.11        244.39        14.81 o                         
  -1  -9   5         93.05         90.15        19.76 o                         
   0  -9   5          0.29          3.55         4.95 o                         
  -9  -8   5         83.37         71.07        11.42 o                         
  -8  -8   5        137.19        105.23        15.33 o                         
  -7  -8   5         74.21         53.44        18.04 o                         
  -6  -8   5         64.32         61.56        13.50 o                         
  -5  -8   5         72.77         62.29        13.06 o                         
  -4  -8   5          2.58          1.74         2.91 o                         
  -3  -8   5        114.39        126.96        11.36 o                         
  -2  -8   5         55.90         79.92        15.66 o                         
  -1  -8   5         62.25         73.52        17.09 o                         
   0  -8   5        181.24        177.04        27.83 o                         
   1  -8   5         70.43         76.89        16.91 o                         
   2  -8   5         23.48         36.01        10.07 o                         
 -10  -7   5        175.97        183.32        15.58 o                         
  -9  -7   5        307.26        342.97        23.24 o                         
  -8  -7   5        240.72        248.19        43.96 o                         
  -7  -7   5        242.05        258.15        25.00 o                         
  -6  -7   5        213.89        240.43        32.43 o                         
  -5  -7   5        164.82        163.03        11.71 o                         
  -4  -7   5         53.54         47.74         7.61 o                         
  -3  -7   5         11.45         11.11         4.20 o                         
  -2  -7   5        141.11        110.18        12.78 o                         
  -1  -7   5          4.99          3.10         9.02 o                         
   0  -7   5         34.91         45.72        11.79 o                         
   1  -7   5         22.94         17.85         9.55 o                         
   2  -7   5         36.55         30.64        13.25 o                         
   3  -7   5         31.21         17.85         9.96 o                         
 -10  -6   5         63.91         95.00        23.28 o                         
  -9  -6   5         53.11         55.03        11.32 o                         
  -8  -6   5          0.01          6.71         7.36 o                         
  -7  -6   5         19.17         13.63         5.71 o                         
  -6  -6   5        186.01        206.99        24.12 o                         
  -5  -6   5        575.57        588.61        41.23 o                         
  -4  -6   5        388.10        396.02        29.16 o                         
  -3  -6   5        127.80        118.21        12.96 o                         
  -2  -6   5          1.86          3.03         4.58 o                         
  -1  -6   5         16.18          1.20         7.66 o                         
   0  -6   5          4.77         31.32         8.28 o                         
   1  -6   5        330.87        292.81        29.65 o                         
   2  -6   5         87.41        103.67        21.45 o                         
   3  -6   5         17.33         20.76        19.50 o                         
   4  -6   5         29.24         23.29        10.25 o                         
   5  -6   5          2.29          1.79         5.19 o                         
 -11  -5   5         19.01         23.28         8.76 o                         
 -10  -5   5         53.43         55.74        12.88 o                         
  -9  -5   5         11.92         10.66         5.48 o                         
  -8  -5   5         16.47         16.23         7.05 o                         
  -7  -5   5         34.40         31.74        10.26 o                         
  -6  -5   5          1.04          5.58         5.24 o                         
  -5  -5   5         39.92         15.32        10.61 o                         
  -4  -5   5        210.47        199.92        17.56 o                         
  -3  -5   5         56.16         52.56         7.78 o                         
  -2  -5   5          4.88          6.73         3.75 o                         
  -1  -5   5        150.76        133.38        19.20 o                         
   0  -5   5        496.20        536.85        53.11 o                         
   1  -5   5        597.50        624.99        38.98 o                         
   2  -5   5        863.73        886.92        72.01 o                         
   3  -5   5        890.80        909.92        75.43 o                         
   4  -5   5        273.04        329.54        26.64 o                         
   5  -5   5         71.14         91.30        19.08 o                         
   6  -5   5         92.41         95.58        19.50 o                         
 -11  -4   5         12.17         11.29         6.30 o                         
 -10  -4   5         14.94         22.10         8.24 o                         
  -9  -4   5        168.62        176.12        13.64 o                         
  -8  -4   5        274.95        301.18        32.11 o                         
  -7  -4   5        831.90        899.66       115.64 o                         
  -6  -4   5        529.01        594.61        45.18 o                         
  -5  -4   5        135.31        145.14        10.83 o                         
  -4  -4   5          3.18          4.24         3.78 o                         
  -3  -4   5          4.99          3.86         2.03 o                         
  -2  -4   5        195.78        165.65        12.21 o                         
  -1  -4   5        210.60        205.22        11.68 o                         
   0  -4   5          9.10          1.05         2.46 o                         
   1  -4   5        105.72        132.94        12.26 o                         
   2  -4   5        255.73        234.78        20.28 o                         
   3  -4   5       1311.70       1372.96        58.18 o                         
   4  -4   5        626.36        706.18        55.13 o                         
   5  -4   5          5.63         16.38         5.35 o                         
   6  -4   5          6.32         11.95         6.84 o                         
   7  -4   5          2.93          6.27         8.72 o                         
 -11  -3   5         30.24         16.72        11.30 o                         
 -10  -3   5         24.40         41.70        13.83 o                         
  -9  -3   5        106.23        132.70        19.21 o                         
  -8  -3   5         99.51         99.79        20.38 o                         
  -7  -3   5         31.48         39.90         7.13 o                         
  -6  -3   5         40.37         34.55         6.13 o                         
  -5  -3   5        253.96        228.27        16.23 o                         
  -4  -3   5        265.76        295.04        15.87 o                         
  -3  -3   5        946.77        987.75        52.01 o                         
  -2  -3   5       2148.40       2321.43        70.77 o                         
  -1  -3   5       4176.01       4445.75       148.33 o                         
   0  -3   5       2620.63       2543.96        93.84 o                         
   1  -3   5       1751.63       1727.30       120.87 o                         
   2  -3   5        121.76        153.11        14.92 o                         
   3  -3   5        396.08        407.00        33.36 o                         
   4  -3   5       1651.15       1631.82        99.84 o                         
   5  -3   5        892.96        980.57        34.17 o                         
   6  -3   5        495.79        493.37        49.70 o                         
   7  -3   5         60.86         53.93        14.56 o                         
   8  -3   5        155.46        166.40        11.38 o                         
 -11  -2   5         88.80         92.72        20.37 o                         
 -10  -2   5        107.18         87.78        14.04 o                         
  -9  -2   5         30.97         16.29         5.90 o                         
  -8  -2   5          0.66          1.87         7.89 o                         
  -7  -2   5          1.35          2.00         2.83 o                         
  -6  -2   5          3.52         10.83         2.18 o                         
  -5  -2   5        286.07        314.46        18.19 o                         
  -4  -2   5       1096.73       1171.25        46.75 o                         
  -3  -2   5       1242.95       1210.23        53.73 o                         
  -2  -2   5       1422.32       1439.32        44.56 o                         
  -1  -2   5        116.68         96.28         5.54 o                         
   0  -2   5        993.60        965.78        29.11 o                         
   1  -2   5        542.45        566.95        26.78 o                         
   2  -2   5        229.49        214.47        30.77 o                         
   3  -2   5          3.48          5.50         7.30 o                         
   4  -2   5          4.24          3.06         1.90 o                         
   5  -2   5        122.17        130.62        19.07 o                         
   6  -2   5        368.92        381.39        37.79 o                         
   7  -2   5        120.69        126.71        13.89 o                         
   8  -2   5         14.04         14.62         5.36 o                         
   9  -2   5          2.93         12.37         7.30 o                         
 -11  -1   5          6.93          1.15        10.90 o                         
 -10  -1   5         29.68         22.21         9.33 o                         
  -9  -1   5        150.10        169.58        24.41 o                         
  -8  -1   5        358.54        395.16        80.75 o                         
  -7  -1   5        691.07        672.57        36.53 o                         
  -6  -1   5       1019.64        952.70        32.88 o                         
  -5  -1   5       3207.65       3157.94       108.19 o                         
  -4  -1   5       7341.89       7096.19       166.28 o                         
  -3  -1   5       6610.84       6580.74        94.77 o                         
  -2  -1   5       3249.81       3272.92        59.52 o                         
  -1  -1   5        162.44        155.37        10.80 o                         
   0  -1   5       2690.66       2580.23        65.67 o                         
   1  -1   5        773.09        784.50        27.99 o                         
   2  -1   5        420.61        403.85        21.69 o                         
   3  -1   5        349.45        360.62        28.88 o                         
   4  -1   5        326.12        327.29        20.95 o                         
   5  -1   5         88.17         98.86        14.73 o                         
   6  -1   5        447.73        515.07        43.06 o                         
   7  -1   5         24.33         22.96         6.96 o                         
   8  -1   5          0.92         -1.21         2.65 o                         
   9  -1   5         21.41         16.37         9.09 o                         
 -11   0   5         19.50         16.81         9.56 o                         
 -10   0   5         12.13         -0.61         6.19 o                         
  -9   0   5          2.05          1.56         2.95 o                         
  -8   0   5        235.09        180.80        19.62 o                         
  -7   0   5        215.57        213.75        19.14 o                         
  -6   0   5        155.53        165.25        11.15 o                         
  -5   0   5        609.10        585.92        21.37 o                         
  -4   0   5       1548.06       1483.99        48.57 o                         
  -3   0   5       1455.82       1388.17        40.88 o                         
  -2   0   5          0.83          6.28         2.94 o                         
  -1   0   5          4.26         11.58         3.97 o                         
   0   0   5        107.88        122.79         9.07 o                         
   1   0   5        117.82        103.45         6.92 o                         
   2   0   5         21.06         17.16         3.60 o                         
   3   0   5       2243.57       2431.55        51.85 o                         
   4   0   5       1643.27       1742.00        34.63 o                         
   5   0   5        284.33        311.19        42.31 o                         
   6   0   5        501.45        558.03        26.05 o                         
   7   0   5        363.40        391.27        31.36 o                         
   8   0   5        214.85        191.17        28.17 o                         
   9   0   5          0.17         -3.82         3.82 o                         
  10   0   5         30.63         30.21        11.61 o                         
 -10   1   5        221.09        201.61        26.22 o                         
  -9   1   5        301.26        318.10        38.54 o                         
  -8   1   5       1105.24       1154.00        54.49 o                         
  -7   1   5       1033.56       1033.54        60.44 o                         
  -6   1   5        478.52        475.93        17.46 o                         
  -5   1   5        233.99        218.56        11.03 o                         
  -4   1   5        814.17        773.11        29.98 o                         
  -3   1   5       1842.55       1905.08        29.06 o                         
  -2   1   5        424.13        331.73         8.61 o                         
  -1   1   5        388.41        375.92        13.35 o                         
   0   1   5        539.13        576.26        13.18 o                         
   1   1   5        147.65        125.77         8.09 o                         
   2   1   5         17.65          7.33         1.85 o                         
   3   1   5          4.98          6.53         2.02 o                         
   4   1   5        135.16        142.17         8.76 o                         
   5   1   5         69.69         65.10         7.45 o                         
   6   1   5        299.61        290.20        20.85 o                         
   7   1   5          2.04          4.63         1.49 o                         
   8   1   5         10.72          6.75         2.89 o                         
   9   1   5        252.50        266.93        28.54 o                         
  10   1   5        133.83        144.16        36.35 o                         
 -10   2   5         81.95        102.74        31.82 o                         
  -9   2   5         99.46        103.16        16.93 o                         
  -8   2   5        103.52        106.07        15.80 o                         
  -7   2   5         84.25        101.70         9.47 o                         
  -6   2   5          5.90          3.05         1.53 o                         
  -5   2   5        337.15        290.92        14.41 o                         
  -4   2   5         43.35         43.11         3.85 o                         
  -3   2   5         15.99          7.20         3.20 o                         
  -2   2   5        305.55        307.17        18.19 o                         
  -1   2   5       3616.43       3508.98        79.05 o                         
   0   2   5       6492.23       6377.01        70.98 o                         
   1   2   5        967.88        903.44        16.62 o                         
   2   2   5       2132.38       2192.39        30.48 o                         
   3   2   5       1785.15       1827.70        31.35 o                         
   4   2   5        424.19        409.27        12.52 o                         
   5   2   5         21.20         20.08         4.40 o                         
   6   2   5        120.01        116.96        11.82 o                         
   7   2   5          5.00          6.21         8.19 o                         
   8   2   5        215.16        194.92        18.06 o                         
   9   2   5        352.02        301.11        31.76 o                         
  10   2   5        173.28        142.36        23.22 o                         
  -9   3   5        147.46        145.46        26.51 o                         
  -8   3   5         40.39         34.79         5.53 o                         
  -7   3   5        205.60        196.07        20.45 o                         
  -6   3   5        304.54        313.93        24.24 o                         
  -5   3   5          7.32          6.87         4.38 o                         
  -4   3   5         58.33         56.03         5.91 o                         
  -3   3   5         20.95         10.78         1.17 o                         
  -2   3   5         61.97         42.83         7.90 o                         
  -1   3   5       2953.12       3148.67       112.69 o                         
   0   3   5       2279.15       2413.33        68.68 o                         
   1   3   5        291.32        266.80         8.12 o                         
   2   3   5       1626.47       1650.73        43.25 o                         
   3   3   5       3000.21       2980.45        78.75 o                         
   4   3   5         35.64         27.65         4.08 o                         
   5   3   5        598.87        528.41        18.32 o                         
   6   3   5       1583.90       1620.84        56.28 o                         
   7   3   5       1491.38       1601.32        43.69 o                         
   8   3   5       1072.89       1099.93        38.66 o                         
   9   3   5        766.09        873.55        41.37 o                         
  10   3   5        831.14        656.87        61.82 o                         
  11   3   5        210.51        271.40        23.56 o                         
  -9   4   5         12.17         12.95         6.40 o                         
  -8   4   5        116.68        121.23        21.98 o                         
  -7   4   5          6.15          4.81         2.13 o                         
  -6   4   5          9.78         14.80         4.05 o                         
  -5   4   5         93.21        102.43        15.92 o                         
  -4   4   5        618.30        543.11        54.60 o                         
  -3   4   5        308.56        288.73        32.58 o                         
  -2   4   5        410.68        404.11        18.83 o                         
  -1   4   5        922.68        914.44        28.33 o                         
   0   4   5        246.93        229.61        35.18 o                         
   1   4   5          9.01          2.79         2.03 o                         
   2   4   5         62.09         77.20         5.67 o                         
   3   4   5        421.90        398.35         9.86 o                         
   4   4   5         18.79         18.94         1.89 o                         
   5   4   5        204.40        189.35        11.75 o                         
   6   4   5        436.01        458.42        22.56 o                         
   7   4   5       1118.90       1089.63        43.76 o                         
   8   4   5        459.18        448.98        27.22 o                         
   9   4   5         74.12         72.83         9.10 o                         
  10   4   5        206.59        207.12        16.74 o                         
  11   4   5          1.33          2.57         9.13 o                         
  12   4   5          0.87          6.00         8.73 o                         
  -8   5   5         14.21         17.65        10.10 o                         
  -7   5   5          9.23         18.50         8.78 o                         
  -6   5   5         23.04         21.87         6.66 o                         
  -5   5   5          3.33          3.15         3.03 o                         
  -4   5   5         56.83         24.62         6.72 o                         
  -3   5   5        248.14        263.38        27.65 o                         
  -2   5   5       1084.91       1033.96        72.83 o                         
  -1   5   5        874.78        841.23        43.50 o                         
   0   5   5        588.48        578.92        23.83 o                         
   1   5   5        931.64        963.30        36.73 o                         
   2   5   5       7104.43       7213.48       126.70 o                         
   3   5   5       5097.08       4980.33       139.47 o                         
   4   5   5       4966.65       4976.39       161.13 o                         
   5   5   5       3330.02       3327.82        94.13 o                         
   6   5   5       1594.50       1615.45        56.32 o                         
   7   5   5        739.17        717.30        27.72 o                         
   8   5   5        198.43        187.98        23.49 o                         
   9   5   5        177.43        188.50        20.15 o                         
  10   5   5        196.22        208.97        28.84 o                         
  11   5   5        104.90        116.96        20.66 o                         
  12   5   5         29.52         14.48         8.97 o                         
  -8   6   5         34.79         31.34        10.81 o                         
  -7   6   5        212.00        208.66        26.38 o                         
  -6   6   5        105.11        111.34        30.11 o                         
  -5   6   5         63.58         62.34         9.32 o                         
  -4   6   5        149.85        164.70        18.84 o                         
  -3   6   5          2.75          3.48         4.12 o                         
  -2   6   5        436.73        455.55        38.61 o                         
  -1   6   5        657.91        719.21        51.87 o                         
   0   6   5        239.27        263.06        21.80 o                         
   1   6   5         66.27         71.97         4.23 o                         
   2   6   5       1718.77       1680.52        52.85 o                         
   3   6   5       1371.97       1266.56        30.45 o                         
   4   6   5       1703.47       1654.30        45.29 o                         
   5   6   5        312.47        307.28        23.49 o                         
   6   6   5        420.46        384.07        34.17 o                         
   7   6   5        454.94        421.24        23.57 o                         
   8   6   5          6.90          6.61         3.75 o                         
   9   6   5         93.35         90.24        14.37 o                         
  10   6   5        412.01        399.78        41.50 o                         
  11   6   5        138.34        138.27        20.98 o                         
  12   6   5        158.29        139.88        19.10 o                         
  -7   7   5          5.72          5.40         6.83 o                         
  -6   7   5        115.68        132.73        33.88 o                         
  -5   7   5        295.76        285.03        42.20 o                         
  -4   7   5        372.83        420.67        23.22 o                         
  -3   7   5        108.82        141.91        19.95 o                         
  -2   7   5        240.94        242.54        61.64 o                         
  -1   7   5        901.28        907.63        79.45 o                         
   0   7   5       1470.08       1598.88        85.38 o                         
   1   7   5       4375.86       4639.09       269.52 o                         
   2   7   5       5439.21       5689.72       260.41 o                         
   3   7   5       3262.23       3389.99        85.10 o                         
   4   7   5        886.47        826.82        43.24 o                         
   5   7   5          8.66         10.33         3.24 o                         
   6   7   5          0.83          0.98         2.04 o                         
   7   7   5        104.99        104.35         7.60 o                         
   8   7   5        385.26        336.50        32.16 o                         
   9   7   5        142.19        135.86        19.31 o                         
  10   7   5          8.81          1.41         9.60 o                         
  11   7   5          0.95         -2.51         3.54 o                         
  12   7   5         30.27         46.12        13.20 o                         
  -6   8   5         17.62         11.76         6.39 o                         
  -5   8   5        104.77        120.76        18.75 o                         
  -4   8   5        224.59        262.90        21.65 o                         
  -3   8   5         99.25        114.31        11.29 o                         
  -2   8   5        121.00        116.23        15.65 o                         
  -1   8   5        381.18        478.24        46.50 o                         
   0   8   5         13.61         12.54         3.50 o                         
   1   8   5          4.53          4.69         5.89 o                         
   2   8   5          0.52          1.51         4.19 o                         
   3   8   5        185.58        166.67        16.99 o                         
   4   8   5         15.14         17.13         3.66 o                         
   5   8   5         82.86         84.35         5.65 o                         
   6   8   5         41.62         35.37         6.34 o                         
   7   8   5        349.70        369.94        32.93 o                         
   8   8   5        303.30        323.31        39.71 o                         
   9   8   5        260.45        265.01        48.15 o                         
  10   8   5        102.35        104.06        12.80 o                         
  11   8   5         37.95         22.58        12.25 o                         
  12   8   5          2.77          2.87         5.45 o                         
  -5   9   5        259.14        263.63        19.02 o                         
  -4   9   5        496.07        566.49        55.86 o                         
  -3   9   5        366.60        364.88        42.13 o                         
  -2   9   5        491.64        494.07        34.21 o                         
  -1   9   5        829.02        894.92        75.53 o                         
   0   9   5        750.82        802.71        58.86 o                         
   1   9   5        134.44        163.32        20.34 o                         
   2   9   5          0.69          1.94         2.79 o                         
   3   9   5         19.71         18.63         4.11 o                         
   4   9   5          7.80          8.26         5.35 o                         
   5   9   5         14.88          9.32         3.20 o                         
   6   9   5         10.91          5.31         5.30 o                         
   7   9   5          0.26          2.60         1.71 o                         
   8   9   5         44.05         43.50         7.12 o                         
   9   9   5         14.66          9.39         6.01 o                         
  10   9   5         15.72          0.20         2.27 o                         
  11   9   5          5.27         21.87        11.35 o                         
  12   9   5         63.00         69.09        11.27 o                         
  -4  10   5        116.78         97.38        16.50 o                         
  -3  10   5         63.60         70.54        26.52 o                         
  -2  10   5          7.55         10.15         5.66 o                         
  -1  10   5         45.80         31.25         6.60 o                         
   0  10   5         16.38         21.34        12.49 o                         
   1  10   5        123.66        130.80        19.05 o                         
   2  10   5         32.22         27.24         4.74 o                         
   3  10   5         23.82         26.29         4.14 o                         
   4  10   5        128.21        131.74        14.19 o                         
   5  10   5        165.45        175.24        12.15 o                         
   6  10   5        400.67        431.37        23.72 o                         
   7  10   5        199.00        169.48        16.41 o                         
   8  10   5         75.26         66.91        15.66 o                         
   9  10   5          0.73          0.05         3.62 o                         
  10  10   5          1.07          8.64         4.21 o                         
  11  10   5         11.02         15.95        13.02 o                         
  -2  11   5          0.54          2.87         5.26 o                         
  -1  11   5          0.65         -2.15         3.05 o                         
   0  11   5        101.60         89.99        12.07 o                         
   1  11   5         48.57         63.76        11.06 o                         
   2  11   5         10.85         18.54         7.72 o                         
   3  11   5          8.86          5.50         3.45 o                         
   4  11   5          6.98          3.18         4.69 o                         
   5  11   5          0.24          4.92         4.95 o                         
   6  11   5         18.69         17.89         4.83 o                         
   7  11   5        383.04        357.33        48.91 o                         
   8  11   5        196.45        182.01        20.61 o                         
   9  11   5        150.72        188.33        32.35 o                         
  10  11   5        142.92        170.31        24.57 o                         
  11  11   5         98.55         97.88        11.79 o                         
  -1  12   5        157.22        133.85        32.00 o                         
   0  12   5         64.01         51.69        11.14 o                         
   1  12   5          4.06          3.69         4.89 o                         
   2  12   5         12.05         19.25         6.27 o                         
   3  12   5         15.14         21.33         9.19 o                         
   4  12   5          3.46         10.52         5.61 o                         
   5  12   5          2.16          0.75         2.03 o                         
   6  12   5          2.76          4.32         3.01 o                         
   7  12   5         35.37         25.52         8.54 o                         
   8  12   5         43.87         51.17        12.11 o                         
   9  12   5         33.00         52.10        13.82 o                         
  10  12   5         27.04         26.19        24.57 o                         
   2  13   5         22.81         23.79        16.14 o                         
   3  13   5         72.63         75.28        15.00 o                         
   4  13   5        211.87        208.59        15.73 o                         
   5  13   5        201.85        180.93        16.97 o                         
   6  13   5        322.22        317.51        39.37 o                         
   7  13   5        190.60        220.96        28.17 o                         
   8  13   5        222.77        230.44        18.84 o                         
  -6  -9   6          0.21         -5.41         7.31 o                         
  -5  -9   6         17.69         23.21         6.24 o                         
  -4  -9   6          0.01         -1.17         6.61 o                         
  -3  -9   6          3.58          5.25         7.36 o                         
  -8  -8   6         42.70         63.76        19.50 o                         
  -7  -8   6        156.63        138.56        11.86 o                         
  -6  -8   6         40.70         47.01        17.31 o                         
  -5  -8   6        250.86        247.61        33.34 o                         
  -4  -8   6        412.74        411.34        38.34 o                         
  -3  -8   6        382.59        354.15        41.66 o                         
  -2  -8   6        342.49        397.60        50.92 o                         
  -1  -8   6        546.84        591.16        30.72 o                         
   0  -8   6        374.81        338.84        30.96 o                         
   1  -8   6        128.37        114.76        13.96 o                         
  -9  -7   6          0.23         -4.36         6.71 o                         
  -8  -7   6         64.94         61.64        24.40 o                         
  -7  -7   6        185.10        199.08        32.29 o                         
  -6  -7   6         48.13         51.79        18.73 o                         
  -5  -7   6        217.04        192.51        16.70 o                         
  -4  -7   6         69.25         60.92         8.77 o                         
  -3  -7   6         23.62         26.43        16.91 o                         
  -2  -7   6          0.47          2.21         9.25 o                         
  -1  -7   6         96.68         85.20        13.27 o                         
   0  -7   6        118.15        128.35        20.81 o                         
   1  -7   6          0.03         19.89         7.82 o                         
   2  -7   6         15.29          2.48        14.07 o                         
 -10  -6   6        124.99        143.12        18.62 o                         
  -9  -6   6        137.39        170.12        18.62 o                         
  -8  -6   6        148.54        153.38        25.32 o                         
  -7  -6   6        355.56        347.97        30.75 o                         
  -6  -6   6       1259.64       1367.82       120.96 o                         
  -5  -6   6       1771.91       1897.52        83.71 o                         
  -4  -6   6       1147.91       1144.22        32.30 o                         
  -3  -6   6        676.52        686.47        34.14 o                         
  -2  -6   6        378.32        395.15        40.13 o                         
  -1  -6   6        104.62        110.32        12.49 o                         
   0  -6   6         27.01         19.82         7.59 o                         
   1  -6   6          1.44          1.98         5.18 o                         
   2  -6   6         15.27         12.89         6.07 o                         
   3  -6   6         12.26         12.85        11.25 o                         
   4  -6   6          3.29          1.75         6.72 o                         
 -10  -5   6         48.54         55.48        12.55 o                         
  -9  -5   6        229.75        217.81        22.34 o                         
  -8  -5   6        186.68        184.37        24.63 o                         
  -7  -5   6        160.07        162.53        22.85 o                         
  -6  -5   6        258.76        292.05        34.94 o                         
  -5  -5   6          3.53          2.58         2.08 o                         
  -4  -5   6          6.95          6.30         5.90 o                         
  -3  -5   6         18.32         15.69         3.76 o                         
  -2  -5   6         58.53         55.36         6.50 o                         
  -1  -5   6          0.27         16.16         5.49 o                         
   0  -5   6          5.52          9.31         4.24 o                         
   1  -5   6        262.45        250.31        32.46 o                         
   2  -5   6       1006.34       1091.71       106.57 o                         
   3  -5   6        395.17        401.81        33.94 o                         
   4  -5   6         69.91         65.60        14.80 o                         
   5  -5   6         19.19         11.32         9.05 o                         
 -10  -4   6        139.36        137.41        36.00 o                         
  -9  -4   6        200.06        232.51        20.63 o                         
  -8  -4   6        302.61        326.18        38.37 o                         
  -7  -4   6        804.10        836.24       126.78 o                         
  -6  -4   6       1004.57       1053.70       117.32 o                         
  -5  -4   6        184.84        174.32        16.89 o                         
  -4  -4   6         94.18        102.81        10.85 o                         
  -3  -4   6          1.56          4.88         2.82 o                         
  -2  -4   6         26.95         25.08         4.49 o                         
  -1  -4   6         38.04         41.76         7.26 o                         
   0  -4   6        169.80        165.55        19.49 o                         
   1  -4   6        221.24        235.69        18.71 o                         
   2  -4   6         24.82         29.83         8.78 o                         
   3  -4   6         27.13         36.72        11.55 o                         
   4  -4   6         45.38         40.28        12.43 o                         
   5  -4   6         38.95         47.72        15.30 o                         
   6  -4   6          5.68         -1.56         8.78 o                         
 -10  -3   6        103.91        126.22        18.28 o                         
  -9  -3   6         16.61          4.00         5.41 o                         
  -8  -3   6          0.65          7.73         3.95 o                         
  -7  -3   6        103.40        100.56        11.83 o                         
  -6  -3   6        320.12        277.81        47.15 o                         
  -5  -3   6         76.31         67.18         6.06 o                         
  -4  -3   6        117.01        119.11         9.31 o                         
  -3  -3   6        612.16        610.56        21.49 o                         
  -2  -3   6       1143.91       1075.61        38.38 o                         
  -1  -3   6        504.40        520.19        22.56 o                         
   0  -3   6        201.38        218.94        20.04 o                         
   1  -3   6         94.64        102.12        10.22 o                         
   2  -3   6         22.79         24.23         5.46 o                         
   3  -3   6          2.49          0.89         5.35 o                         
   4  -3   6          4.43         16.79         6.25 o                         
   5  -3   6         43.36         47.27        11.74 o                         
   6  -3   6         24.43         27.53        10.05 o                         
   7  -3   6         25.78         15.54         9.10 o                         
 -10  -2   6         29.56         37.35         9.29 o                         
  -9  -2   6         45.02         51.16         9.46 o                         
  -8  -2   6        294.66        272.50        38.42 o                         
  -7  -2   6         87.25        100.63        27.16 o                         
  -6  -2   6         11.34         23.23         6.28 o                         
  -5  -2   6         16.11         15.95         5.26 o                         
  -4  -2   6         79.78         82.00         8.92 o                         
  -3  -2   6        154.65        164.13        10.06 o                         
  -2  -2   6        114.85        137.99        10.75 o                         
  -1  -2   6         37.21         33.11         3.12 o                         
   0  -2   6         90.72         81.19         6.58 o                         
   1  -2   6        537.03        604.96        31.90 o                         
   2  -2   6        421.29        434.97        48.84 o                         
   3  -2   6        218.49        260.09        27.44 o                         
   4  -2   6        951.09       1096.69        51.09 o                         
   5  -2   6       1600.02       1708.95       104.53 o                         
   6  -2   6       1090.85       1219.75        75.62 o                         
   7  -2   6        301.48        269.32        24.11 o                         
   8  -2   6        206.83        214.66        25.99 o                         
 -10  -1   6         40.83         29.56        10.51 o                         
  -9  -1   6         71.32         75.85        12.89 o                         
  -8  -1   6         52.85         65.61        12.46 o                         
  -7  -1   6        146.76        121.12        19.36 o                         
  -6  -1   6         88.38         89.40        11.79 o                         
  -5  -1   6        199.21        185.95        11.09 o                         
  -4  -1   6        531.71        509.13        21.28 o                         
  -3  -1   6        128.77        135.70         9.56 o                         
  -2  -1   6          1.32          1.77         1.53 o                         
  -1  -1   6         20.17         17.52         3.30 o                         
   0  -1   6        168.66        205.10         8.39 o                         
   1  -1   6        244.58        246.23        15.99 o                         
   2  -1   6         21.81         29.28         5.36 o                         
   3  -1   6         16.79          8.21         1.93 o                         
   4  -1   6        186.96        212.64        27.40 o                         
   5  -1   6        861.39        897.32        40.57 o                         
   6  -1   6        299.41        312.24        52.15 o                         
   7  -1   6          3.10          3.55         4.95 o                         
   8  -1   6         40.07         43.94        13.81 o                         
   9  -1   6         19.09          0.47         5.54 o                         
 -10   0   6          0.05         -4.57         6.42 o                         
  -9   0   6          5.86          3.14         2.66 o                         
  -8   0   6          0.45          1.57         2.25 o                         
  -7   0   6        133.36        128.64        16.66 o                         
  -6   0   6         12.99          9.85         2.68 o                         
  -5   0   6          9.47          9.27         3.55 o                         
  -4   0   6        220.92        236.85        12.33 o                         
  -3   0   6       1222.37       1173.77        34.36 o                         
  -2   0   6       1259.80       1172.86        37.83 o                         
  -1   0   6       1512.59       1410.15        29.54 o                         
   0   0   6       3491.08       3300.66        48.85 o                         
   1   0   6       4040.01       3979.11       125.89 o                         
   2   0   6       2536.65       2439.40       119.47 o                         
   3   0   6       1213.63       1291.75        26.39 o                         
   4   0   6        816.32        873.10        58.42 o                         
   5   0   6        823.99        900.80        31.50 o                         
   6   0   6        809.64        910.49        47.75 o                         
   7   0   6        102.10        110.22        15.66 o                         
   8   0   6         71.05        102.92        13.38 o                         
   9   0   6         30.14         24.94         9.13 o                         
 -10   1   6         79.86         90.13        26.87 o                         
  -9   1   6        189.63        202.69        13.06 o                         
  -8   1   6        263.93        279.71        29.23 o                         
  -7   1   6         28.51         26.02         4.95 o                         
  -6   1   6          0.42         -1.78         1.78 o                         
  -5   1   6          2.61         -1.73         1.73 o                         
  -4   1   6         54.51         54.47         4.48 o                         
  -3   1   6        385.03        405.70        15.35 o                         
  -2   1   6        874.60        834.25        38.93 o                         
  -1   1   6        198.89        187.06        11.44 o                         
   0   1   6       2690.57       2749.23        36.66 o                         
   1   1   6        691.27        668.23        19.46 o                         
   2   1   6       1309.89       1263.65        26.41 o                         
   3   1   6         27.66         36.90         5.36 o                         
   4   1   6         21.40         24.24         5.70 o                         
   5   1   6         12.34          7.29         3.09 o                         
   6   1   6         37.58         54.70        15.55 o                         
   7   1   6         10.93          9.43        10.07 o                         
   8   1   6        138.24        153.65        20.51 o                         
   9   1   6         50.93         36.07        11.55 o                         
  10   1   6         27.36         32.20        16.61 o                         
 -10   2   6          4.92          4.83         6.36 o                         
  -9   2   6          0.28         -2.36         5.41 o                         
  -8   2   6         62.85         45.57         6.55 o                         
  -7   2   6        337.25        350.67        31.17 o                         
  -6   2   6        828.75        808.50        40.93 o                         
  -5   2   6        685.87        642.91        32.35 o                         
  -4   2   6        655.81        657.12        42.55 o                         
  -3   2   6        491.81        456.37        15.43 o                         
  -2   2   6       1955.95       2006.36        70.80 o                         
  -1   2   6       2741.68       2611.56        68.73 o                         
   0   2   6       4375.22       4408.97        55.72 o                         
   1   2   6       1455.42       1272.51        27.92 o                         
   2   2   6       4068.68       4026.67        56.73 o                         
   3   2   6       1680.71       1681.40        26.69 o                         
   4   2   6        342.13        324.45        15.70 o                         
   5   2   6        726.65        741.38        27.33 o                         
   6   2   6        531.98        527.81        36.95 o                         
   7   2   6         90.28         76.80         8.38 o                         
   8   2   6        378.60        426.94        48.10 o                         
   9   2   6          0.00          2.13         3.33 o                         
  10   2   6          1.00          1.36         3.41 o                         
  -9   3   6          6.37         -0.41         3.89 o                         
  -8   3   6         94.04         83.59        16.67 o                         
  -7   3   6         23.10         28.38         4.78 o                         
  -6   3   6        398.20        393.46        42.19 o                         
  -5   3   6         67.83         79.33         9.30 o                         
  -4   3   6         35.40         47.13         5.00 o                         
  -3   3   6        289.41        277.05        30.71 o                         
  -2   3   6        625.84        616.22        29.70 o                         
  -1   3   6        222.83        181.35        12.24 o                         
   0   3   6        926.61        950.61        26.53 o                         
   1   3   6        110.38        123.72         8.61 o                         
   2   3   6         96.65         83.75         5.75 o                         
   3   3   6         28.24         36.31         2.85 o                         
   4   3   6         22.28         23.10         6.95 o                         
   5   3   6         21.41         21.65         2.56 o                         
   6   3   6          7.64          5.08         1.83 o                         
   7   3   6         22.83         20.21         4.31 o                         
   8   3   6        388.62        335.51        26.59 o                         
   9   3   6        176.00        150.43        25.32 o                         
  10   3   6         21.82         21.89         9.10 o                         
  11   3   6          1.07         -0.59         8.02 o                         
  -9   4   6        315.44        329.36        67.82 o                         
  -8   4   6        331.37        344.29        35.53 o                         
  -7   4   6        346.05        343.70        28.93 o                         
  -6   4   6        965.84       1004.80        40.42 o                         
  -5   4   6        476.05        462.34        48.58 o                         
  -4   4   6         23.61         25.82         5.77 o                         
  -3   4   6        300.41        300.57        25.66 o                         
  -2   4   6       1526.64       1593.73        30.23 o                         
  -1   4   6       2659.43       2741.73       160.81 o                         
   0   4   6         71.70         69.62         5.80 o                         
   1   4   6        744.35        812.09        18.81 o                         
   2   4   6         33.43         24.67         2.13 o                         
   3   4   6         17.02         22.44         1.97 o                         
   4   4   6          0.63          2.30         1.45 o                         
   5   4   6          5.55          7.37         1.21 o                         
   6   4   6         59.94         66.82         9.92 o                         
   7   4   6         60.51         56.30         8.95 o                         
   8   4   6        287.16        264.18        22.16 o                         
   9   4   6          0.44          0.30         2.96 o                         
  10   4   6        100.92         92.84        10.71 o                         
  11   4   6        167.29        210.81        19.80 o                         
  -8   5   6          0.30         -1.58        14.26 o                         
  -7   5   6         72.70        100.80        20.59 o                         
  -6   5   6        167.86        144.49        15.61 o                         
  -5   5   6        286.26        297.21        24.81 o                         
  -4   5   6          0.24         -7.54         7.54 o                         
  -3   5   6        278.38        294.75        40.19 o                         
  -2   5   6        278.86        312.91        25.40 o                         
  -1   5   6         67.36         66.53         8.78 o                         
   0   5   6          1.20         -1.77         1.77 o                         
   1   5   6         28.23         19.69         3.89 o                         
   2   5   6        512.61        494.89        15.85 o                         
   3   5   6        351.82        363.10        11.59 o                         
   4   5   6        985.29        944.68        21.57 o                         
   5   5   6        992.87        946.13        29.71 o                         
   6   5   6         35.93         37.24         6.48 o                         
   7   5   6         40.89         35.86         6.51 o                         
   8   5   6         83.14         59.75         6.90 o                         
   9   5   6        105.76         85.99        11.47 o                         
  10   5   6          6.50          8.17        13.50 o                         
  11   5   6         20.21         15.26         8.57 o                         
  -7   6   6         35.73         45.86        13.05 o                         
  -6   6   6          3.20          1.94         3.95 o                         
  -5   6   6         91.23         78.69        15.07 o                         
  -4   6   6         51.71         43.11        28.92 o                         
  -3   6   6          4.24         -3.88         4.00 o                         
  -2   6   6        334.97        286.21        26.30 o                         
  -1   6   6        397.23        390.95        29.07 o                         
   0   6   6        330.41        353.00        21.65 o                         
   1   6   6        120.29        127.35        12.27 o                         
   2   6   6        206.82        185.72        11.72 o                         
   3   6   6        696.28        674.91        24.23 o                         
   4   6   6        986.70        937.24        25.25 o                         
   5   6   6        442.33        464.07        29.85 o                         
   6   6   6         11.50          4.30         5.01 o                         
   7   6   6        163.73        170.37        28.85 o                         
   8   6   6        190.84        181.72        13.02 o                         
   9   6   6        201.99        192.59        21.66 o                         
  10   6   6        394.05        366.39        33.49 o                         
  11   6   6        531.83        596.49        54.21 o                         
  12   6   6        398.96        385.42        35.25 o                         
  -7   7   6         23.62         26.15        16.38 o                         
  -6   7   6        139.95        121.73        20.27 o                         
  -5   7   6         66.56         63.32        11.21 o                         
  -4   7   6        210.43        236.14        34.12 o                         
  -3   7   6        483.36        508.36        31.66 o                         
  -2   7   6        136.10        145.07        21.51 o                         
  -1   7   6        132.69        160.53        12.42 o                         
   0   7   6         56.89         64.47         8.18 o                         
   1   7   6        577.45        641.83        31.98 o                         
   2   7   6         85.89         75.91         9.97 o                         
   3   7   6          0.16          0.97         1.74 o                         
   4   7   6        318.44        352.35        22.48 o                         
   5   7   6        639.51        692.59        35.51 o                         
   6   7   6        239.64        248.12        16.96 o                         
   7   7   6         94.64         87.37         8.48 o                         
   8   7   6          1.44          0.33         2.80 o                         
   9   7   6         85.78         75.40        14.30 o                         
  10   7   6          1.08         -1.54         8.84 o                         
  11   7   6         26.18         26.56         8.94 o                         
  12   7   6         86.48         69.05        17.48 o                         
  -6   8   6          4.83          4.16         5.01 o                         
  -5   8   6          6.07          6.99         5.26 o                         
  -4   8   6         29.36         37.49         9.01 o                         
  -3   8   6         32.33         34.49        11.55 o                         
  -2   8   6          4.09          1.97         3.71 o                         
  -1   8   6        182.27        184.67        37.89 o                         
   0   8   6        447.78        506.63        34.61 o                         
   1   8   6        695.39        714.39        29.20 o                         
   2   8   6        690.76        716.03        48.29 o                         
   3   8   6        556.64        549.91        22.08 o                         
   4   8   6       1056.29       1042.34        35.92 o                         
   5   8   6        505.55        492.85        29.29 o                         
   6   8   6        867.32        868.41        58.02 o                         
   7   8   6       1225.06       1267.48        43.34 o                         
   8   8   6       1286.25       1283.26        97.03 o                         
   9   8   6        907.58        921.68        41.20 o                         
  10   8   6        122.93         96.96        13.99 o                         
  11   8   6         64.18         73.83        14.47 o                         
  12   8   6         12.93         11.01         7.97 o                         
  -5   9   6         23.02         24.73         8.18 o                         
  -4   9   6          0.07          3.13         4.71 o                         
  -3   9   6          0.23         -3.48         3.48 o                         
  -2   9   6          2.42          1.44         3.13 o                         
  -1   9   6         43.00         52.17        20.21 o                         
   0   9   6         94.26        104.71        19.80 o                         
   1   9   6         39.77         63.70         8.71 o                         
   2   9   6         15.27         15.71        10.24 o                         
   3   9   6         68.01         77.68        11.64 o                         
   4   9   6        553.15        515.31        57.13 o                         
   5   9   6        411.48        428.42        38.56 o                         
   6   9   6        286.19        251.63        18.22 o                         
   7   9   6          3.86          4.69         7.42 o                         
   8   9   6          7.38          5.72         7.18 o                         
   9   9   6          0.30          2.15         3.95 o                         
  10   9   6         28.29         31.31         9.89 o                         
  11   9   6          6.47         -3.45         4.96 o                         
  -4  10   6        179.11        171.77        18.91 o                         
  -3  10   6        163.44        124.79        24.22 o                         
  -2  10   6        185.07        167.54        27.35 o                         
  -1  10   6        331.12        353.28        77.96 o                         
   0  10   6       1067.41       1185.64        65.19 o                         
   1  10   6        909.74        992.13        37.51 o                         
   2  10   6        119.91        142.29        21.16 o                         
   3  10   6        360.58        379.74        27.76 o                         
   4  10   6        361.67        347.31        19.88 o                         
   5  10   6        475.67        552.31        47.89 o                         
   6  10   6        322.54        285.11        24.49 o                         
   7  10   6         95.17         83.47        10.91 o                         
   8  10   6         16.17         14.95         9.13 o                         
   9  10   6          1.99         -1.33         5.30 o                         
  10  10   6         41.85         44.05        10.31 o                         
  11  10   6          0.73         10.19         7.21 o                         
  -2  11   6        142.50        158.08        20.62 o                         
  -1  11   6         23.32         18.73         6.92 o                         
   0  11   6         45.34         11.78         7.66 o                         
   1  11   6         85.30         71.70        12.65 o                         
   2  11   6         38.86         43.10        21.62 o                         
   3  11   6        113.22        117.22        17.53 o                         
   4  11   6         26.39         21.15         5.66 o                         
   5  11   6          2.84          1.31         2.23 o                         
   6  11   6        311.43        315.91        19.28 o                         
   7  11   6        368.32        376.94        39.61 o                         
   8  11   6        249.10        243.53        24.12 o                         
   9  11   6        157.08        138.88        29.94 o                         
  10  11   6         17.88         11.47         8.44 o                         
  -1  12   6        175.42        148.76        14.54 o                         
   0  12   6        201.46        260.68        15.44 o                         
   1  12   6        130.95        125.79        20.38 o                         
   2  12   6         52.07         61.06        13.30 o                         
   3  12   6          0.32         -0.67         3.66 o                         
   4  12   6         19.46         16.12         5.57 o                         
   5  12   6         99.70        100.81        14.96 o                         
   6  12   6         14.60         20.35         6.87 o                         
   7  12   6          1.73          0.25         3.31 o                         
   8  12   6          9.29          7.95         6.93 o                         
   9  12   6          7.82          2.19         4.93 o                         
  10  12   6          2.37          4.55         5.55 o                         
   2  13   6          1.50         11.87         7.05 o                         
   3  13   6        204.57        192.21        16.76 o                         
   4  13   6        119.90        109.13        16.86 o                         
   5  13   6        104.66         94.79        39.36 o                         
   6  13   6         61.39         51.60        19.92 o                         
   7  13   6         31.51         51.96        16.14 o                         
   8  13   6         45.77         58.21        20.63 o                         
  -6  -8   7         19.21         12.85        10.49 o                         
  -5  -8   7        262.93        242.54        21.34 o                         
  -4  -8   7        103.89        150.59        15.19 o                         
  -3  -8   7         47.21         37.03        12.67 o                         
  -2  -8   7         33.98          1.48         6.77 o                         
  -1  -8   7          2.82          3.76         6.13 o                         
  -8  -7   7          0.06          5.42         5.60 o                         
  -7  -7   7         12.13          5.05         4.12 o                         
  -6  -7   7         17.05         18.93         9.61 o                         
  -5  -7   7         66.09         48.91        12.06 o                         
  -4  -7   7         41.74         36.72        11.77 o                         
  -3  -7   7        122.80        127.26        20.33 o                         
  -2  -7   7         92.52         93.23        21.36 o                         
  -1  -7   7         42.55         24.97         9.29 o                         
   0  -7   7        147.40        147.74        31.65 o                         
   1  -7   7        142.07        130.69        12.88 o                         
  -9  -6   7         31.72         19.97        19.21 o                         
  -8  -6   7         35.86         72.36        13.57 o                         
  -7  -6   7          2.90          1.45        13.13 o                         
  -6  -6   7        125.84        111.46        16.55 o                         
  -5  -6   7         37.15         -3.54         3.54 o                         
  -4  -6   7         35.58         33.23         5.39 o                         
  -3  -6   7          3.38          0.33         3.37 o                         
  -2  -6   7          8.98          5.27         4.09 o                         
  -1  -6   7          5.12         13.11         5.20 o                         
   0  -6   7         33.58         31.11         7.34 o                         
   1  -6   7          2.30         14.04         9.90 o                         
   2  -6   7        131.08        112.74        17.40 o                         
   3  -6   7        128.08        131.35        33.18 o                         
  -9  -5   7         13.54         19.72         8.86 o                         
  -8  -5   7         11.20          3.10         4.88 o                         
  -7  -5   7         34.77         32.44         6.48 o                         
  -6  -5   7        278.37        296.69        28.47 o                         
  -5  -5   7       1129.59       1256.53        44.86 o                         
  -4  -5   7        338.93        333.04        33.94 o                         
  -3  -5   7        503.84        478.36        27.05 o                         
  -2  -5   7        261.71        246.20        44.43 o                         
  -1  -5   7        198.00        213.25        22.80 o                         
   0  -5   7        322.01        350.30        18.38 o                         
   1  -5   7        419.22        457.87        34.98 o                         
   2  -5   7        779.69        821.11        87.72 o                         
   3  -5   7        207.76        249.01        32.53 o                         
   4  -5   7        247.89        255.98        24.62 o                         
 -10  -4   7          3.90          5.35         4.24 o                         
  -9  -4   7         24.90         30.71         8.45 o                         
  -8  -4   7         15.62          6.10         3.29 o                         
  -7  -4   7          4.40         -3.86         8.12 o                         
  -6  -4   7         46.97         54.53        10.98 o                         
  -5  -4   7         48.98         43.90         5.63 o                         
  -4  -4   7          1.09         -1.65         1.65 o                         
  -3  -4   7        500.40        506.89        61.22 o                         
  -2  -4   7        699.09        715.78        32.44 o                         
  -1  -4   7        346.10        326.61        34.65 o                         
   0  -4   7         35.20         29.43         5.20 o                         
   1  -4   7        115.62        108.30        17.56 o                         
   2  -4   7         46.02         36.11         8.20 o                         
   3  -4   7        213.21        223.53        18.32 o                         
   4  -4   7          0.11         18.67         7.36 o                         
   5  -4   7         11.95          4.76         7.01 o                         
   6  -4   7         25.81         24.33         8.69 o                         
 -10  -3   7         46.54         42.15        11.97 o                         
  -9  -3   7        211.51        234.91        24.18 o                         
  -8  -3   7        203.93        253.40        41.12 o                         
  -7  -3   7        263.72        324.04        87.10 o                         
  -5  -3   7        371.77        421.03        30.35 o                         
  -4  -3   7       1144.42       1215.53        38.02 o                         
  -3  -3   7       1041.08       1012.55        45.71 o                         
  -2  -3   7       1275.63       1312.31        45.07 o                         
  -1  -3   7        701.03        667.20        20.12 o                         
   0  -3   7        441.33        463.75        50.10 o                         
   1  -3   7        358.24        350.18        38.49 o                         
   2  -3   7        163.06        198.18        32.06 o                         
   3  -3   7        278.07        259.03        30.39 o                         
   4  -3   7        240.00        290.02        24.87 o                         
   5  -3   7          0.19          1.86         5.83 o                         
   6  -3   7         18.22         20.62        13.13 o                         
   7  -3   7         23.52          8.92        13.55 o                         
 -10  -2   7         69.08         59.39        12.90 o                         
  -9  -2   7        116.04        149.61        22.56 o                         
  -8  -2   7         63.90         81.62        29.69 o                         
  -7  -2   7          1.19          4.89         2.92 o                         
  -6  -2   7          8.74          5.31         2.11 o                         
  -5  -2   7          6.94          4.50         5.10 o                         
  -4  -2   7        720.58        731.22        26.58 o                         
  -3  -2   7         18.83         17.77         3.55 o                         
  -2  -2   7         66.07         67.26         8.04 o                         
  -1  -2   7         42.23         14.98         5.95 o                         
   0  -2   7         82.70         72.97         8.28 o                         
   1  -2   7         79.13         94.53         9.04 o                         
   2  -2   7        335.83        321.13        30.31 o                         
   3  -2   7         16.70         22.68         6.66 o                         
   4  -2   7        408.14        447.39        41.99 o                         
   5  -2   7         26.15         22.39         6.96 o                         
   6  -2   7         72.72         88.59        20.45 o                         
   7  -2   7         17.34          3.45         6.95 o                         
 -10  -1   7        183.41        194.11        27.75 o                         
  -9  -1   7        200.78        207.33        18.04 o                         
  -8  -1   7        593.45        629.33       147.08 o                         
  -7  -1   7        623.73        616.97        19.22 o                         
  -6  -1   7        286.59        256.19        18.40 o                         
  -5  -1   7        605.58        593.01        22.73 o                         
  -4  -1   7        264.70        281.79        15.84 o                         
  -3  -1   7         76.63         66.90         7.80 o                         
  -2  -1   7         66.20         64.47         7.57 o                         
  -1  -1   7         12.73          3.52         1.12 o                         
   0  -1   7          0.97         -1.71         1.71 o                         
   1  -1   7        161.21        165.23        11.24 o                         
   2  -1   7        569.17        618.80        47.49 o                         
   3  -1   7        453.43        491.25        30.96 o                         
   4  -1   7        434.79        423.89        41.60 o                         
   5  -1   7          2.69         -0.87         3.35 o                         
   6  -1   7         76.84         83.25        21.45 o                         
   7  -1   7        145.89        160.91        28.51 o                         
   8  -1   7        173.28        129.24        20.43 o                         
 -10   0   7         41.43         47.90        12.62 o                         
  -9   0   7          4.28          1.50         7.07 o                         
  -8   0   7          6.67          5.27         6.01 o                         
  -7   0   7          3.41          3.71         3.82 o                         
  -6   0   7         64.66         64.50         8.59 o                         
  -5   0   7         53.91         46.13         8.25 o                         
  -4   0   7        132.97        127.84         7.72 o                         
  -3   0   7          8.22          5.24         1.40 o                         
  -2   0   7        372.11        367.84        12.84 o                         
  -1   0   7        585.09        528.64        21.46 o                         
   0   0   7       1835.24       1899.45        59.80 o                         
   1   0   7       1623.19       1588.88        33.44 o                         
   2   0   7        337.18        288.47        37.34 o                         
   3   0   7        189.55        185.26        18.34 o                         
   4   0   7         12.96         16.48         4.13 o                         
   5   0   7         32.94         21.38        10.07 o                         
   6   0   7         79.57         69.89        35.47 o                         
   7   0   7          1.10         -3.17         3.17 o                         
   8   0   7         33.13         24.70         8.15 o                         
   9   0   7         47.99         41.38        15.08 o                         
 -10   1   7         84.96        155.53        18.73 o                         
  -9   1   7         98.07         85.02        24.57 o                         
  -8   1   7         38.09         39.24        13.05 o                         
  -7   1   7         16.06          7.00         2.71 o                         
  -6   1   7          0.07          2.53         2.11 o                         
  -5   1   7         21.37         23.25         4.72 o                         
  -4   1   7         30.23         23.98         6.82 o                         
  -3   1   7        896.95        868.61        31.74 o                         
  -2   1   7        282.97        267.65        11.18 o                         
  -1   1   7         84.24         96.65         7.39 o                         
   0   1   7         26.35         31.70         3.88 o                         
   1   1   7        179.16        208.84        16.75 o                         
   2   1   7       1030.74        939.11        40.27 o                         
   3   1   7        190.51        202.52        17.82 o                         
   4   1   7       1459.87       1522.25        63.98 o                         
   5   1   7        471.90        516.58        24.43 o                         
   6   1   7       1150.29       1307.28        75.66 o                         
   7   1   7        579.71        659.51        33.83 o                         
   8   1   7        428.27        465.67        35.65 o                         
   9   1   7        220.08        245.53        25.04 o                         
  10   1   7        144.98        106.66        26.03 o                         
  -9   2   7         24.50         35.46        13.07 o                         
  -8   2   7        200.80        145.69        26.80 o                         
  -7   2   7        192.04        180.87        17.45 o                         
  -6   2   7         97.53         93.26        12.96 o                         
  -5   2   7        396.03        406.01        23.23 o                         
  -4   2   7         11.40          8.52         3.05 o                         
  -3   2   7          7.52          7.07         2.78 o                         
  -2   2   7        100.80         89.76         6.19 o                         
  -1   2   7        153.23        144.74         8.19 o                         
   0   2   7         17.84         21.67         1.70 o                         
   1   2   7        156.77        145.94         8.58 o                         
   2   2   7        787.05        760.59        41.88 o                         
   3   2   7       2234.61       2258.34        44.61 o                         
   4   2   7       1211.89       1216.21        50.04 o                         
   5   2   7          9.25          9.29         2.06 o                         
   6   2   7        110.35        113.31        14.50 o                         
   7   2   7        507.32        577.60        26.79 o                         
   8   2   7         97.02        118.02        18.50 o                         
   9   2   7          8.51          5.06         4.60 o                         
  10   2   7          0.41         -4.08         4.08 o                         
  -9   3   7          0.04          1.88         7.66 o                         
  -8   3   7          6.30         11.36         6.43 o                         
  -7   3   7          0.10          3.01         2.01 o                         
  -6   3   7          3.42          1.13         2.74 o                         
  -5   3   7          2.49          4.49         2.61 o                         
  -4   3   7        148.89        122.74         8.93 o                         
  -3   3   7          8.08          6.32         1.83 o                         
  -2   3   7        638.68        620.88        22.44 o                         
  -1   3   7       1656.47       1580.92        32.42 o                         
   0   3   7       4803.96       4870.49       105.28 o                         
   1   3   7       5946.76       6078.25        88.24 o                         
   2   3   7       4784.48       4951.19       122.69 o                         
   3   3   7       4687.15       4981.74       144.38 o                         
   4   3   7       1399.63       1499.40        52.52 o                         
   5   3   7        740.60        773.85        37.06 o                         
   6   3   7        468.89        499.77        16.79 o                         
   7   3   7        767.51        785.19        51.65 o                         
   8   3   7        184.39        204.13        23.34 o                         
   9   3   7         19.47         12.53         8.30 o                         
  10   3   7          1.95          9.47         5.01 o                         
  -8   4   7         34.42         36.64         9.68 o                         
  -7   4   7         54.93         50.63        10.05 o                         
  -6   4   7         21.39         24.11         7.01 o                         
  -5   4   7        107.89        126.67        16.96 o                         
  -4   4   7         64.30         73.74         7.21 o                         
  -3   4   7         17.76         18.27        10.42 o                         
  -2   4   7        655.65        666.27        36.03 o                         
  -1   4   7        426.33        506.15        26.31 o                         
   0   4   7        162.82        142.54        15.52 o                         
   1   4   7        155.23        151.64         9.69 o                         
   2   4   7       1712.57       1748.91        29.19 o                         
   3   4   7       1880.00       1856.56        29.03 o                         
   4   4   7        200.95        208.12        13.88 o                         
   5   4   7         87.01         82.02         8.73 o                         
   6   4   7         33.83         37.91         8.12 o                         
   7   4   7         38.76         43.00         5.24 o                         
   8   4   7        132.10        111.49        14.30 o                         
   9   4   7        157.14        147.92        17.78 o                         
  10   4   7        197.31        177.70        23.83 o                         
  11   4   7         94.84         79.18        15.56 o                         
  -8   5   7        120.14        104.86        30.29 o                         
  -7   5   7         19.69         14.01         5.69 o                         
  -6   5   7         99.42         82.66        20.39 o                         
  -5   5   7        570.90        594.98        59.43 o                         
  -4   5   7        932.09        961.98        45.53 o                         
  -3   5   7       2012.03       2128.36        94.52 o                         
  -2   5   7       3473.66       3481.47       194.61 o                         
  -1   5   7       2805.33       2884.03       121.65 o                         
   0   5   7       1338.30       1419.21        29.22 o                         
   1   5   7        626.51        601.59        20.74 o                         
   2   5   7        382.55        390.15        20.06 o                         
   3   5   7        313.56        319.84        15.11 o                         
   4   5   7        622.71        594.27        21.81 o                         
   5   5   7        101.55         94.16        10.86 o                         
   6   5   7        274.95        288.73        19.83 o                         
   7   5   7         41.57         45.67         8.53 o                         
   8   5   7         23.99         17.31         5.83 o                         
   9   5   7          3.23         12.42         4.06 o                         
  10   5   7          9.89         -4.00         4.83 o                         
  11   5   7         12.25         28.39        15.44 o                         
  -7   6   7         18.52         19.07        10.46 o                         
  -6   6   7        220.60        246.35        36.15 o                         
  -5   6   7        355.86        336.41        34.94 o                         
  -4   6   7        606.31        639.59        47.22 o                         
  -3   6   7        450.10        500.21        40.86 o                         
  -2   6   7         51.22         67.39         9.30 o                         
  -1   6   7         86.00         91.53         8.77 o                         
   0   6   7         39.98         33.08         5.36 o                         
   1   6   7        178.87        196.29        16.13 o                         
   2   6   7         56.71         53.63         7.94 o                         
   3   6   7        360.34        307.12        13.05 o                         
   4   6   7        984.28        998.47        34.89 o                         
   5   6   7       1481.48       1496.21        51.65 o                         
   6   6   7       1472.75       1399.33        59.94 o                         
   7   6   7        606.00        542.83        39.20 o                         
   8   6   7         30.05         29.93         4.23 o                         
   9   6   7         62.03         58.81        11.66 o                         
  10   6   7        104.88        144.16        18.97 o                         
  11   6   7         23.12         16.40         9.03 o                         
  -6   7   7        171.00        178.40        14.40 o                         
  -5   7   7        407.63        448.12        42.45 o                         
  -4   7   7        965.36       1128.55        61.75 o                         
  -3   7   7        733.22        846.92        80.01 o                         
  -2   7   7        110.78        123.93        16.85 o                         
  -1   7   7        542.66        543.53        63.44 o                         
   0   7   7        407.44        472.97        42.15 o                         
   1   7   7         59.67         63.02         7.98 o                         
   2   7   7        218.69        214.25        18.25 o                         
   3   7   7         25.49         23.53         6.74 o                         
   4   7   7        210.87        191.99        15.22 o                         
   5   7   7        505.64        493.63        37.42 o                         
   6   7   7         37.29         33.18         6.05 o                         
   7   7   7         27.79         13.90         3.99 o                         
   8   7   7        287.06        273.14        32.54 o                         
   9   7   7        136.66        134.37        15.42 o                         
  10   7   7        187.86        207.57        25.82 o                         
  11   7   7         38.55         47.71        12.90 o                         
  -6   8   7          0.14         10.03        20.62 o                         
  -5   8   7          4.10         13.80         7.77 o                         
  -4   8   7          7.32         16.97        11.66 o                         
  -3   8   7          7.96         -1.21         4.12 o                         
  -2   8   7        206.26        284.09        46.38 o                         
  -1   8   7        200.26        203.84        19.08 o                         
   0   8   7        133.13        149.56        35.64 o                         
   1   8   7        483.50        492.30        34.59 o                         
   2   8   7        481.98        529.79        31.29 o                         
   3   8   7        498.71        487.59        16.60 o                         
   4   8   7        135.76        143.56        11.13 o                         
   5   8   7         41.13         46.45         8.20 o                         
   6   8   7         10.15          8.48         2.58 o                         
   7   8   7         61.12         53.36         6.89 o                         
   8   8   7          9.40          4.34         3.15 o                         
   9   8   7        122.06        120.94        21.57 o                         
  10   8   7        116.74        138.95        21.15 o                         
  11   8   7         20.59         30.88        11.51 o                         
  -5   9   7         39.81         41.36        11.02 o                         
  -4   9   7         41.16         35.46         9.82 o                         
  -3   9   7         17.24         21.46         8.13 o                         
  -2   9   7          7.01          5.83         3.29 o                         
  -1   9   7        321.65        297.94        41.37 o                         
   0   9   7        173.49        214.70        19.99 o                         
   1   9   7        158.04        150.88        16.70 o                         
   2   9   7         51.88         65.70         9.49 o                         
   3   9   7         57.58         58.32         9.39 o                         
   4   9   7        433.72        406.56        51.02 o                         
   5   9   7        583.82        579.65        22.09 o                         
   6   9   7        668.32        625.07        36.93 o                         
   7   9   7        595.70        597.81        35.27 o                         
   8   9   7        512.52        479.71        36.93 o                         
   9   9   7       1011.80       1088.91        51.54 o                         
  10   9   7        448.80        481.10        47.29 o                         
  11   9   7        200.22        210.56        18.21 o                         
  -3  10   7         43.06         55.37        18.91 o                         
  -2  10   7        152.49        168.23        16.00 o                         
  -1  10   7        482.86        431.47        84.40 o                         
   0  10   7        127.24        124.93        23.56 o                         
   1  10   7          0.53          5.83         4.30 o                         
   2  10   7          1.24          1.60         3.34 o                         
   3  10   7         23.69         21.07         5.53 o                         
   4  10   7         65.70         73.60        11.47 o                         
   5  10   7        144.18        151.38        17.79 o                         
   6  10   7        105.16         85.35        11.78 o                         
   7  10   7        363.39        296.93        26.87 o                         
   8  10   7        317.72        310.51        35.33 o                         
   9  10   7        232.62        209.87        19.06 o                         
  10  10   7         25.48         18.93        14.08 o                         
  11  10   7         30.17         19.04         8.89 o                         
  -2  11   7          2.02         10.98         4.88 o                         
  -1  11   7          4.84         -5.95         5.95 o                         
   0  11   7         72.59         60.64        12.66 o                         
   1  11   7        587.94        627.52        55.41 o                         
   2  11   7        333.56        368.92        30.21 o                         
   3  11   7        250.11        301.45        29.52 o                         
   4  11   7        238.32        234.09        35.68 o                         
   5  11   7        538.33        561.06        41.36 o                         
   6  11   7        761.73        775.81        43.76 o                         
   7  11   7        741.86        754.26        37.82 o                         
   8  11   7        558.28        470.66        54.58 o                         
   9  11   7        242.76        255.05        35.18 o                         
  10  11   7        106.92         84.10        24.14 o                         
   0  12   7         19.38         18.01         8.28 o                         
   1  12   7        141.86        148.26        13.13 o                         
   2  12   7        188.68        214.96        21.80 o                         
   3  12   7        285.18        276.82        19.20 o                         
   4  12   7         96.01        106.27        15.61 o                         
   5  12   7         68.11         69.68        11.09 o                         
   6  12   7         29.01         15.69        20.02 o                         
   7  12   7          0.43          9.19         9.31 o                         
   8  12   7          1.60          6.32         4.42 o                         
   9  12   7         19.55          9.97         7.13 o                         
   2  13   7        544.77        523.69        44.69 o                         
   3  13   7        445.02        419.08        18.67 o                         
   4  13   7        210.48        197.73        20.75 o                         
   5  13   7        277.72        249.86        38.83 o                         
   6  13   7        114.10        134.24        18.91 o                         
   7  13   7         19.08         15.56        12.02 o                         
   8  13   7         11.09         32.87        13.56 o                         
  -6  -7   8         65.01         57.38        21.92 o                         
  -5  -7   8          0.15          7.66         9.19 o                         
  -4  -7   8         37.47         18.51        15.07 o                         
  -3  -7   8         29.11         31.28        15.77 o                         
  -2  -7   8         35.08         43.77        38.64 o                         
  -8  -6   8         51.26         60.66        16.10 o                         
  -7  -6   8         73.61         87.79        18.77 o                         
  -6  -6   8        157.80        207.61        69.53 o                         
  -5  -6   8         10.59         10.44         4.84 o                         
  -4  -6   8         13.21          5.50         9.66 o                         
  -3  -6   8         15.61          1.23         3.95 o                         
  -2  -6   8          8.01          7.97        17.08 o                         
  -1  -6   8          1.98         13.80         6.40 o                         
   0  -6   8          1.43          0.34         4.83 o                         
   1  -6   8         45.33         26.44        14.02 o                         
   2  -6   8          0.12          3.92         4.48 o                         
  -8  -5   8         15.73         14.67         7.89 o                         
  -7  -5   8         53.93         52.04        11.42 o                         
  -6  -5   8        126.90        117.74        17.80 o                         
  -5  -5   8        175.90         19.73        82.56 o                         
  -4  -5   8        320.21        328.52        17.62 o                         
  -3  -5   8        475.06        430.15        27.87 o                         
  -2  -5   8        111.92        119.36        10.56 o                         
  -1  -5   8          6.18          2.93         5.90 o                         
   0  -5   8         37.83         36.66         8.41 o                         
   1  -5   8         12.20         19.59         7.09 o                         
   2  -5   8          3.80          1.57         4.42 o                         
   3  -5   8         85.07         82.45        17.93 o                         
  -9  -4   8         41.49         27.87         7.55 o                         
  -8  -4   8          2.49          2.26         6.66 o                         
  -7  -4   8         13.13         -0.07        11.55 o                         
  -6  -4   8         97.56         88.89        11.70 o                         
  -5  -4   8        106.63         94.16        21.47 o                         
  -4  -4   8          1.80         -1.63         4.03 o                         
  -3  -4   8          0.69          0.87         3.34 o                         
  -2  -4   8        149.61        176.67        26.17 o                         
  -1  -4   8        434.18        380.71        25.26 o                         
   0  -4   8        388.44        441.24        32.30 o                         
   1  -4   8        220.55        197.13        38.91 o                         
   2  -4   8        823.60        920.50        47.36 o                         
   3  -4   8        441.81        474.46        50.16 o                         
   4  -4   8        248.62        271.98        19.69 o                         
   5  -4   8        252.14        211.31        27.46 o                         
  -9  -3   8        151.21        138.23        23.22 o                         
  -8  -3   8        154.03        176.02        23.22 o                         
  -7  -3   8        115.79        136.94        16.33 o                         
  -6  -3   8         28.74          3.30        15.20 o                         
  -5  -3   8         85.76         80.54        17.24 o                         
  -4  -3   8         54.65         59.59         8.83 o                         
  -3  -3   8          1.04          0.62         1.57 o                         
  -2  -3   8        157.04        153.23        17.24 o                         
  -1  -3   8        475.57        461.20        40.65 o                         
   0  -3   8        747.28        801.07        34.57 o                         
   1  -3   8        261.22        257.76        26.52 o                         
   2  -3   8        434.29        462.48        28.42 o                         
   3  -3   8         27.55         23.25        14.49 o                         
   4  -3   8         29.19         33.49         8.60 o                         
   5  -3   8          9.80          4.07         5.66 o                         
   6  -3   8          5.81          0.26         4.33 o                         
  -9  -2   8         32.81         29.33        10.50 o                         
  -8  -2   8          0.10         10.57         6.16 o                         
  -7  -2   8          2.59          8.86         4.62 o                         
  -6  -2   8        252.32        206.32        32.54 o                         
  -5  -2   8        486.72        523.70        53.55 o                         
  -4  -2   8       1050.22       1051.44        72.49 o                         
  -3  -2   8       1169.48       1171.08        42.61 o                         
  -2  -2   8        917.04        968.03        32.75 o                         
  -1  -2   8       1874.05       1997.27        59.21 o                         
   0  -2   8       2146.94       2198.27        81.14 o                         
   1  -2   8       1526.71       1511.71        66.70 o                         
   2  -2   8       1139.32       1209.02        80.17 o                         
   3  -2   8        557.51        607.02        48.99 o                         
   4  -2   8        620.21        604.67        54.19 o                         
   5  -2   8         71.70         84.26        12.47 o                         
   6  -2   8          0.42         -2.05         4.41 o                         
   7  -2   8          2.82         -3.31         3.56 o                         
  -9  -1   8          5.21          5.24         6.00 o                         
  -8  -1   8         30.71         17.91         6.17 o                         
  -7  -1   8         29.35         27.26         6.84 o                         
  -6  -1   8         11.17          7.45         2.22 o                         
  -5  -1   8         58.97         52.45         6.33 o                         
  -4  -1   8        744.53        714.80        25.11 o                         
  -3  -1   8        970.02        996.70        36.48 o                         
  -2  -1   8        718.99        715.75        25.02 o                         
  -1  -1   8       1203.42       1143.50       120.21 o                         
   0  -1   8        395.30        398.78        16.20 o                         
   1  -1   8          0.74          5.18         6.54 o                         
   2  -1   8        602.07        627.19        52.43 o                         
   3  -1   8         12.20         13.34        13.55 o                         
   4  -1   8          5.70          3.77        10.43 o                         
   5  -1   8         14.07         29.81        18.97 o                         
   6  -1   8          1.02          4.95         4.83 o                         
   7  -1   8         27.86         17.39         7.01 o                         
   8  -1   8        165.36        147.38        14.24 o                         
  -9   0   8        114.75        121.42        38.94 o                         
  -8   0   8        319.77        341.34        31.12 o                         
  -7   0   8        898.41        963.67        52.42 o                         
  -6   0   8        989.08       1027.96        45.68 o                         
  -5   0   8        962.25        991.25        38.96 o                         
  -4   0   8       1879.51       1951.44       143.52 o                         
  -3   0   8        278.30        294.93        22.94 o                         
  -2   0   8        432.78        418.45        18.39 o                         
  -1   0   8        923.44        988.50        36.34 o                         
   0   0   8       1354.00       1342.51        45.11 o                         
   1   0   8        734.49        702.15        42.01 o                         
   2   0   8          5.33         15.23         9.96 o                         
   3   0   8         51.45         67.24        11.25 o                         
   4   0   8        331.75        351.14        32.61 o                         
   5   0   8         23.80         10.29        10.13 o                         
   6   0   8         18.73         11.63         6.29 o                         
   7   0   8         49.34         59.86        13.34 o                         
   8   0   8         89.43         97.93        29.75 o                         
  -9   1   8         52.04         63.74        19.92 o                         
  -8   1   8        120.46         84.22        13.18 o                         
  -7   1   8        369.78        348.04        20.88 o                         
  -6   1   8        340.49        348.60        13.65 o                         
  -5   1   8        689.15        695.43        28.49 o                         
  -4   1   8        379.56        351.65        14.62 o                         
  -3   1   8         30.95         33.81         7.72 o                         
  -2   1   8          0.97         -0.11         1.95 o                         
  -1   1   8        782.35        741.17        27.37 o                         
   0   1   8        499.26        468.05        22.52 o                         
   1   1   8        729.83        718.59        25.58 o                         
   2   1   8        644.15        620.96        22.41 o                         
   3   1   8        316.67        300.12        20.30 o                         
   4   1   8        529.60        565.41        40.76 o                         
   5   1   8          8.66         17.54         5.44 o                         
   6   1   8        107.72        102.16        19.73 o                         
   7   1   8         55.54         53.25        13.12 o                         
   8   1   8         47.81         57.64        11.60 o                         
   9   1   8         11.56         11.61         5.43 o                         
  -9   2   8        154.54        154.49        15.56 o                         
  -8   2   8        407.80        430.36        29.70 o                         
  -7   2   8        642.69        648.23        31.55 o                         
  -6   2   8        740.02        748.74        71.84 o                         
  -5   2   8        434.20        435.36        28.58 o                         
  -4   2   8         55.75         37.68         6.63 o                         
  -3   2   8        374.79        351.81        19.59 o                         
  -2   2   8        382.92        370.52        17.02 o                         
  -1   2   8        158.88        129.06         8.32 o                         
   0   2   8        109.54        109.62         7.81 o                         
   1   2   8         16.00         25.33         3.38 o                         
   2   2   8        115.53        111.87        13.20 o                         
   3   2   8        512.97        480.64        23.90 o                         
   4   2   8         72.35         70.33         8.28 o                         
   5   2   8        239.23        262.96        20.72 o                         
   6   2   8          5.39         10.94         5.17 o                         
   7   2   8        128.35        128.90        12.47 o                         
   8   2   8        135.48        152.56        19.90 o                         
   9   2   8         49.89         61.59        13.65 o                         
  -8   3   8         14.11         13.31         5.28 o                         
  -7   3   8          0.04          1.57         7.36 o                         
  -6   3   8          0.51         -4.52         6.49 o                         
  -5   3   8         30.74         30.51         5.06 o                         
  -4   3   8        345.55        335.24        27.50 o                         
  -3   3   8          3.97          3.69         3.04 o                         
  -2   3   8        668.23        670.82        33.54 o                         
  -1   3   8        340.83        340.81        18.04 o                         
   0   3   8        497.08        434.57        16.39 o                         
   1   3   8        180.67        164.40        10.65 o                         
   2   3   8         92.96         80.44         9.07 o                         
   3   3   8        290.99        286.59        17.03 o                         
   4   3   8        294.03        281.89        17.49 o                         
   5   3   8         31.31         35.71         6.12 o                         
   6   3   8          2.88          1.09         1.85 o                         
   7   3   8          0.59          8.71         3.57 o                         
   8   3   8         38.82         46.53        11.07 o                         
   9   3   8         17.32         30.19         9.98 o                         
  10   3   8          7.67          0.92         5.60 o                         
  -8   4   8         16.63         12.15         7.82 o                         
  -7   4   8         20.80         23.10         8.38 o                         
  -6   4   8          0.28         -2.05         3.31 o                         
  -5   4   8         81.93         81.32        11.74 o                         
  -4   4   8          9.71         10.77         3.60 o                         
  -3   4   8          1.94          3.72         2.67 o                         
  -2   4   8         19.29         12.99        10.84 o                         
  -1   4   8        427.18        455.05        29.40 o                         
   0   4   8        275.80        265.34        13.89 o                         
   1   4   8        173.26        152.53        13.78 o                         
   2   4   8        221.41        205.12        11.43 o                         
   3   4   8        201.46        194.69        12.85 o                         
   4   4   8       1078.95       1137.16        62.20 o                         
   5   4   8        303.81        360.05        12.35 o                         
   6   4   8       1618.88       1707.38        52.27 o                         
   7   4   8        856.41        849.87        30.42 o                         
   8   4   8        647.28        614.83        52.48 o                         
   9   4   8        302.07        315.69        55.75 o                         
  10   4   8        125.20        133.40        19.29 o                         
  -8   5   8         34.64         28.02        10.69 o                         
  -7   5   8         20.22         14.21        10.37 o                         
  -6   5   8         24.92         18.56         9.55 o                         
  -5   5   8         82.19         97.23        10.14 o                         
  -4   5   8         64.78         43.82        17.50 o                         
  -3   5   8       1563.54       1564.07       126.45 o                         
  -2   5   8        147.84        150.34        15.50 o                         
  -1   5   8         21.03         20.57        11.78 o                         
   0   5   8         27.18         17.62         3.99 o                         
   1   5   8         10.51          9.83         3.04 o                         
   2   5   8        114.59        132.08        12.99 o                         
   3   5   8        201.34        160.31        11.35 o                         
   4   5   8         18.64         17.87         3.56 o                         
   5   5   8        749.51        766.78        59.56 o                         
   6   5   8        498.11        493.58        31.92 o                         
   7   5   8         78.33         83.06        10.67 o                         
   8   5   8         57.94         59.56         9.51 o                         
   9   5   8        126.37        111.18         8.32 o                         
  10   5   8          0.39          6.37         4.37 o                         
  11   5   8          7.16          2.12         4.12 o                         
  -7   6   8          7.95          5.69        11.07 o                         
  -6   6   8          4.14         21.33         8.30 o                         
  -5   6   8         14.93         15.57         6.17 o                         
  -4   6   8         99.93        123.47        18.31 o                         
  -3   6   8         30.69         28.21         4.45 o                         
  -2   6   8        731.16        777.41        32.97 o                         
  -1   6   8        347.68        393.52        30.23 o                         
   0   6   8        538.54        566.54        29.86 o                         
   1   6   8        432.67        439.77        24.91 o                         
   2   6   8        475.24        488.88        39.48 o                         
   3   6   8       1116.74       1142.17        38.64 o                         
   4   6   8        396.05        394.04        79.90 o                         
   5   6   8       2540.72       2553.91       115.21 o                         
   6   6   8        664.76        641.42        23.59 o                         
   7   6   8        606.06        648.15        23.91 o                         
   8   6   8        319.65        284.63        24.00 o                         
   9   6   8        509.18        524.33        36.01 o                         
  10   6   8        201.84        221.19        22.83 o                         
  11   6   8         10.89          7.54         9.54 o                         
  -6   7   8          0.43         -4.96         4.96 o                         
  -5   7   8          6.38          0.05         5.89 o                         
  -4   7   8          1.27          0.14         3.58 o                         
  -3   7   8        194.43        231.13        29.58 o                         
  -2   7   8        126.53         77.11        18.91 o                         
  -1   7   8        111.77        113.19        15.55 o                         
   0   7   8        117.87        137.54        13.48 o                         
   1   7   8        120.53        137.08        14.68 o                         
   2   7   8         29.03         20.61         8.60 o                         
   3   7   8        157.87        145.63        19.79 o                         
   4   7   8        342.67        298.69        32.48 o                         
   5   7   8        383.16        345.81        26.65 o                         
   6   7   8         33.04         29.07         7.60 o                         
   7   7   8          4.40         -0.05         2.15 o                         
   8   7   8          8.50          4.67         4.37 o                         
   9   7   8         11.21         14.30         3.85 o                         
  10   7   8          1.01          2.03         3.18 o                         
  11   7   8         34.95         46.87        20.80 o                         
  -5   8   8        107.30        100.05        14.24 o                         
  -4   8   8        196.56        204.77        18.61 o                         
  -3   8   8        797.46        843.19       107.96 o                         
  -2   8   8        250.90        261.30        36.77 o                         
  -1   8   8        912.92       1031.62        56.16 o                         
   0   8   8       1196.81       1288.49        58.56 o                         
   1   8   8        767.34        795.50        44.93 o                         
   2   8   8        217.06        211.87        24.49 o                         
   3   8   8        175.83        162.78        19.23 o                         
   4   8   8        779.35        749.97        31.82 o                         
   5   8   8        416.02        398.80        23.03 o                         
   6   8   8        872.89        905.32        42.58 o                         
   7   8   8        252.23        265.95        22.87 o                         
   8   8   8          0.25          1.56         1.90 o                         
   9   8   8         45.02         25.67         4.88 o                         
  10   8   8         11.89         12.78         5.49 o                         
  11   8   8         41.92         21.90         8.20 o                         
  -4   9   8          2.62         10.17         6.76 o                         
  -3   9   8          8.47          7.51         4.43 o                         
  -2   9   8          2.30          6.02         3.75 o                         
  -1   9   8        106.83        126.04        12.86 o                         
   0   9   8        169.70        205.63        28.33 o                         
   1   9   8        241.81        260.82        36.01 o                         
   2   9   8        110.38        121.42        18.85 o                         
   3   9   8         12.67         10.57         5.77 o                         
   4   9   8          1.00          8.34         3.94 o                         
   5   9   8        221.29        250.13        20.93 o                         
   6   9   8         11.41         14.28         4.31 o                         
   7   9   8        137.85        117.26         8.91 o                         
   8   9   8        192.26        156.54        18.06 o                         
   9   9   8        149.01        157.92        27.57 o                         
  10   9   8         23.14         27.10        10.28 o                         
  11   9   8         36.36         40.78        11.37 o                         
  -3  10   8         50.78         55.43        14.67 o                         
  -2  10   8        222.11        237.24        26.10 o                         
  -1  10   8        120.17        130.91        19.75 o                         
   0  10   8         11.07         -2.36         6.00 o                         
   1  10   8         34.50         27.95        15.19 o                         
   2  10   8         86.91        105.93        11.69 o                         
   3  10   8        124.54        126.99        18.21 o                         
   4  10   8        173.74        193.16        20.03 o                         
   5  10   8        240.73        225.58        19.15 o                         
   6  10   8         48.57         40.86         6.77 o                         
   7  10   8         92.92         94.47        15.69 o                         
   8  10   8         26.61         24.27         5.70 o                         
   9  10   8          6.17         17.63         6.62 o                         
  10  10   8         47.57         39.74        11.24 o                         
  -2  11   8         33.42         27.25         5.50 o                         
  -1  11   8         18.03         28.40        11.30 o                         
   0  11   8         48.58         41.23        15.63 o                         
   1  11   8         32.73         37.45         8.22 o                         
   2  11   8         56.86         59.96        10.84 o                         
   3  11   8        253.48        266.43        23.27 o                         
   4  11   8        228.89        314.31        45.38 o                         
   5  11   8         27.00         11.71        13.44 o                         
   6  11   8         42.21         42.94         8.21 o                         
   7  11   8         22.25         13.89         5.64 o                         
   8  11   8         10.66          8.87         5.10 o                         
   9  11   8          5.93          9.48         6.71 o                         
  10  11   8          0.09          2.05         4.40 o                         
   0  12   8          2.60         -4.74         4.74 o                         
   1  12   8          0.21          3.23        11.55 o                         
   2  12   8          6.89         13.87         6.00 o                         
   3  12   8          0.19          6.09         4.63 o                         
   4  12   8          9.88          4.39         2.64 o                         
   5  12   8         34.55         39.71        12.94 o                         
   6  12   8          9.02         11.71         5.99 o                         
   7  12   8         97.35         59.34        23.33 o                         
   8  12   8        102.18         71.16        79.43 o                         
   9  12   8         93.02         96.27        19.68 o                         
   2  13   8         37.18         32.08         9.17 o                         
   3  13   8         11.81         23.64         9.39 o                         
   4  13   8         12.21         21.97         8.31 o                         
   5  13   8          0.07          0.35         5.66 o                         
   6  13   8         20.53         11.16         5.67 o                         
   7  13   8         24.48         24.16         8.24 o                         
   8  13   8          0.63         -6.95         7.54 o                         
  -6  -6   9         51.12         25.21        13.66 o                         
  -5  -6   9        120.89        151.76        17.80 o                         
  -4  -6   9         56.03        106.51       123.95 o                         
  -3  -6   9         41.60         55.54        19.56 o                         
  -2  -6   9         80.96         76.49        15.61 o                         
  -1  -6   9          2.37          4.40         5.95 o                         
   0  -6   9          1.09          8.04        13.13 o                         
  -7  -5   9        211.33        186.42        21.16 o                         
  -6  -5   9        260.80        255.26        19.55 o                         
  -5  -5   9        216.37        244.92        63.05 o                         
  -4  -5   9        102.35         88.68        21.98 o                         
  -3  -5   9         87.09        122.07        19.73 o                         
  -2  -5   9        126.78        134.21        20.81 o                         
  -1  -5   9        198.67        217.63        27.05 o                         
   0  -5   9        117.21         93.23        15.07 o                         
   1  -5   9         50.98         73.93        15.44 o                         
   2  -5   9         10.59         -1.42        15.79 o                         
  -8  -4   9         60.09         61.59        14.87 o                         
  -7  -4   9          6.71          7.54         5.24 o                         
  -6  -4   9          1.55          5.69         6.60 o                         
  -5  -4   9         41.15         10.82         7.34 o                         
  -4  -4   9        113.70        105.33        12.43 o                         
  -3  -4   9          1.26         10.21         8.90 o                         
  -2  -4   9        158.66        163.73        14.83 o                         
  -1  -4   9         53.52         62.46        11.16 o                         
   0  -4   9         77.24         85.29        12.38 o                         
   1  -4   9        242.15        266.72        40.01 o                         
   2  -4   9        250.90        260.71        47.07 o                         
   3  -4   9         15.40         11.58         9.84 o                         
  -8  -3   9        351.90        376.70        50.33 o                         
  -7  -3   9         64.50         76.10        16.28 o                         
  -6  -3   9          0.41          5.12         3.26 o                         
  -5  -3   9         64.82         57.20         8.35 o                         
  -4  -3   9        409.96        403.94        27.91 o                         
  -3  -3   9        147.36        149.44        19.30 o                         
  -2  -3   9         46.53         32.76         5.48 o                         
  -1  -3   9         28.07         27.27         6.19 o                         
   0  -3   9         33.40         36.50         7.75 o                         
   1  -3   9         81.53         55.75        18.91 o                         
   2  -3   9          1.44         -5.80         9.18 o                         
   3  -3   9         60.36         64.59        11.52 o                         
   4  -3   9         16.02         14.85         8.63 o                         
   5  -3   9         38.08         26.81         7.21 o                         
  -9  -2   9          0.09          1.88         5.90 o                         
  -8  -2   9          2.99         -2.08        14.67 o                         
  -7  -2   9          3.32          9.95        10.01 o                         
  -6  -2   9          8.11         -0.42         2.60 o                         
  -5  -2   9          0.68          5.77         2.59 o                         
  -4  -2   9         27.20         19.58         5.06 o                         
  -3  -2   9        194.50        209.80        16.79 o                         
  -2  -2   9        361.27        386.42        29.34 o                         
  -1  -2   9        110.54        106.59        10.01 o                         
   0  -2   9         10.75          9.57         7.66 o                         
   1  -2   9         26.30         34.85        17.03 o                         
   2  -2   9         69.06         63.68        12.29 o                         
   3  -2   9         88.33        106.86        12.42 o                         
   4  -2   9         21.07         23.18         5.26 o                         
   5  -2   9          2.37          2.36         5.60 o                         
   6  -2   9         25.80         40.48        10.50 o                         
  -9  -1   9          2.75          3.77         8.55 o                         
  -8  -1   9          7.01         20.81         7.55 o                         
  -7  -1   9          6.52          2.64         3.01 o                         
  -6  -1   9          2.15          3.43         5.55 o                         
  -5  -1   9         20.48         13.95         5.63 o                         
  -4  -1   9         51.03         56.22         6.99 o                         
  -3  -1   9        384.02        365.98        29.21 o                         
  -2  -1   9          1.33         -3.24         3.24 o                         
  -1  -1   9         31.68         40.00         5.91 o                         
   0  -1   9        282.14        314.08        34.49 o                         
   1  -1   9        852.84        900.45        40.78 o                         
   2  -1   9        585.86        610.31        59.19 o                         
   3  -1   9        132.31        136.11        19.89 o                         
   4  -1   9        704.82        697.72        63.04 o                         
   5  -1   9        323.26        339.51        30.87 o                         
   6  -1   9        179.72        183.94        48.02 o                         
   7  -1   9        193.46        177.62        16.55 o                         
  -9   0   9         13.34         -1.41         7.31 o                         
  -8   0   9         21.53         26.75        13.07 o                         
  -7   0   9          7.88         16.17         8.27 o                         
  -6   0   9        160.33        161.06        18.79 o                         
  -5   0   9        512.23        524.84        17.36 o                         
  -4   0   9        112.86         94.40        15.14 o                         
  -3   0   9         62.29         68.01         7.56 o                         
  -2   0   9          1.11          5.42         1.84 o                         
  -1   0   9        138.61        141.06        21.78 o                         
   0   0   9          1.33          3.42         1.88 o                         
   1   0   9          0.75          2.48         1.84 o                         
   2   0   9        103.54         99.59        13.67 o                         
   3   0   9        367.45        416.87        36.19 o                         
   4   0   9       1157.54       1252.51        45.37 o                         
   5   0   9        282.14        280.43        21.84 o                         
   6   0   9        129.19        118.77        17.50 o                         
   7   0   9         25.46         22.14        16.61 o                         
   8   0   9          5.27         10.45         8.08 o                         
  -9   1   9          0.91         -7.54         7.54 o                         
  -8   1   9         20.37         33.46        12.61 o                         
  -7   1   9         16.24         12.35         5.10 o                         
  -6   1   9         89.19         72.70        14.11 o                         
  -5   1   9          6.24          6.32         2.66 o                         
  -4   1   9        487.65        469.04        33.37 o                         
  -3   1   9        311.53        320.94        22.76 o                         
  -2   1   9        262.59        264.11        17.90 o                         
  -1   1   9        142.66        157.03        10.74 o                         
   0   1   9        845.49        898.66        39.11 o                         
   1   1   9       1949.40       1946.75        53.51 o                         
   2   1   9       1425.21       1364.63        52.30 o                         
   3   1   9       1580.13       1697.27        63.57 o                         
   4   1   9        668.26        695.10        37.80 o                         
   5   1   9        491.85        520.22        60.95 o                         
   6   1   9        218.43        210.92        30.32 o                         
   7   1   9        253.21        296.96        29.82 o                         
   8   1   9         49.82         44.11        19.26 o                         
  -8   2   9          0.44          2.36         5.54 o                         
  -7   2   9          6.98         25.37         6.87 o                         
  -6   2   9         26.16         21.34         7.28 o                         
  -5   2   9          8.18          4.61         4.28 o                         
  -4   2   9        122.51        106.68        12.15 o                         
  -3   2   9         66.62         67.11         7.21 o                         
  -2   2   9        456.73        480.81        17.60 o                         
  -1   2   9         68.04         63.33         7.12 o                         
   0   2   9         21.76         11.01         4.65 o                         
   1   2   9        730.77        710.33        30.86 o                         
   2   2   9        681.90        641.63        21.27 o                         
   3   2   9        320.34        297.24        31.43 o                         
   4   2   9        267.37        229.71        18.06 o                         
   5   2   9         40.45         40.08         6.08 o                         
   6   2   9         25.56         31.02         6.49 o                         
   7   2   9         84.62         87.09        11.96 o                         
   8   2   9         42.83         40.71         9.61 o                         
   9   2   9         60.45         54.99        17.09 o                         
  -8   3   9         54.61         59.04        18.73 o                         
  -7   3   9        190.50        189.37        13.49 o                         
  -6   3   9        406.43        467.89        24.05 o                         
  -5   3   9        775.82        809.29        26.69 o                         
  -4   3   9        280.23        319.42        28.21 o                         
  -3   3   9        886.14        832.73        57.18 o                         
  -2   3   9       2298.83       2270.14        83.73 o                         
  -1   3   9       1899.91       1872.89        62.30 o                         
   0   3   9        883.93        903.90        31.47 o                         
   1   3   9       1187.54       1127.30        40.79 o                         
   2   3   9        516.89        493.88        17.85 o                         
   3   3   9         13.66          8.12         2.75 o                         
   4   3   9         51.98         48.04         9.05 o                         
   5   3   9         26.03         18.83         4.54 o                         
   6   3   9          1.77          4.47         4.72 o                         
   7   3   9          6.86          3.66         4.71 o                         
   8   3   9         22.13         10.62         5.49 o                         
   9   3   9          1.93         14.14        12.91 o                         
  -8   4   9          0.46         14.26        12.49 o                         
  -7   4   9         38.24         40.90        13.48 o                         
  -6   4   9         40.98         42.52         8.80 o                         
  -5   4   9        259.41        260.97        26.46 o                         
  -4   4   9         51.01         11.78         8.02 o                         
  -3   4   9        562.19        621.56        33.71 o                         
  -2   4   9        156.16        145.84        12.27 o                         
  -1   4   9          4.85          6.10         4.65 o                         
   0   4   9         41.05         44.48         7.53 o                         
   1   4   9         14.62         10.53         2.85 o                         
   2   4   9        136.11        121.29         7.56 o                         
   3   4   9        143.27        140.36         9.25 o                         
   4   4   9         28.37         33.29         5.80 o                         
   5   4   9        577.41        593.74        27.03 o                         
   6   4   9        672.05        748.69        37.83 o                         
   7   4   9        548.88        505.89        40.78 o                         
   8   4   9        101.41         89.96        12.28 o                         
   9   4   9         24.65          8.63         4.71 o                         
  10   4   9          0.85          6.61         8.61 o                         
  -7   5   9         72.70         80.59        16.71 o                         
  -6   5   9        123.73        132.53        20.64 o                         
  -5   5   9        245.50        300.35        29.82 o                         
  -4   5   9        362.75        469.15        74.85 o                         
  -3   5   9        501.22        528.71        52.19 o                         
  -2   5   9         84.62         93.55        17.55 o                         
  -1   5   9        148.69        151.51        17.33 o                         
   0   5   9          0.40         -0.70         2.80 o                         
   1   5   9        209.32        185.48        46.73 o                         
   2   5   9         76.48         70.41         6.30 o                         
   3   5   9        104.64        100.50         8.12 o                         
   4   5   9         98.42        107.06         7.86 o                         
   5   5   9        181.38        161.02        16.48 o                         
   6   5   9        144.02        137.18        10.83 o                         
   7   5   9        188.56        170.38        14.14 o                         
   8   5   9         88.62         87.98         8.44 o                         
   9   5   9        278.35        272.56        24.08 o                         
  10   5   9        103.78         76.72        16.29 o                         
  -6   6   9          2.10         16.75         8.88 o                         
  -5   6   9          4.55         23.53         6.04 o                         
  -4   6   9          0.36          5.89         3.83 o                         
  -3   6   9        292.74        270.68        28.79 o                         
  -2   6   9        529.39        555.19        28.53 o                         
  -1   6   9         97.99         88.02        11.69 o                         
   0   6   9        231.84        245.26        17.92 o                         
   1   6   9        323.37        379.95        40.42 o                         
   2   6   9        302.87        338.06       106.09 o                         
   3   6   9         73.11         83.86        15.65 o                         
   4   6   9        212.36        224.50        15.44 o                         
   5   6   9        176.69        182.62        17.61 o                         
   6   6   9        168.76        182.84        15.24 o                         
   7   6   9        195.54        167.07        18.07 o                         
   8   6   9        117.08        106.11        14.00 o                         
   9   6   9        157.06        114.94        20.71 o                         
  10   6   9         54.37         52.55        21.21 o                         
  -6   7   9         58.75         60.50        15.14 o                         
  -5   7   9         25.68         15.95         6.87 o                         
  -4   7   9         10.24         -0.15         5.41 o                         
  -3   7   9        104.85        121.07        27.27 o                         
  -2   7   9          1.47         -3.58        13.97 o                         
  -1   7   9         18.05         42.77        22.51 o                         
   0   7   9         22.08         18.68         6.00 o                         
   1   7   9          6.35          0.61         3.37 o                         
   2   7   9         48.90         44.76        10.33 o                         
   3   7   9        334.38        358.94        23.56 o                         
   4   7   9         94.37         90.11         9.82 o                         
   5   7   9        967.47        957.87        50.48 o                         
   6   7   9       1286.35       1325.19        44.50 o                         
   7   7   9        978.19        981.14        49.48 o                         
   8   7   9        830.75        876.68        47.89 o                         
   9   7   9        516.17        431.68        30.34 o                         
  10   7   9        227.07        162.40        19.37 o                         
  -5   8   9         12.80          8.52         6.52 o                         
  -4   8   9         17.40         11.27         5.16 o                         
  -3   8   9         53.25         29.23        26.45 o                         
  -2   8   9         16.08         19.95         7.59 o                         
  -1   8   9        349.33        362.15        25.35 o                         
   0   8   9         14.48         25.34         9.31 o                         
   1   8   9          5.59          6.39         2.60 o                         
   2   8   9        108.88        115.30        20.39 o                         
   3   8   9        556.38        568.61        25.80 o                         
   4   8   9        443.16        445.97        37.14 o                         
   5   8   9        337.20        325.65        25.76 o                         
   6   8   9         28.36         18.91         5.85 o                         
   7   8   9         89.79         94.03         8.22 o                         
   8   8   9        108.83         95.24        10.50 o                         
   9   8   9         63.74         73.82        11.28 o                         
  10   8   9         92.90         82.64        14.74 o                         
  -4   9   9          2.67          4.18         5.41 o                         
  -3   9   9        141.48        166.79        26.33 o                         
  -2   9   9        110.32        154.58        27.81 o                         
  -1   9   9         76.71         81.60        14.83 o                         
   0   9   9        565.31        622.48        46.62 o                         
   1   9   9        905.03       1051.90        53.11 o                         
   2   9   9       1002.58       1115.95        45.18 o                         
   3   9   9       1043.51       1162.18        49.39 o                         
   4   9   9       1409.75       1562.26        63.71 o                         
   5   9   9       1047.74       1087.75        34.28 o                         
   6   9   9        209.66        216.14        13.30 o                         
   7   9   9        517.16        473.10        36.45 o                         
   8   9   9        114.93         97.24        15.78 o                         
   9   9   9          2.16          2.60         3.64 o                         
  10   9   9          0.37         -0.61         9.84 o                         
  -3  10   9          4.26         -3.47         4.54 o                         
  -2  10   9          3.34         -0.11        12.20 o                         
  -1  10   9        252.21        288.56        27.33 o                         
   0  10   9        384.79        418.82        37.36 o                         
   1  10   9        634.80        639.52        47.62 o                         
   2  10   9        501.78        469.18        44.20 o                         
   3  10   9        165.41        191.94        16.27 o                         
   4  10   9         25.77         23.89        23.32 o                         
   5  10   9         47.71         49.57        17.85 o                         
   6  10   9         22.48         24.47         6.24 o                         
   7  10   9         31.79         21.72         4.42 o                         
   8  10   9          3.42          3.21         2.66 o                         
   9  10   9         67.70         45.92        12.24 o                         
  10  10   9        114.78        107.27        10.59 o                         
  -2  11   9        158.07        137.51        14.38 o                         
  -1  11   9        439.29        427.12        32.04 o                         
   0  11   9        176.90        218.65        48.50 o                         
   1  11   9        370.56        383.50        29.58 o                         
   2  11   9        453.62        503.43        58.29 o                         
   3  11   9        298.03        338.68        35.99 o                         
   4  11   9        257.36        277.70        23.32 o                         
   5  11   9         54.26         51.14        10.37 o                         
   6  11   9        102.80        123.59        23.14 o                         
   7  11   9         50.72         38.19        17.19 o                         
   8  11   9          4.74         -3.29         5.90 o                         
   9  11   9          8.94          1.70         3.17 o                         
   0  12   9          3.08          5.74         4.55 o                         
   1  12   9          3.66         -0.94         9.96 o                         
   2  12   9          2.30          0.07         6.12 o                         
   3  12   9         42.13         41.36        10.74 o                         
   4  12   9        188.46        189.50        27.10 o                         
   5  12   9        134.77        145.51        34.18 o                         
   6  12   9         88.22         93.14        17.24 o                         
   7  12   9        230.18        217.09        14.45 o                         
   8  12   9         21.08         21.33        13.66 o                         
   9  12   9          7.69          7.19         9.54 o                         
   3  13   9          3.31          5.97         5.68 o                         
   4  13   9         28.91         16.00        11.49 o                         
   5  13   9         51.69         43.80        15.55 o                         
   6  13   9        111.34        116.01        16.67 o                         
   7  13   9          0.12          9.43        10.14 o                         
  -5  -5  10          0.45          1.41         7.78 o                         
  -4  -5  10         24.14         11.43        10.14 o                         
  -3  -5  10         19.91          8.79         5.57 o                         
  -2  -5  10         85.95         97.13        19.40 o                         
  -1  -5  10        102.21         95.49         9.39 o                         
   0  -5  10         97.27        118.46        10.90 o                         
  -6  -4  10         93.10         86.37        17.38 o                         
  -5  -4  10        204.64        197.60        18.41 o                         
  -4  -4  10        319.92        346.96        32.97 o                         
  -3  -4  10        258.94        259.15        25.12 o                         
  -2  -4  10        408.22        417.59        44.88 o                         
  -1  -4  10        422.58        445.60        43.83 o                         
   0  -4  10        791.68        818.77        59.56 o                         
   1  -4  10        423.20        484.90        14.63 o                         
   2  -4  10        118.35        118.24        10.97 o                         
  -7  -3  10        187.22        144.40        21.79 o                         
  -6  -3  10        163.97        134.06        24.60 o                         
  -4  -3  10        193.75        158.92        18.69 o                         
  -3  -3  10         61.30         48.36         9.73 o                         
  -2  -3  10          6.17          3.77         2.40 o                         
  -1  -3  10          2.19         -3.54         3.54 o                         
   0  -3  10         78.91         79.35        11.64 o                         
   1  -3  10          0.51          4.72         3.75 o                         
   2  -3  10         69.04         95.49        24.69 o                         
   3  -3  10         37.19         17.76        15.79 o                         
  -8  -2  10        463.12        470.54        83.58 o                         
  -7  -2  10        447.91        446.61        44.44 o                         
  -6  -2  10        352.14        341.77        29.75 o                         
  -5  -2  10        253.90        225.68        20.86 o                         
  -4  -2  10        431.50        440.42        27.28 o                         
  -3  -2  10        679.78        755.62        41.74 o                         
  -2  -2  10        189.27        169.27        19.98 o                         
  -1  -2  10        169.09        173.46        24.20 o                         
   0  -2  10         18.68         33.05        10.13 o                         
   1  -2  10          4.60          5.65         5.12 o                         
   2  -2  10         67.11         63.62        16.47 o                         
   3  -2  10         12.60          9.66         5.23 o                         
   4  -2  10          0.02          9.65         6.74 o                         
   5  -2  10          8.54         11.91         8.04 o                         
  -8  -1  10        116.41         96.26        25.98 o                         
  -7  -1  10        122.89        119.57        19.78 o                         
  -6  -1  10        124.78        103.28        18.48 o                         
  -5  -1  10         28.32         32.34         6.39 o                         
  -4  -1  10          0.12          1.62         2.08 o                         
  -3  -1  10          0.10          0.33         2.34 o                         
  -2  -1  10        144.42        122.44        18.44 o                         
  -1  -1  10        209.41        217.68        25.32 o                         
   0  -1  10        437.12        458.14        21.75 o                         
   1  -1  10        103.14        102.54        12.32 o                         
   2  -1  10        113.26        124.01        18.41 o                         
   3  -1  10        309.05        297.32        26.69 o                         
   4  -1  10         85.32         90.46        29.46 o                         
   5  -1  10         11.95          8.44         6.18 o                         
   6  -1  10          7.72         13.90         7.50 o                         
  -8   0  10         25.08         48.31        23.80 o                         
  -7   0  10         97.19         77.66        25.09 o                         
  -6   0  10        154.94        136.52        16.91 o                         
  -5   0  10          9.82          5.78         3.89 o                         
  -4   0  10          9.63         11.59         4.25 o                         
  -3   0  10         11.13          7.41         5.39 o                         
  -2   0  10         54.51         55.27         8.77 o                         
  -1   0  10         35.56         41.00         5.50 o                         
   0   0  10          3.72          3.29         2.47 o                         
   1   0  10        138.17        141.66        14.57 o                         
   2   0  10         66.70         53.71        15.14 o                         
   3   0  10          6.60         18.58         8.03 o                         
   4   0  10        133.14        119.09        19.50 o                         
   5   0  10        222.69        264.91        28.76 o                         
   6   0  10        363.37        365.84        32.54 o                         
   7   0  10        175.96        180.08        32.00 o                         
  -8   1  10          3.91          5.19         9.31 o                         
  -7   1  10          2.50          5.29         7.78 o                         
  -6   1  10         21.22          8.72         4.36 o                         
  -5   1  10        433.01        402.25        33.54 o                         
  -4   1  10       1116.43       1160.29        66.55 o                         
  -3   1  10        915.60        925.63        35.01 o                         
  -2   1  10        148.85        122.50        14.99 o                         
  -1   1  10        197.07        161.58        12.52 o                         
   0   1  10          1.04          1.16         2.77 o                         
   1   1  10        111.41        107.09        11.70 o                         
   2   1  10         65.69         62.30        15.38 o                         
   3   1  10          4.89          3.12         6.01 o                         
   4   1  10         54.51         48.47         9.86 o                         
   5   1  10        183.93        199.26        16.17 o                         
   6   1  10         85.67         77.26        12.26 o                         
   7   1  10         87.67         74.11        14.90 o                         
  -8   2  10          1.08         -4.36         6.71 o                         
  -7   2  10          0.11          4.86         3.88 o                         
  -6   2  10         13.28         12.54         6.55 o                         
  -5   2  10         17.19          2.77         9.60 o                         
  -4   2  10         28.79         27.79         6.05 o                         
  -3   2  10          3.66          5.60         3.79 o                         
  -2   2  10        150.89        140.90        16.97 o                         
  -1   2  10        146.24        148.81        15.00 o                         
   0   2  10        118.00        130.50        12.41 o                         
   1   2  10        227.04        229.20        14.62 o                         
   2   2  10       1051.89       1029.01        42.34 o                         
   3   2  10       1694.29       1778.30       101.40 o                         
   4   2  10        773.40        750.88        52.39 o                         
   5   2  10        758.79        781.38        46.03 o                         
   6   2  10        583.23        596.20        46.96 o                         
   7   2  10        383.26        417.51        44.67 o                         
   8   2  10         56.89         47.68        12.32 o                         
  -7   3  10        135.37        137.74        20.21 o                         
  -6   3  10         97.04         82.82        14.76 o                         
  -5   3  10         20.14         30.87        13.37 o                         
  -4   3  10         54.71         49.98        10.73 o                         
  -3   3  10         22.23         13.44         8.49 o                         
  -2   3  10        167.71        163.35        17.97 o                         
  -1   3  10        630.69        607.04        35.96 o                         
   0   3  10         78.98         74.18         7.50 o                         
   1   3  10          3.59          4.33         2.64 o                         
   2   3  10        382.61        386.08        23.20 o                         
   3   3  10        395.20        386.55        25.82 o                         
   4   3  10         54.52         54.88         7.98 o                         
   5   3  10        170.22        181.12        19.92 o                         
   6   3  10        174.77        156.35        24.05 o                         
   7   3  10         30.37         26.85         6.22 o                         
   8   3  10          6.62          6.29         6.17 o                         
   9   3  10         12.69          6.69        11.13 o                         
  -7   4  10          0.76         27.22        10.84 o                         
  -6   4  10        141.95        148.67        30.41 o                         
  -5   4  10        276.87        271.08        37.30 o                         
  -4   4  10        317.68        380.10        48.75 o                         
  -3   4  10        193.41        224.22        22.14 o                         
  -2   4  10       1004.31       1072.07        46.55 o                         
  -1   4  10       2170.51       2251.13       112.73 o                         
   0   4  10       1513.93       1549.69        46.55 o                         
   1   4  10       1087.76       1109.54        41.29 o                         
   2   4  10       1169.28       1183.43        37.68 o                         
   3   4  10        528.29        512.12        26.37 o                         
   4   4  10         70.79         65.54        13.54 o                         
   5   4  10        295.59        313.34        18.04 o                         
   6   4  10        368.20        376.12        23.49 o                         
   7   4  10        152.45        153.24        13.98 o                         
   8   4  10         48.32         56.48        12.23 o                         
   9   4  10         13.07         15.61         9.12 o                         
  -7   5  10          1.03          8.37        14.61 o                         
  -6   5  10         69.59         89.29        13.22 o                         
  -5   5  10         30.33         19.21         7.54 o                         
  -4   5  10         42.84         47.51        14.31 o                         
  -3   5  10        109.64        104.00        15.14 o                         
  -2   5  10        520.06        581.17        70.67 o                         
  -1   5  10       1045.32       1114.15        47.40 o                         
   0   5  10        694.79        746.48        38.92 o                         
   1   5  10        233.26        230.38        17.79 o                         
   2   5  10          2.09          2.98         4.32 o                         
   3   5  10         62.16         72.85        10.69 o                         
   4   5  10         10.09         11.61         3.19 o                         
   5   5  10         73.46         67.97         8.50 o                         
   6   5  10        227.26        213.03        15.21 o                         
   8   5  10        108.58        105.39        16.75 o                         
   9   5  10        160.78        134.99        29.63 o                         
  -6   6  10        129.07        165.51        33.29 o                         
  -5   6  10        349.36        385.48        43.37 o                         
  -4   6  10        460.63        488.58        46.52 o                         
  -3   6  10        661.45        765.75        86.43 o                         
  -2   6  10        300.89        290.08        33.49 o                         
  -1   6  10        751.61        855.54        59.49 o                         
   0   6  10        804.19        876.21        46.96 o                         
   1   6  10        189.33        206.86        17.99 o                         
   2   6  10          8.98          0.53         3.12 o                         
   3   6  10        304.09        288.67        33.61 o                         
   4   6  10        566.74        558.97        30.16 o                         
   5   6  10         10.93         17.24         4.14 o                         
   6   6  10          6.16          3.26         2.98 o                         
   7   6  10          1.35          2.55         4.10 o                         
   8   6  10          0.19          3.11         2.02 o                         
   9   6  10         40.41         22.12        12.15 o                         
  10   6  10          0.70         10.24         8.61 o                         
  -5   7  10         56.19         80.31        17.68 o                         
  -4   7  10         72.69         71.16        15.05 o                         
  -3   7  10        104.52        113.69        17.67 o                         
  -2   7  10          2.28         10.02         4.34 o                         
  -1   7  10          2.87         11.90         5.16 o                         
   0   7  10          1.11          3.72         3.78 o                         
   1   7  10        199.24        226.73        19.33 o                         
   2   7  10        194.58        210.58        18.26 o                         
   3   7  10         71.22         80.18        11.47 o                         
   4   7  10          3.62          5.53         2.52 o                         
   5   7  10        417.95        444.16        13.60 o                         
   6   7  10         59.42         41.52        16.79 o                         
   7   7  10         75.76         68.44        13.65 o                         
   8   7  10         80.62         78.31         9.31 o                         
   9   7  10         39.12         19.31         5.40 o                         
  10   7  10          1.75         -2.12         6.00 o                         
  -4   8  10         73.80         82.37        13.08 o                         
  -3   8  10          0.65         -6.00         6.00 o                         
  -2   8  10         25.93         19.99         6.75 o                         
  -1   8  10         58.22         62.86        14.91 o                         
   0   8  10         85.84        117.69        11.56 o                         
   1   8  10          0.01          1.93        10.60 o                         
   2   8  10         28.64         30.82         7.95 o                         
   3   8  10         83.13         88.03        12.90 o                         
   4   8  10         10.79          0.21         2.42 o                         
   5   8  10         86.65         90.14        13.69 o                         
   6   8  10         43.36         39.08         7.02 o                         
   7   8  10          8.05          5.31         2.85 o                         
   8   8  10         21.25         14.98         5.28 o                         
   9   8  10         43.81         32.25         9.13 o                         
  10   8  10         21.83          6.83         5.04 o                         
  -4   9  10          2.05          4.36         6.36 o                         
  -3   9  10         12.85         10.79         7.76 o                         
  -2   9  10          0.34          2.00         6.18 o                         
  -1   9  10         75.88         81.98        17.26 o                         
   0   9  10         53.52         61.07        14.69 o                         
   1   9  10         21.17         36.00         7.08 o                         
   2   9  10        243.59        210.10        17.80 o                         
   3   9  10        403.98        453.72        27.51 o                         
   4   9  10        273.11        338.66        59.28 o                         
   5   9  10          2.02          5.54         3.71 o                         
   6   9  10        105.67         92.42        14.04 o                         
   7   9  10         12.09          8.14         3.35 o                         
   8   9  10         25.66         14.12         5.07 o                         
   9   9  10         99.31        107.03        16.15 o                         
  10   9  10         37.63         29.29        14.25 o                         
  -2  10  10         55.45         71.83        15.74 o                         
  -1  10  10          2.06          8.79         6.13 o                         
   0  10  10          2.80         -1.25         4.41 o                         
   1  10  10         25.10         13.79        12.55 o                         
   2  10  10          2.66          4.46         3.26 o                         
   3  10  10         66.53         68.97        12.31 o                         
   4  10  10        180.05        201.33        18.46 o                         
   5  10  10        354.69        424.52        26.05 o                         
   6  10  10         10.82         -0.34         5.19 o                         
   7  10  10        123.46        110.33        17.42 o                         
   8  10  10        216.72        198.46        22.73 o                         
   9  10  10        212.23        206.81        27.17 o                         
  -1  11  10         18.76         15.73         8.67 o                         
   0  11  10          0.28         -2.18         4.24 o                         
   1  11  10          2.25          2.44         7.13 o                         
   2  11  10          0.06          3.04         4.24 o                         
   3  11  10          2.39         -0.49         8.31 o                         
   4  11  10         38.63         57.52        12.42 o                         
   5  11  10         80.36        113.25        20.67 o                         
   6  11  10        132.30        128.89        29.16 o                         
   7  11  10         93.60        113.03        20.48 o                         
   8  11  10         44.60         46.79        18.32 o                         
   9  11  10         58.36         35.46        13.90 o                         
   1  12  10         36.30         45.84        16.85 o                         
   2  12  10        185.03        213.62        11.83 o                         
   3  12  10        227.56        234.46        30.88 o                         
   4  12  10        281.08        260.65        18.75 o                         
   5  12  10        281.19        271.81        34.65 o                         
   6  12  10        727.06        831.03        57.77 o                         
   7  12  10        258.94        207.84        41.37 o                         
   8  12  10        101.02        100.15        13.19 o                         
   4  13  10         37.60         48.33        12.56 o                         
   5  13  10         78.58         79.08        13.06 o                         
  -4  -4  11          7.94         17.44        13.78 o                         
  -3  -4  11         21.29         23.10         4.85 o                         
  -2  -4  11         10.64          0.79         5.79 o                         
  -1  -4  11         10.68         15.84        17.73 o                         
  -6  -3  11          5.52          4.96         8.01 o                         
  -5  -3  11          0.18         10.48         8.54 o                         
  -4  -3  11         60.15         81.22        12.35 o                         
  -3  -3  11        132.93        123.11        18.79 o                         
  -2  -3  11        128.06        129.03        24.46 o                         
  -1  -3  11         54.03         41.15        11.59 o                         
   0  -3  11        229.65        224.47        22.22 o                         
   1  -3  11        383.57        439.97        31.36 o                         
   2  -3  11        256.59        331.87        28.88 o                         
  -6  -2  11          4.56         -3.81         3.87 o                         
  -5  -2  11          8.95          7.27         7.20 o                         
  -4  -2  11          6.01          6.28         3.74 o                         
  -3  -2  11         20.10         12.21         5.39 o                         
  -2  -2  11         17.29         17.24         7.82 o                         
  -1  -2  11          1.12         12.41         5.61 o                         
   0  -2  11         45.60         39.37        19.56 o                         
   1  -2  11        130.49        131.38        23.41 o                         
   2  -2  11        114.95         95.90        19.20 o                         
   3  -2  11         79.53         78.53        16.44 o                         
  -7  -1  11         96.99         96.28        16.39 o                         
  -6  -1  11        126.88         89.64        17.97 o                         
  -5  -1  11        216.68        216.25        21.61 o                         
  -4  -1  11        245.37        232.00        21.18 o                         
  -3  -1  11        531.40        489.15        44.40 o                         
  -2  -1  11        513.90        548.20        29.99 o                         
  -1  -1  11        459.45        527.58        26.47 o                         
   0  -1  11        487.67        518.70        45.27 o                         
   1  -1  11        302.76        270.88        32.94 o                         
   2  -1  11        299.28        302.36        28.77 o                         
   3  -1  11        165.69        153.87        26.82 o                         
   4  -1  11        121.16        143.20        19.91 o                         
   5  -1  11         44.11         29.46        13.90 o                         
  -6   0  11         75.68         69.66        10.59 o                         
  -5   0  11        137.03        102.89        14.29 o                         
  -4   0  11        157.54        165.37        13.06 o                         
  -3   0  11        221.58        179.17        14.03 o                         
  -2   0  11        175.32        148.32        18.14 o                         
  -1   0  11         26.15         20.59         5.76 o                         
   0   0  11          0.96          1.87         6.60 o                         
   1   0  11        104.60        101.25        15.29 o                         
   2   0  11        377.71        378.86        31.70 o                         
   3   0  11         24.25         17.68        12.36 o                         
   4   0  11         35.70         32.95         9.28 o                         
   5   0  11        177.81        199.01        22.56 o                         
   6   0  11        184.99        167.33        26.05 o                         
  -7   1  11         21.63          7.90         9.90 o                         
  -6   1  11        204.26        189.25        31.54 o                         
  -5   1  11        346.75        365.82        28.62 o                         
  -4   1  11        499.26        505.11        48.55 o                         
  -3   1  11        717.71        700.76        39.05 o                         
  -2   1  11       1089.46       1160.65        64.89 o                         
  -1   1  11        821.79        911.85        32.95 o                         
   0   1  11         36.85         34.00         6.55 o                         
   1   1  11         84.78         75.34        14.27 o                         
   2   1  11        124.93        123.20        12.43 o                         
   3   1  11         55.83         50.26        12.21 o                         
   4   1  11          0.01          4.19         5.42 o                         
   5   1  11          0.51          3.23         4.36 o                         
   6   1  11          1.43         -4.35        10.25 o                         
  -7   2  11         40.76          3.29         8.36 o                         
  -6   2  11         50.92         31.81         9.37 o                         
  -5   2  11         28.77         26.00        13.37 o                         
  -4   2  11          0.27         -3.19         3.19 o                         
  -3   2  11          8.30          6.16         6.16 o                         
  -2   2  11          0.80          6.11         4.34 o                         
  -1   2  11         47.88         38.85         7.11 o                         
   0   2  11          5.71          4.92         2.37 o                         
   1   2  11          6.49          2.07         2.03 o                         
   2   2  11        105.92         96.71        11.33 o                         
   3   2  11        280.91        329.96        34.32 o                         
   4   2  11        439.53        484.56        53.05 o                         
   5   2  11        379.82        401.53        45.91 o                         
   6   2  11         50.16         46.49        11.10 o                         
   7   2  11          0.14         -2.74         7.55 o                         
  -7   3  11        145.69        150.25        17.90 o                         
  -6   3  11        108.13        103.56        16.85 o                         
  -5   3  11        276.50        295.30        37.84 o                         
  -4   3  11        260.56        229.65        22.04 o                         
  -3   3  11         54.56         43.48        10.07 o                         
  -2   3  11         14.42          5.42         4.83 o                         
  -1   3  11         17.00         15.78         5.15 o                         
   0   3  11         50.09         66.49         8.35 o                         
   1   3  11        228.52        182.24        13.13 o                         
   2   3  11         12.06          4.29         4.68 o                         
   3   3  11        247.75        209.98        19.38 o                         
   4   3  11         57.14         75.39        14.49 o                         
   5   3  11          2.53          2.40         2.64 o                         
   6   3  11         13.89          9.37         5.89 o                         
   7   3  11        107.09        125.62        18.64 o                         
   8   3  11        177.31        188.03        14.46 o                         
  -6   4  11         21.08         13.18         7.03 o                         
  -5   4  11          0.17         -5.17         7.36 o                         
  -4   4  11          1.36          1.08         3.21 o                         
  -3   4  11        103.34        116.23        23.14 o                         
  -2   4  11        151.78        203.68        27.96 o                         
  -1   4  11        157.14        173.11        94.75 o                         
   0   4  11         74.02         69.49         8.45 o                         
   1   4  11        883.08        895.05        73.94 o                         
   2   4  11        289.88        266.42        19.33 o                         
   3   4  11          1.13          1.02         2.93 o                         
   4   4  11         15.41         19.15         6.01 o                         
   5   4  11         20.16         17.36         8.84 o                         
   6   4  11          0.30          9.71         6.07 o                         
   7   4  11        179.30        185.61        29.93 o                         
   8   4  11         44.62         25.08        12.24 o                         
  -6   5  11         21.92         29.99        10.86 o                         
  -5   5  11         58.40         69.07        15.32 o                         
  -4   5  11         61.26         72.48        12.09 o                         
  -3   5  11          2.76          5.93         7.84 o                         
  -2   5  11         39.98         43.15        18.32 o                         
  -1   5  11          3.59          2.90         2.57 o                         
   0   5  11         20.35         22.51        10.24 o                         
   1   5  11         88.27        112.54        13.02 o                         
   2   5  11        206.55        195.20        26.68 o                         
   3   5  11        322.07        331.18        24.96 o                         
   4   5  11        223.93        228.90        18.70 o                         
   5   5  11        376.82        368.65        20.61 o                         
   7   5  11        732.22        753.19        84.14 o                         
   8   5  11        555.18        501.58        41.25 o                         
   9   5  11        322.87        290.88        33.95 o                         
  -5   6  11         38.62         49.93        13.56 o                         
  -4   6  11         30.85         30.01        14.19 o                         
  -3   6  11          2.62          6.55         3.10 o                         
  -2   6  11         32.14         45.78        11.37 o                         
  -1   6  11         12.06         15.46         6.96 o                         
   0   6  11         14.67         10.56         7.36 o                         
   1   6  11         93.76        112.89        24.92 o                         
   2   6  11          0.58          1.54         5.30 o                         
   3   6  11         69.04         79.11        12.96 o                         
   4   6  11        431.15        420.70        18.70 o                         
   5   6  11        231.36        218.23        16.53 o                         
   6   6  11         87.71         86.95         8.91 o                         
   7   6  11         70.90          8.96        19.33 o                         
   8   6  11        128.37        126.68        23.27 o                         
   9   6  11          6.83          1.28         4.37 o                         
  -5   7  11          0.39          3.86         4.37 o                         
  -4   7  11         26.30         25.47        18.86 o                         
  -3   7  11         87.17        104.89        22.92 o                         
  -2   7  11         32.76         43.91        10.78 o                         
  -1   7  11        104.18        137.72        19.14 o                         
   0   7  11        665.14        677.37        37.12 o                         
   1   7  11       1457.41       1485.02        98.14 o                         
   2   7  11        692.44        775.49        26.33 o                         
   3   7  11        745.42        783.31        33.70 o                         
   4   7  11       1605.81       1645.36        70.58 o                         
   5   7  11        595.65        547.28        36.60 o                         
   6   7  11        230.49        226.48        14.97 o                         
   7   7  11         97.62        106.36        12.45 o                         
   8   7  11        195.17        186.82        19.06 o                         
   9   7  11          0.33          4.56         6.66 o                         
  -4   8  11         37.85         15.73         9.28 o                         
  -3   8  11         43.60         38.28        11.61 o                         
  -2   8  11         29.28         21.52         7.81 o                         
  -1   8  11          2.55         -4.07         4.07 o                         
   0   8  11        116.58        127.83        25.98 o                         
   1   8  11        297.29        312.76        25.27 o                         
   2   8  11        331.51        314.12        16.43 o                         
   3   8  11        185.70        161.69        28.51 o                         
   4   8  11         53.59         56.02        11.61 o                         
   5   8  11          2.37          9.60        14.31 o                         
   6   8  11         13.39         18.12         4.52 o                         
   7   8  11         25.78         34.96         9.04 o                         
   8   8  11          2.20          5.63         3.10 o                         
   9   8  11          0.35          0.68         4.31 o                         
  -3   9  11        214.43        264.18        36.83 o                         
  -2   9  11        199.99        244.30        23.91 o                         
  -1   9  11        188.48        196.13        16.84 o                         
   0   9  11        286.64        357.39        34.78 o                         
   1   9  11        335.60        329.77        21.29 o                         
   2   9  11        347.41        378.92        31.88 o                         
   3   9  11         88.27         95.14        14.20 o                         
   4   9  11          9.65         10.52         4.54 o                         
   5   9  11         59.81         58.54        10.53 o                         
   6   9  11         13.58         23.23         7.78 o                         
   7   9  11          5.87          8.25         5.29 o                         
   8   9  11          6.18          3.02         2.96 o                         
   9   9  11          9.93          5.20         4.87 o                         
  -2  10  11        105.07        102.83        11.69 o                         
  -1  10  11         27.29         10.91        11.02 o                         
   0  10  11          1.40         29.21         8.60 o                         
   1  10  11          0.83          5.02         4.80 o                         
   2  10  11          7.17         18.03         6.23 o                         
   3  10  11        316.32        365.45        40.44 o                         
   4  10  11        339.28        364.09        31.20 o                         
   5  10  11         10.75         12.13         5.35 o                         
   6  10  11         12.94         15.98         7.70 o                         
   7  10  11         79.49         81.04        18.04 o                         
   8  10  11         63.65         63.26        12.72 o                         
   9  10  11         17.13         18.02        13.78 o                         
   0  11  11         17.87          6.18         5.54 o                         
   1  11  11         33.16         27.57        10.18 o                         
   2  11  11         36.85          9.90         8.12 o                         
   3  11  11          0.14          3.92         7.78 o                         
   4  11  11         26.27         31.29        12.61 o                         
   5  11  11         21.86         19.48         7.52 o                         
   6  11  11         15.63          9.32         6.49 o                         
   7  11  11          3.05          5.73         6.21 o                         
   8  11  11         25.70         22.05        12.37 o                         
   2  12  11         17.34         16.30         9.42 o                         
   3  12  11          0.95          2.36         3.72 o                         
   4  12  11         18.73         24.47        11.94 o                         
   5  12  11         41.20         28.20        19.44 o                         
   6  12  11          6.73          4.26         7.66 o                         
   7  12  11         22.44         30.56        10.89 o                         
  -4  -2  12          0.41         -0.71         3.70 o                         
  -3  -2  12          1.33          7.94         6.86 o                         
  -2  -2  12          0.83          4.91         4.18 o                         
  -1  -2  12          7.42          7.18         5.53 o                         
   0  -2  12          0.81          7.44         4.80 o                         
   1  -2  12          3.91          2.59         9.25 o                         
  -5  -1  12         43.03         28.90         8.99 o                         
  -4  -1  12        168.54        156.90        14.96 o                         
  -3  -1  12        148.74        187.35        22.92 o                         
  -2  -1  12         87.79         83.27        18.68 o                         
  -1  -1  12         83.42         75.82        16.78 o                         
   0  -1  12          4.69         -0.28         3.33 o                         
   1  -1  12          0.14          3.32         4.59 o                         
   2  -1  12         24.42         13.74         7.01 o                         
   3  -1  12         11.67          9.76         6.97 o                         
  -5   0  12          0.05          2.88         3.06 o                         
  -4   0  12          4.62          4.64         3.16 o                         
  -3   0  12          2.63          0.85         2.54 o                         
  -2   0  12         98.47         79.71        10.63 o                         
  -1   0  12        308.00        255.23        23.93 o                         
   0   0  12        371.67        364.95        33.06 o                         
   1   0  12        224.65        182.66        24.17 o                         
   2   0  12        223.28        242.53        22.90 o                         
   3   0  12        115.72        100.30        16.94 o                         
   4   0  12        215.40        194.59        27.28 o                         
  -6   1  12          0.42         -5.07         7.31 o                         
  -5   1  12          0.41         12.67         7.65 o                         
  -4   1  12          1.32         12.41         6.60 o                         
  -3   1  12         10.26          8.11         4.67 o                         
  -2   1  12         76.49         85.75        16.57 o                         
  -1   1  12        339.97        312.44        23.90 o                         
   0   1  12        158.56        131.48        17.79 o                         
   1   1  12        148.24        144.19        27.19 o                         
   2   1  12        103.98         89.60        13.41 o                         
   3   1  12         83.69         90.77        14.79 o                         
   4   1  12         11.56          2.96         9.30 o                         
   5   1  12          5.03         16.54         7.72 o                         
  -6   2  12         26.97         26.50        12.02 o                         
  -5   2  12        161.69        170.61        13.91 o                         
  -4   2  12        472.96        458.62        43.65 o                         
  -3   2  12        640.13        680.98        63.37 o                         
  -2   2  12        710.93        696.41        99.39 o                         
  -1   2  12        874.40        876.40        38.10 o                         
   0   2  12        362.89        407.52        24.33 o                         
   1   2  12        281.52        254.48        21.91 o                         
   2   2  12        287.08        265.57        26.59 o                         
   3   2  12        410.09        417.01        47.80 o                         
   4   2  12        314.78        298.51        24.99 o                         
   5   2  12         96.43         97.38        15.73 o                         
   6   2  12         38.22         32.87         8.24 o                         
  -6   3  12         79.43        108.64        10.21 o                         
  -5   3  12         58.98         57.00        15.96 o                         
  -4   3  12         54.11         58.63        12.14 o                         
  -3   3  12         35.44         33.86         6.93 o                         
  -2   3  12         98.59        100.20        13.55 o                         
  -1   3  12        186.06        161.44        37.36 o                         
   0   3  12        263.94        285.26        22.09 o                         
   1   3  12         34.30         20.41         5.49 o                         
   2   3  12          9.73         11.50         4.48 o                         
   3   3  12         30.17         21.58         4.44 o                         
   4   3  12         42.65         32.75         7.11 o                         
   5   3  12         68.44         69.30        11.34 o                         
   6   3  12         11.33         12.06         8.13 o                         
   7   3  12         21.82          9.27         5.37 o                         
  -5   4  12        273.94        257.82        20.79 o                         
  -4   4  12        273.04        273.02        31.88 o                         
  -3   4  12        145.28        147.67        33.47 o                         
  -2   4  12        114.65        125.08        24.57 o                         
  -1   4  12         91.11        116.88        22.63 o                         
   0   4  12        222.70        222.10        42.29 o                         
   1   4  12         10.78          9.32         3.59 o                         
   2   4  12         22.29         17.30         5.26 o                         
   3   4  12          7.52          6.60         5.08 o                         
   4   4  12         62.66         51.12         9.41 o                         
   5   4  12         48.18         36.22         7.83 o                         
   6   4  12          0.08          0.06         2.88 o                         
   7   4  12         25.56         -0.59         7.19 o                         
  -5   5  12          2.53          1.81         9.72 o                         
  -4   5  12          1.42          1.72         6.05 o                         
  -3   5  12          9.83         20.11         7.42 o                         
  -2   5  12          0.98         -4.46         6.25 o                         
  -1   5  12         17.09         19.38        12.61 o                         
   0   5  12         39.40         56.17        13.64 o                         
   1   5  12        309.34        305.48        18.34 o                         
   2   5  12        669.29        660.50        51.04 o                         
   3   5  12        324.73        318.43        33.74 o                         
   4   5  12         94.08         96.52         8.49 o                         
   5   5  12          6.76          3.04         3.00 o                         
   6   5  12         29.24         20.70         7.11 o                         
   7   5  12          0.34          3.50         3.54 o                         
   8   5  12          3.67         11.65         6.58 o                         
  -5   6  12        110.72         96.62        18.51 o                         
  -4   6  12         20.48          5.62        19.32 o                         
  -3   6  12          9.42         17.03         6.88 o                         
  -2   6  12          7.26         17.38         6.42 o                         
  -1   6  12         18.79         18.76         9.24 o                         
   0   6  12          4.01         -0.99         3.99 o                         
   1   6  12          3.34         20.43         7.42 o                         
   2   6  12         16.03          0.71         4.95 o                         
   3   6  12         10.34          3.98         3.37 o                         
   4   6  12        102.43         90.34         9.12 o                         
   5   6  12         75.62         56.73        10.70 o                         
   6   6  12         14.72         13.45         6.61 o                         
   7   6  12         34.24         36.54         9.95 o                         
   8   6  12         86.48         61.22        15.35 o                         
  -4   7  12         25.46         17.43        17.91 o                         
  -3   7  12         29.59         43.15        11.82 o                         
  -2   7  12         44.64         56.55        15.68 o                         
  -1   7  12         96.17        127.45        17.72 o                         
   0   7  12         66.15         82.44        14.70 o                         
   1   7  12          6.73          7.77         5.40 o                         
   2   7  12          9.63          7.47         6.89 o                         
   3   7  12         91.69         70.36        16.56 o                         
   4   7  12         23.04         26.37         5.94 o                         
   5   7  12        175.46        140.78        19.55 o                         
   6   7  12         75.69         39.07        14.59 o                         
   7   7  12          3.68          3.49         2.50 o                         
   8   7  12         41.05         25.00         9.39 o                         
  -3   8  12          4.72          9.95         6.09 o                         
  -2   8  12         34.14         11.11        15.08 o                         
  -1   8  12         72.53         95.24        16.62 o                         
   0   8  12         90.59        118.88        23.56 o                         
   1   8  12        283.58        242.46        23.90 o                         
   2   8  12        172.22        167.88        16.93 o                         
   3   8  12        153.74        134.43        10.88 o                         
   4   8  12        383.56        398.73        33.86 o                         
   5   8  12        720.60        736.57        74.83 o                         
   6   8  12        577.03        576.86        50.10 o                         
   7   8  12        225.13        232.39        28.28 o                         
   8   8  12        172.02        142.22        12.52 o                         
  -2   9  12          3.75         10.10         6.66 o                         
  -1   9  12          4.03          3.46         7.96 o                         
   0   9  12          1.77          4.72         5.72 o                         
   1   9  12         41.40         20.85        11.44 o                         
   2   9  12         40.78         32.22        10.34 o                         
   3   9  12        139.00        130.88        18.54 o                         
   4   9  12        139.61        136.86        20.40 o                         
   5   9  12        265.44        262.18        17.95 o                         
   6   9  12        265.20        289.56        30.99 o                         
   7   9  12         53.99         37.35        20.91 o                         
   8   9  12         33.20         22.10         8.37 o                         
  -1  10  12         82.96         77.23        11.96 o                         
   0  10  12        107.91        134.50        22.92 o                         
   1  10  12        204.34        212.34        16.97 o                         
   2  10  12        593.75        663.79        84.41 o                         
   3  10  12        602.78        546.82       105.87 o                         
   4  10  12        216.68        284.58        27.03 o                         
   5  10  12        170.77        187.52        40.83 o                         
   6  10  12        252.81        264.10        23.22 o                         
   7  10  12         48.07         57.09        12.78 o                         
   8  10  12         15.31         10.36         8.24 o                         
   1  11  12          3.86         18.89        11.44 o                         
   2  11  12         55.83         66.58        13.68 o                         
   3  11  12         31.16         59.37        26.04 o                         
   4  11  12         12.86         15.44         9.31 o                         
   5  11  12         17.69          5.70         8.30 o                         
   6  11  12         11.89         22.52        11.08 o                         
   7  11  12          6.74         14.64         7.66 o                         
  -2  -1  13         46.80         75.91        16.79 o                         
  -1  -1  13          3.70          5.38         3.71 o                         
   0  -1  13          2.00         14.01        12.25 o                         
  -4   0  13          0.11          3.66         5.90 o                         
  -3   0  13         21.57         10.15         5.82 o                         
  -2   0  13         59.57         55.17        12.47 o                         
  -1   0  13        179.21        128.29        20.91 o                         
   0   0  13        106.53        116.59        29.92 o                         
   1   0  13         61.24         68.83        13.89 o                         
   2   0  13         17.30          4.18         6.07 o                         
  -4   1  13          0.02          2.29         6.13 o                         
  -3   1  13         14.93         24.35         9.76 o                         
  -2   1  13          0.46          5.17         4.32 o                         
  -1   1  13          6.09          2.56         3.06 o                         
   0   1  13         15.62         18.45         8.60 o                         
   1   1  13          0.25         11.05         8.17 o                         
   2   1  13         43.24         39.04        10.48 o                         
   3   1  13         25.42         25.17        12.54 o                         
  -4   2  13         45.75         58.49        12.71 o                         
  -3   2  13         13.01          5.42         5.51 o                         
  -2   2  13         76.51         69.04        15.76 o                         
  -1   2  13          9.55          3.62         4.59 o                         
   0   2  13         13.79          6.89         4.49 o                         
   1   2  13         14.95         17.61         7.66 o                         
   2   2  13          0.20         -0.01         6.24 o                         
   3   2  13          0.52          2.56         4.30 o                         
   4   2  13         39.90         28.55        14.60 o                         
  -4   3  13          7.99         13.27         6.31 o                         
  -3   3  13         30.86         29.54        11.54 o                         
  -2   3  13         37.12         46.57        20.32 o                         
  -1   3  13         62.81         64.28        15.36 o                         
   0   3  13        164.83        142.70        31.34 o                         
   1   3  13        429.58        369.67        34.15 o                         
   2   3  13        528.81        445.60        75.09 o                         
   3   3  13        536.16        536.27        53.53 o                         
   4   3  13        491.98        538.82        44.21 o                         
   5   3  13        134.76        163.53        44.13 o                         
  -4   4  13          0.01          0.64         5.79 o                         
  -3   4  13          9.44         12.67        10.25 o                         
  -2   4  13          8.83         21.88        10.47 o                         
  -1   4  13          7.34          7.29         4.90 o                         
   0   4  13         55.53         79.33        17.40 o                         
   1   4  13        253.54        333.09        87.56 o                         
   2   4  13        232.26        191.56        39.45 o                         
   3   4  13        385.56        346.46        60.23 o                         
   4   4  13        104.35         96.98        17.44 o                         
   5   4  13         49.89         35.67        10.27 o                         
   6   4  13         12.97          8.21         5.89 o                         
  -4   5  13        119.48        126.95        12.76 o                         
  -3   5  13        151.99        186.36        26.97 o                         
  -2   5  13        223.18        211.24        28.42 o                         
  -1   5  13        191.60        204.85        15.75 o                         
   0   5  13        417.95        425.69        78.68 o                         
   1   5  13        618.89        581.21        72.69 o                         
   2   5  13        438.40        450.74        79.26 o                         
   3   5  13        507.37        546.59        35.24 o                         
   4   5  13        318.90        254.91        25.22 o                         
   5   5  13        339.39        305.60        27.63 o                         
   6   5  13         74.58         58.38        12.66 o                         
  -3   6  13         91.90        123.96        10.23 o                         
  -2   6  13        140.40        120.97        27.28 o                         
  -1   6  13         91.20         76.56        17.38 o                         
   0   6  13        100.85        116.46        19.17 o                         
   1   6  13         51.39         76.75        11.77 o                         
   2   6  13         56.43         33.34         7.69 o                         
   3   6  13          7.42          4.36         3.59 o                         
   4   6  13         10.35          8.07         6.31 o                         
   5   6  13          2.36          5.90         5.90 o                         
   6   6  13         37.70         33.98        12.41 o                         
   7   6  13         12.54          3.77         5.41 o                         
  -3   7  13        247.90        273.34        20.86 o                         
  -2   7  13        202.62        287.66        33.35 o                         
  -1   7  13        224.59        262.00        31.03 o                         
   0   7  13        222.37        243.42        28.78 o                         
   1   7  13        177.39        216.00        15.44 o                         
   2   7  13        278.13        304.07        18.62 o                         
   3   7  13         20.23          7.53         4.80 o                         
   4   7  13          1.64          0.19         8.95 o                         
   5   7  13         48.15         25.14         9.02 o                         
   6   7  13         67.68         48.19        19.32 o                         
   7   7  13         23.70          6.83         8.95 o                         
  -2   8  13         13.23          1.55         5.58 o                         
  -1   8  13          1.72         23.41        11.15 o                         
   0   8  13         19.21         38.39        10.43 o                         
   1   8  13          1.15         12.57         4.91 o                         
   2   8  13          5.11         30.75         9.78 o                         
   3   8  13         87.23         94.63        18.33 o                         
   4   8  13        194.76        154.85        26.08 o                         
   5   8  13        140.91        133.63        19.94 o                         
   6   8  13         48.25         19.69         9.61 o                         
   7   8  13         48.46         19.92        16.49 o                         
  -1   9  13         26.31         35.93        10.12 o                         
   0   9  13          0.18         20.24         9.90 o                         
   1   9  13          8.82          6.78        20.38 o                         
   2   9  13          2.65         -2.45         8.78 o                         
   3   9  13          5.11          9.57         6.53 o                         
   4   9  13         11.21         13.63        16.56 o                         
   5   9  13          3.00          0.12         5.69 o                         
   6   9  13         38.36         46.54        12.81 o                         
   7   9  13         14.65          3.43         9.13 o                         
   1  10  13         68.15         83.26         8.70 o                         
   2  10  13         59.14         56.04        11.70 o                         
   3  10  13          4.04         -0.42        11.42 o                         
   4  10  13          3.34         -9.64         9.78 o                         
   5  10  13          1.70         -1.94         5.05 o                         
   6  10  13         23.32         29.66        10.27 o                         
   3  11  13         63.01         56.10        14.74 o                         
   4  11  13         17.90         38.48        10.64 o                         
  -2   2  14         81.92         87.30        14.26 o                         
  -1   2  14         43.08         57.14        21.21 o                         
   0   2  14         15.57         28.51        14.36 o                         
   1   2  14          4.63         -1.19        10.07 o                         
   2   2  14         21.06         20.93        11.29 o                         
  -3   3  14          2.40         -2.36         6.83 o                         
  -2   3  14          3.99          3.60         5.63 o                         
  -1   3  14          7.40          0.21         2.86 o                         
   0   3  14         39.65         15.31        10.14 o                         
   1   3  14        168.98        109.48        36.65 o                         
   2   3  14        184.08        278.34        15.56 o                         
   3   3  14        169.32        149.46        50.49 o                         
  -3   4  14          1.90          9.31         8.02 o                         
  -2   4  14         23.90         24.94        10.65 o                         
  -1   4  14         95.71        115.87        24.04 o                         
   0   4  14         33.44         24.95        12.02 o                         
   1   4  14          1.59         -3.17         6.83 o                         
   2   4  14          5.94         21.56        16.97 o                         
   3   4  14          0.64         11.90        10.02 o                         
   4   4  14         53.30         56.43        22.26 o                         
  -2   5  14        119.86        172.41        18.03 o                         
  -1   5  14         32.86         21.36         9.47 o                         
   0   5  14         42.45         41.71        12.00 o                         
   1   5  14          2.90         -1.09         9.90 o                         
   2   5  14          0.50          3.49        14.02 o                         
   3   5  14         43.12         14.02        12.14 o                         
   4   5  14         78.97         55.84        17.80 o                         
   5   5  14          9.91         13.78        10.95 o                         
  -2   6  14         24.34         36.22        10.48 o                         
  -1   6  14         45.67         70.27        15.29 o                         
   0   6  14         67.96         68.66        14.44 o                         
   1   6  14         88.52         77.16        18.33 o                         
   2   6  14        170.37        174.84        28.76 o                         
   3   6  14        270.76        229.84        50.32 o                         
   4   6  14        272.31        304.88        16.15 o                         
  -1   7  14         29.87         34.31        12.08 o                         
   0   7  14         96.96         76.57        16.10 o                         
   1   7  14         20.33         16.85         9.62 o                         
   2   7  14         16.01          5.14        10.55 o                         
   3   7  14         27.52         26.80        11.94 o                         
   4   7  14         35.79         14.18         7.05 o                         
   5   7  14        197.28        213.89        26.75 o                         
   0   8  14        248.72        238.28        26.30 o                         
   1   8  14        151.93        183.42        20.15 o                         
   2   8  14        162.86        156.10        21.62 o                         
   3   8  14        180.53        127.99        14.19 o                         
   4   8  14        168.31        209.38        11.24 o                         
   5   8  14        173.38        204.10        40.84 o                         
   1   9  14         26.40         23.16         9.01 o                         
   2   9  14         16.27         44.89        17.31 o                         
   3   9  14         10.30         28.21        20.32 o                         
   4   9  14         11.01         10.49         8.24 o                         
                                                                                
