# Supplementary material for: Structures of substituted pyridine N-oxide with manganese(II) acetate
Source: Acta Crystallogr E Crystallogr Commun. 2018 Sep 11;74(Pt 10):1405–10. doi: 10.1107/S205698901801232X (PMC6176453; doi:10.1107/S205698901801232X)
Supplement: Supplementary file 4 [file e-74-01405-IIIsup4.hkl]

data_III                                                                        
_shelx_title ' x725out_a.res in P2(1)/n'                                        
_shelx_refln_list_code          4                                               
_shelx_F_calc_maximum      167.64                                               
_exptl_crystal_F_000       620.00                                               
_reflns_d_resolution_high  0.7681                                               
                                                                                
loop_                                                                           
 _space_group_symop_operation_xyz                                               
 'x, y, z'                                                                      
 '-x+1/2, y+1/2, -z+1/2'                                                        
 '-x, -y, -z'                                                                   
 'x-1/2, -y-1/2, z-1/2'                                                         
                                                                                
_cell_length_a    11.0996                                                       
_cell_length_b     7.3344                                                       
_cell_length_c    15.9808                                                       
_cell_angle_alpha  90.000                                                       
_cell_angle_beta   96.500                                                       
_cell_angle_gamma  90.000                                                       
                                                                                
_shelx_F_squared_multiplier     1.000                                           
                                                                                
loop_                                                                           
 _refln_index_h                                                                 
 _refln_index_k                                                                 
 _refln_index_l                                                                 
 _refln_F_squared_calc                                                          
 _refln_F_squared_meas                                                          
 _refln_F_squared_sigma                                                         
 _refln_observed_status                                                         
   2   0   0       7769.84       7844.01       232.41 o                         
   4   0   0         20.23          1.26         1.65 o                         
   6   0   0         46.89         44.05         6.45 o                         
   8   0   0       1419.34       1307.43        61.41 o                         
  10   0   0       2196.39       2051.52       112.42 o                         
  12   0   0        492.13        464.94        46.66 o                         
  14   0   0        483.05        487.87        77.34 o                         
   1   1   0         22.93         23.28         1.38 o                         
   2   1   0       4748.10       4690.44       111.01 o                         
   3   1   0        256.92        240.84        11.77 o                         
   4   1   0          0.62          4.54         5.66 o                         
   5   1   0        552.20        553.63        22.38 o                         
   6   1   0          0.02          5.43         3.18 o                         
   7   1   0         69.56         67.06         6.37 o                         
   8   1   0          4.46          3.42         2.88 o                         
   9   1   0        120.32        111.22        12.21 o                         
  10   1   0        223.08        224.31        18.41 o                         
  11   1   0         40.04         37.02        10.98 o                         
  12   1   0          1.78          1.38         7.60 o                         
  13   1   0         93.52        104.24        18.54 o                         
  14   1   0          8.64         14.56        10.78 o                         
   0   2   0       5621.63       5660.19       171.13 o                         
   1   2   0       6084.20       6279.78       167.50 o                         
   2   2   0       8390.59       8039.78       119.54 o                         
   3   2   0       1557.05       1508.43        42.59 o                         
   4   2   0       2598.41       2759.41        78.49 o                         
   5   2   0       1455.45       1420.67        52.25 o                         
   6   2   0       5410.25       5449.43        82.72 o                         
   7   2   0        527.11        536.44        19.32 o                         
   8   2   0       1323.61       1364.38        49.37 o                         
   9   2   0        427.23        416.96        20.03 o                         
  10   2   0         68.93         90.70        17.87 o                         
  11   2   0        163.92        134.51        14.05 o                         
  12   2   0        640.35        602.28        57.57 o                         
  13   2   0         70.98         51.35        14.39 o                         
   1   3   0       4821.86       5028.56       147.69 o                         
   2   3   0       1483.54       1704.82        51.02 o                         
   3   3   0       1898.76       1896.45        33.02 o                         
   4   3   0        115.51         89.38         5.48 o                         
   5   3   0       1409.00       1395.83        28.46 o                         
   6   3   0          0.77          4.14         4.29 o                         
   7   3   0         17.49         22.26         4.87 o                         
   8   3   0         21.26         15.80         5.45 o                         
   9   3   0         66.56         85.12        13.51 o                         
  10   3   0         79.51         69.06        11.68 o                         
  11   3   0          8.71          7.14         4.89 o                         
  12   3   0        200.81        197.41        22.23 o                         
  13   3   0         18.49          6.74         8.30 o                         
   0   4   0        209.92        255.60        27.98 o                         
   1   4   0       1695.53       1565.93        38.82 o                         
   2   4   0        102.32        149.96        18.37 o                         
   3   4   0       2700.48       2876.41        79.25 o                         
   4   4   0        950.85        870.90        42.15 o                         
   5   4   0       1261.15       1277.56        46.05 o                         
   6   4   0        255.07        261.81        17.27 o                         
   7   4   0        959.52        965.27        47.90 o                         
   8   4   0        151.66        166.48        15.67 o                         
   9   4   0       1063.07        963.50        59.64 o                         
  10   4   0        265.76        271.97        21.81 o                         
  11   4   0        400.65        420.82        34.09 o                         
  12   4   0         60.36         52.23        13.27 o                         
   1   5   0        104.42        102.48        11.77 o                         
   2   5   0         17.54         16.97         6.26 o                         
   3   5   0          8.19         10.24         6.07 o                         
   4   5   0        133.00        132.50        20.39 o                         
   5   5   0         91.26         86.28        13.72 o                         
   6   5   0        360.90        336.25        20.71 o                         
   7   5   0        211.08        191.91        14.11 o                         
   8   5   0        100.54        108.36        14.73 o                         
   9   5   0          3.89         -6.12         6.12 o                         
  10   5   0         61.79         48.30        13.19 o                         
  11   5   0          0.91          1.07        10.22 o                         
  12   5   0         66.93         53.11        16.22 o                         
   0   6   0        197.54        237.04        35.49 o                         
   1   6   0         30.93         27.78        11.35 o                         
   2   6   0         14.79         19.35         9.07 o                         
   3   6   0       2930.92       2955.78       113.79 o                         
   4   6   0          0.80         26.96         8.89 o                         
   5   6   0       2715.77       2823.86       148.39 o                         
   6   6   0         69.80         62.07        21.38 o                         
   7   6   0        863.90        920.10        44.24 o                         
   8   6   0          0.31          9.62         7.23 o                         
   9   6   0        479.17        486.89        49.60 o                         
  10   6   0          1.48         14.38        10.56 o                         
  11   6   0        224.99        212.73        31.35 o                         
   1   7   0        221.51        212.09        23.68 o                         
   2   7   0         13.62         18.03         7.21 o                         
   3   7   0         65.60         47.22        10.03 o                         
   4   7   0          0.93         -3.99         8.52 o                         
   5   7   0         27.39         45.33        12.59 o                         
   6   7   0         40.33         28.82         7.73 o                         
   7   7   0        173.29        170.45        24.74 o                         
   8   7   0         13.00         31.28        10.15 o                         
   9   7   0          0.73          8.09         8.11 o                         
   0   8   0        817.90        820.30        98.93 o                         
   1   8   0       1287.21       1294.40        93.31 o                         
   2   8   0        161.22        156.68        29.42 o                         
   3   8   0        340.78        327.61        34.93 o                         
   4   8   0         99.79        115.68        27.56 o                         
   5   8   0        199.95        207.81        24.65 o                         
   6   8   0         31.87         48.18        15.99 o                         
   7   8   0        317.59        371.79        45.63 o                         
   1   9   0          0.51          4.94        12.74 o                         
   2   9   0         17.62          9.91        11.41 o                         
   3   9   0         43.22         44.63        12.56 o                         
   4   9   0          0.67         17.14        11.87 o                         
 -13   0   1        778.19        890.86       117.76 o                         
 -11   0   1        904.79       1026.19        67.15 o                         
  -9   0   1       1315.27       1286.86        70.89 o                         
  -7   0   1       5117.28       4803.79       167.28 o                         
  -5   0   1         80.40         75.51         9.09 o                         
  -3   0   1       2773.32       2667.91        63.41 o                         
  -1   0   1      17668.83      17033.09       546.02 o                         
   1   0   1      16026.25      16620.28      1196.18 o                         
   3   0   1      19030.16      18591.45       635.75 o                         
   5   0   1       5529.78       5117.05       177.06 o                         
   7   0   1       1601.45       1541.38        75.44 o                         
   9   0   1        217.29        257.22        41.10 o                         
  11   0   1        343.99        382.07        40.38 o                         
  13   0   1        674.62        657.13        83.61 o                         
 -14   1   1        127.49         89.87        41.66 o                         
 -13   1   1         13.34         15.15         7.48 o                         
 -12   1   1        147.37        148.40        27.45 o                         
 -11   1   1        166.45        120.24        16.23 o                         
 -10   1   1         44.50         33.41         7.48 o                         
  -9   1   1         43.99         28.38         9.62 o                         
  -8   1   1        350.01        366.84        15.92 o                         
  -7   1   1         53.42         61.47         5.85 o                         
  -6   1   1        303.34        350.66        11.98 o                         
  -5   1   1       3131.13       3138.47        38.35 o                         
  -4   1   1          1.54          7.20         1.80 o                         
  -3   1   1         77.09         72.20         4.73 o                         
  -2   1   1        875.48        848.11        25.88 o                         
  -1   1   1        562.43        521.55         9.79 o                         
   0   1   1          1.82          3.51         1.11 o                         
   1   1   1        168.41        130.55         5.76 o                         
   2   1   1        211.26        223.43        11.99 o                         
   3   1   1        959.35        892.28        21.59 o                         
   4   1   1        733.78        764.92        18.63 o                         
   5   1   1       1775.70       1973.17        36.63 o                         
   6   1   1       1053.83       1092.43        21.14 o                         
   7   1   1        503.30        488.84        14.04 o                         
   8   1   1         13.15         18.93         5.71 o                         
   9   1   1         81.41         59.07        14.61 o                         
  10   1   1          1.52          1.50         5.88 o                         
  11   1   1        281.13        270.54        29.11 o                         
  12   1   1         99.08        103.86        20.48 o                         
  13   1   1         59.03         55.62        15.77 o                         
  14   1   1        161.37        130.04        20.37 o                         
 -14   2   1        179.69        178.90        38.35 o                         
 -13   2   1        338.05        376.36        37.69 o                         
 -12   2   1        141.48         95.17        24.49 o                         
 -11   2   1        202.56        224.02        19.64 o                         
 -10   2   1          1.62          6.01         5.60 o                         
  -9   2   1       1169.49       1206.18        48.18 o                         
  -8   2   1        244.39        236.63        15.99 o                         
  -7   2   1       1632.06       1601.81        33.45 o                         
  -6   2   1       2156.68       2251.13        38.86 o                         
  -5   2   1       3149.73       3105.95        43.17 o                         
  -4   2   1       2086.55       2061.24        38.87 o                         
  -3   2   1      10234.95      10072.94       165.51 o                         
  -2   2   1       4442.29       4444.53        71.51 o                         
  -1   2   1       4153.43       4468.59        63.49 o                         
   0   2   1       6015.36       5966.06       100.71 o                         
   1   2   1       6492.30       6688.45       157.47 o                         
   2   2   1        933.38        847.15        17.40 o                         
   3   2   1        673.64        644.91        22.39 o                         
   4   2   1        583.03        567.47        24.82 o                         
   5   2   1       4214.35       4319.60        64.81 o                         
   6   2   1       2636.65       2763.15        41.67 o                         
   7   2   1       2001.57       2098.55        37.73 o                         
   8   2   1        360.59        343.35        17.32 o                         
   9   2   1        266.38        298.60        15.95 o                         
  10   2   1         38.51         10.29         5.44 o                         
  11   2   1        581.46        611.63        36.31 o                         
  12   2   1        153.13        183.99        26.71 o                         
  13   2   1        415.38        513.80        52.92 o                         
 -13   3   1         52.68         17.94        10.58 o                         
 -12   3   1         13.40          5.03         7.70 o                         
 -11   3   1         17.44         14.02         5.88 o                         
 -10   3   1        142.76        126.04        15.08 o                         
  -9   3   1         19.02         24.44         7.07 o                         
  -8   3   1        158.39         87.76        28.05 o                         
  -7   3   1       1744.38       1830.35        36.04 o                         
  -6   3   1        601.74        586.59        22.30 o                         
  -5   3   1        322.24        252.82        16.41 o                         
  -4   3   1        875.18        939.21        26.08 o                         
  -3   3   1       2038.69       2012.28        39.55 o                         
  -2   3   1       1942.58       1992.23        37.66 o                         
  -1   3   1       2109.86       2223.83        39.96 o                         
   0   3   1         15.34         25.02         4.09 o                         
   1   3   1        477.36        500.21        17.86 o                         
   2   3   1        535.54        623.83        25.77 o                         
   3   3   1          0.54          5.82         2.83 o                         
   4   3   1         44.66         56.40        12.22 o                         
   5   3   1         92.40        116.97         8.73 o                         
   6   3   1         24.56         22.90         5.54 o                         
   7   3   1          8.72         10.17         4.68 o                         
   8   3   1        734.70        740.61        34.80 o                         
   9   3   1         36.00         22.72        11.16 o                         
  10   3   1        133.01        130.91        17.23 o                         
  11   3   1        183.52        203.85        20.54 o                         
  12   3   1          8.78         -3.44         8.32 o                         
  13   3   1         38.11         27.55        13.04 o                         
 -13   4   1          0.74         17.03        17.16 o                         
 -12   4   1        193.56        154.40        19.78 o                         
 -11   4   1        470.76        482.46        35.40 o                         
 -10   4   1       1252.14       1310.98        58.48 o                         
  -9   4   1        169.49        202.82        20.81 o                         
  -8   4   1       1192.85       1270.73        35.42 o                         
  -7   4   1        173.48        198.82        16.57 o                         
  -6   4   1        620.72        627.78        40.95 o                         
  -5   4   1        727.77        787.71        29.72 o                         
  -4   4   1       3588.98       3473.88        52.25 o                         
  -3   4   1        319.53        355.09        26.93 o                         
  -2   4   1        250.04        217.25        16.95 o                         
  -1   4   1       2722.47       2650.50        65.94 o                         
   0   4   1       7497.14       7780.95       235.71 o                         
   1   4   1       1058.16       1090.74        37.70 o                         
   2   4   1       3397.05       3378.06       107.15 o                         
   3   4   1       1559.78       1579.46        38.30 o                         
   4   4   1       3734.53       3928.17       104.56 o                         
   5   4   1         69.16        100.13        13.12 o                         
   6   4   1        269.20        260.48        13.55 o                         
   7   4   1        120.53        116.57        17.12 o                         
   8   4   1       1179.18       1071.71        58.56 o                         
   9   4   1        851.65        840.98        53.98 o                         
  10   4   1       2004.19       2045.26       116.21 o                         
  11   4   1        200.72        180.19        25.73 o                         
  12   4   1         89.72         68.08        15.82 o                         
 -12   5   1         52.11         56.59        14.76 o                         
 -11   5   1         24.09         19.31         9.12 o                         
 -10   5   1          0.14          0.15         5.80 o                         
  -9   5   1         61.16         64.90        15.64 o                         
  -8   5   1        167.29        152.48        21.71 o                         
  -7   5   1          4.05          5.13        12.55 o                         
  -6   5   1          7.21          8.27         4.44 o                         
  -5   5   1          9.63         17.38        10.07 o                         
  -4   5   1         55.94         56.96         9.66 o                         
  -3   5   1         74.10         60.59        21.15 o                         
  -2   5   1          2.16          5.79         8.28 o                         
  -1   5   1        149.92        143.16        11.65 o                         
   0   5   1         14.60         32.79        10.12 o                         
   1   5   1         90.30         81.38         7.92 o                         
   2   5   1          0.10          3.68         2.42 o                         
   3   5   1         56.55         63.90        10.32 o                         
   4   5   1         32.40         59.98        11.38 o                         
   5   5   1         13.71         24.86         6.43 o                         
   6   5   1         93.24         93.50        12.89 o                         
   7   5   1         16.81         19.82         8.82 o                         
   8   5   1          0.35          3.61         5.62 o                         
   9   5   1        253.73        264.10        26.49 o                         
  10   5   1         15.72          6.15         5.07 o                         
  11   5   1         22.48         22.56         8.76 o                         
  12   5   1          3.23         27.04        21.71 o                         
 -11   6   1         28.74         18.95        11.97 o                         
 -10   6   1        296.64        288.11        34.65 o                         
  -9   6   1          4.10          7.41         6.14 o                         
  -8   6   1        115.29         92.50        22.89 o                         
  -7   6   1         52.59         55.22         9.19 o                         
  -6   6   1       1899.61       1925.80       104.37 o                         
  -5   6   1         43.33         92.71        14.42 o                         
  -4   6   1       4342.21       4451.06       153.27 o                         
  -3   6   1          4.66         65.95        13.36 o                         
  -2   6   1       3999.84       4246.67       248.68 o                         
  -1   6   1        128.25        192.12        25.80 o                         
   0   6   1          4.74         19.02        11.29 o                         
   1   6   1          0.13          7.30         7.19 o                         
   2   6   1        830.24        817.14        53.49 o                         
   3   6   1         30.17         50.49         8.16 o                         
   4   6   1        960.74        869.69        55.78 o                         
   5   6   1          6.56         21.63        10.23 o                         
   6   6   1       1070.63       1149.24        72.75 o                         
   7   6   1         21.45         41.73         6.98 o                         
   8   6   1       1452.25       1459.83       103.48 o                         
   9   6   1          7.70         13.49        10.72 o                         
  10   6   1        359.00        327.67        37.21 o                         
  11   6   1         23.00        -10.74        19.71 o                         
  -9   7   1         66.45         39.51        16.46 o                         
  -8   7   1         15.59         15.07         7.80 o                         
  -7   7   1          5.84         -6.73         6.73 o                         
  -6   7   1        240.66        218.97        25.12 o                         
  -5   7   1        100.04        105.22        24.12 o                         
  -4   7   1         11.71         12.82         6.89 o                         
  -3   7   1          9.45         13.25         6.51 o                         
  -2   7   1        302.33        331.12        26.39 o                         
  -1   7   1         48.80         48.38        11.79 o                         
   0   7   1          3.41          7.94         6.32 o                         
   1   7   1         39.18         67.78        16.55 o                         
   2   7   1         80.44         71.56        15.82 o                         
   3   7   1          2.00         16.05         7.60 o                         
   4   7   1          0.02         13.25         8.16 o                         
   5   7   1         23.91         22.60        13.41 o                         
   6   7   1         43.03         38.71         9.44 o                         
   7   7   1          1.15         17.57         7.57 o                         
   8   7   1         10.14         10.57         8.50 o                         
   9   7   1         69.18         70.09        15.49 o                         
  -7   8   1         63.70         79.11        16.23 o                         
  -6   8   1        136.90        116.34        32.44 o                         
  -5   8   1         70.03        101.99        20.74 o                         
  -4   8   1        119.32         84.45        21.85 o                         
  -3   8   1         34.04         24.87        10.36 o                         
  -2   8   1        107.27        127.44        25.10 o                         
  -1   8   1        561.29        608.38        48.34 o                         
   0   8   1        938.91        979.32        68.51 o                         
   1   8   1        526.37        652.30        49.02 o                         
   2   8   1        584.88        605.90        42.46 o                         
   3   8   1        121.07        179.14        22.28 o                         
   4   8   1        270.56        263.90        30.16 o                         
   5   8   1        128.39        137.42        21.17 o                         
   6   8   1        190.88        152.37        20.91 o                         
   7   8   1         31.07          1.41        11.39 o                         
  -4   9   1         42.55         38.63        15.55 o                         
  -3   9   1         15.42         26.45        14.26 o                         
  -2   9   1         26.83         12.90        12.49 o                         
  -1   9   1         85.68         88.70        21.09 o                         
   0   9   1          0.00         13.71         8.43 o                         
   1   9   1         22.72         22.92         9.72 o                         
   2   9   1         10.08          1.00        10.84 o                         
   3   9   1          1.45         14.89        10.54 o                         
   4   9   1          1.14         12.19        11.47 o                         
 -14   0   2         53.02         85.88        30.45 o                         
 -12   0   2        541.15        507.85        44.82 o                         
 -10   0   2       2664.02       2598.57       119.97 o                         
  -8   0   2       8814.82       9550.04       232.38 o                         
  -6   0   2        427.30        316.58        22.01 o                         
  -4   0   2        944.99       1119.66        34.24 o                         
  -2   0   2       1731.58       1695.59        67.30 o                         
   2   0   2       7907.80       7737.75       245.41 o                         
   4   0   2      20650.18      19789.00       475.93 o                         
   6   0   2       6042.06       5333.44       251.58 o                         
   8   0   2        687.47        689.26        58.69 o                         
  10   0   2       1239.35       1235.65        82.67 o                         
  12   0   2        645.83        725.06        86.11 o                         
  14   0   2        434.84        497.86        82.29 o                         
 -14   1   2          9.10          7.81         9.81 o                         
 -13   1   2        105.00         60.92        19.54 o                         
 -12   1   2          0.06         -1.73         6.29 o                         
 -11   1   2         71.29         77.32        14.79 o                         
 -10   1   2         68.40         90.39        12.28 o                         
  -9   1   2        244.57        243.38        15.53 o                         
  -8   1   2        321.55        288.78        14.00 o                         
  -7   1   2         17.25         18.65         6.38 o                         
  -6   1   2          1.45          6.12         3.59 o                         
  -5   1   2         57.46         70.35         5.26 o                         
  -4   1   2          2.09          7.34         4.75 o                         
  -3   1   2        235.38        241.50         9.92 o                         
  -2   1   2       2507.81       2530.78        33.55 o                         
  -1   1   2        883.15        869.78        15.22 o                         
   0   1   2         74.99         83.54         4.52 o                         
   1   1   2        257.02        250.32        11.37 o                         
   2   1   2       2063.06       2100.05        22.79 o                         
   3   1   2         72.99         69.31         4.98 o                         
   4   1   2         26.58         31.28         3.64 o                         
   5   1   2         14.85         13.15         5.21 o                         
   6   1   2       5515.67       5565.68        77.17 o                         
   7   1   2        674.12        665.40        22.05 o                         
   8   1   2         21.42         13.64         6.76 o                         
   9   1   2        119.10        134.91        19.28 o                         
  10   1   2        399.29        426.99        29.77 o                         
  11   1   2          5.12         -0.78         7.57 o                         
  12   1   2        130.40        127.07        22.22 o                         
  13   1   2         23.04         20.32        11.00 o                         
 -14   2   2        537.81        568.38        79.62 o                         
 -13   2   2         48.81         32.42        12.28 o                         
 -12   2   2        246.94        267.11        28.85 o                         
 -11   2   2        242.19        235.19        17.23 o                         
 -10   2   2        482.23        489.45        23.97 o                         
  -9   2   2        237.54        209.78        13.21 o                         
  -8   2   2        398.21        356.45        17.25 o                         
  -7   2   2         94.36         59.29         6.25 o                         
  -6   2   2       2762.10       2820.06        44.73 o                         
  -5   2   2        253.72        251.71        12.46 o                         
  -4   2   2       3170.22       3154.26        54.14 o                         
  -3   2   2       3667.48       3574.42        56.16 o                         
  -2   2   2      13332.08      13952.71       171.52 o                         
  -1   2   2      10857.51      11102.57       231.54 o                         
   0   2   2       5298.64       5052.00        96.63 o                         
   1   2   2       6219.54       6485.00       171.95 o                         
   2   2   2       2208.15       2322.09        52.48 o                         
   3   2   2        648.82        665.66        23.19 o                         
   4   2   2       1502.24       1562.38        36.96 o                         
   5   2   2       1042.30       1086.84        25.34 o                         
   6   2   2       2734.97       2897.52        45.55 o                         
   7   2   2       1314.77       1256.78        25.02 o                         
   8   2   2        869.77        905.34        44.74 o                         
   9   2   2        238.52        223.17        13.38 o                         
  10   2   2         97.35        121.42        18.74 o                         
  11   2   2        167.49        143.15        27.06 o                         
  12   2   2        428.44        431.43        43.77 o                         
  13   2   2         92.23         93.47        24.51 o                         
 -13   3   2         15.26          4.26         8.54 o                         
 -12   3   2         63.16         43.85         9.90 o                         
 -11   3   2        344.73        362.90        28.82 o                         
 -10   3   2          2.35         10.14         4.98 o                         
  -9   3   2         75.72        106.10        11.13 o                         
  -8   3   2        387.20        414.65        21.33 o                         
  -7   3   2        476.83        527.34        26.34 o                         
  -6   3   2        866.93        939.56        28.75 o                         
  -5   3   2          6.42          4.20         2.61 o                         
  -4   3   2         22.27         54.12         5.76 o                         
  -3   3   2        874.01        969.52        20.25 o                         
  -2   3   2       1451.23       1546.24        32.90 o                         
  -1   3   2       6748.43       7039.94       156.93 o                         
   0   3   2         61.65         67.90         7.10 o                         
   1   3   2        912.67        883.23        25.40 o                         
   2   3   2         51.83         65.77         4.06 o                         
   3   3   2        239.31        216.67        12.10 o                         
   4   3   2        231.84        253.21        17.23 o                         
   5   3   2        350.65        365.73        26.26 o                         
   6   3   2        182.40        173.81        11.60 o                         
   7   3   2        180.65        185.12        19.57 o                         
   8   3   2         27.18         26.71         9.29 o                         
   9   3   2         51.56         82.52        26.30 o                         
  10   3   2         97.24         99.44        13.92 o                         
  11   3   2         74.71         63.38        13.20 o                         
  12   3   2         12.64          9.57        11.21 o                         
  13   3   2        132.26         84.19        14.72 o                         
 -13   4   2        216.92        169.22        36.81 o                         
 -12   4   2        164.91        177.81        22.12 o                         
 -11   4   2        586.67        583.30        51.12 o                         
 -10   4   2         40.53         21.87         8.36 o                         
  -9   4   2        598.58        597.00        40.59 o                         
  -8   4   2        660.92        720.13        29.06 o                         
  -7   4   2        837.31        863.82        44.25 o                         
  -6   4   2        730.56        793.34        39.30 o                         
  -5   4   2       4057.30       4399.26        97.35 o                         
  -4   4   2       1046.49       1057.11        32.36 o                         
  -3   4   2       2026.16       1861.09        43.78 o                         
  -2   4   2          1.51          7.53         5.05 o                         
  -1   4   2       1470.76       1340.68        39.75 o                         
   0   4   2         83.04         92.49        12.44 o                         
   1   4   2        769.96        700.40        26.27 o                         
   2   4   2       1824.13       1660.78        45.37 o                         
   3   4   2       1989.02       2027.70        97.13 o                         
   4   4   2        384.32        414.50        18.84 o                         
   5   4   2        386.01        400.82        16.71 o                         
   6   4   2        173.05        204.67        24.32 o                         
   7   4   2        646.42        659.36        34.83 o                         
   8   4   2         46.64         59.99        12.88 o                         
   9   4   2       2194.04       2202.77       126.57 o                         
  10   4   2        234.39        265.41        20.57 o                         
  11   4   2        244.56        250.57        28.39 o                         
  12   4   2         54.68         52.03        16.14 o                         
 -12   5   2         65.83         93.70        18.81 o                         
 -11   5   2         50.19         56.77        19.98 o                         
 -10   5   2         25.79         35.13        10.70 o                         
  -9   5   2          0.77          3.80         6.21 o                         
  -8   5   2        133.46        149.15        19.87 o                         
  -7   5   2        516.04        534.42        31.17 o                         
  -6   5   2        231.26        260.10        14.36 o                         
  -5   5   2          3.15          4.37         4.71 o                         
  -4   5   2        123.72        122.57        18.00 o                         
  -3   5   2         75.70         68.97        21.47 o                         
  -2   5   2        122.36        133.30        18.89 o                         
  -1   5   2        792.91        775.52        45.53 o                         
   0   5   2          4.38         16.60         4.70 o                         
   1   5   2        187.80        188.86        14.57 o                         
   2   5   2          5.64          6.63         4.35 o                         
   3   5   2          0.13          4.18         3.18 o                         
   4   5   2         92.55        111.32        16.51 o                         
   5   5   2         82.98         75.07        12.70 o                         
   6   5   2          9.90         23.22         5.43 o                         
   7   5   2        191.68        214.39        16.24 o                         
   8   5   2        144.69        115.47        18.49 o                         
   9   5   2          2.40         -4.99         4.99 o                         
  10   5   2         61.79         49.34        11.02 o                         
  11   5   2         30.94         20.36         9.13 o                         
 -11   6   2        113.58         71.79        15.82 o                         
 -10   6   2         13.60         20.61         9.97 o                         
  -9   6   2        134.94         99.49        21.33 o                         
  -8   6   2          3.56          3.86         6.03 o                         
  -7   6   2        625.66        635.34        35.72 o                         
  -6   6   2         19.19         35.74         8.87 o                         
  -5   6   2       2461.75       2414.13        84.72 o                         
  -4   6   2         11.12         53.51         9.51 o                         
  -3   6   2       4104.21       4520.04       149.07 o                         
  -2   6   2         85.25        160.46        23.55 o                         
  -1   6   2        116.03        155.89        21.73 o                         
   0   6   2        188.81        215.61        18.54 o                         
   1   6   2       2086.94       2026.79        97.45 o                         
   2   6   2          2.14         25.28         8.27 o                         
   3   6   2        953.39        897.24        52.54 o                         
   4   6   2         91.42         89.70        14.09 o                         
   5   6   2        358.98        330.30        24.47 o                         
   6   6   2         18.74         18.87         6.51 o                         
   7   6   2        988.08       1008.40        39.77 o                         
   8   6   2         18.83         29.44        14.35 o                         
   9   6   2        273.64        227.23        26.57 o                         
  10   6   2          0.48         11.93         8.76 o                         
  -9   7   2          6.38          6.12         6.52 o                         
  -8   7   2          0.55          1.78         7.25 o                         
  -7   7   2         80.88         57.84        12.87 o                         
  -6   7   2        155.26        173.27        29.59 o                         
  -5   7   2         35.28         11.63         9.15 o                         
  -4   7   2          7.27         -0.27         7.48 o                         
  -3   7   2        291.93        286.68        66.79 o                         
  -2   7   2          0.37          4.72         7.90 o                         
  -1   7   2          2.24         -0.62         6.66 o                         
   0   7   2         80.18         83.21        17.73 o                         
   1   7   2         15.47         15.31         9.65 o                         
   2   7   2         87.11         66.36        20.27 o                         
   3   7   2        143.50        168.60        24.49 o                         
   4   7   2          1.21         14.54         7.58 o                         
   5   7   2        149.73        178.61        17.70 o                         
   6   7   2          7.30          8.54         6.86 o                         
   7   7   2        331.94        297.59        28.65 o                         
   8   7   2         14.04         28.54         9.77 o                         
   9   7   2          1.66         -7.47         8.50 o                         
  -7   8   2        328.50        327.50        41.59 o                         
  -6   8   2        142.34        169.50        21.14 o                         
  -5   8   2        296.99        373.55        37.20 o                         
  -4   8   2         83.31        112.57        24.24 o                         
  -3   8   2        116.57        129.50        36.36 o                         
  -2   8   2          1.04          9.14        19.38 o                         
  -1   8   2       1120.75       1157.92       100.60 o                         
   0   8   2        314.94        308.06        28.15 o                         
   1   8   2        295.58        311.23        28.28 o                         
   2   8   2        250.47        297.21        23.48 o                         
   3   8   2        746.47        696.12        59.44 o                         
   4   8   2        475.77        481.01        52.08 o                         
   5   8   2        528.29        539.30        54.59 o                         
   6   8   2         57.80         51.29        27.89 o                         
   7   8   2        210.91        247.59        38.31 o                         
  -4   9   2          0.02         -2.08        13.85 o                         
  -3   9   2         14.01         11.05        14.19 o                         
  -2   9   2         82.65         73.33        15.59 o                         
  -1   9   2          5.98         13.20         8.75 o                         
   0   9   2          5.34          7.08         9.05 o                         
   1   9   2         23.89         18.82         9.56 o                         
   2   9   2          1.94         -2.70        10.77 o                         
   3   9   2         15.27         21.64        10.55 o                         
   4   9   2         16.73         -2.62        13.51 o                         
 -13   0   3        244.66        191.92        47.31 o                         
 -11   0   3        317.27        368.02        46.31 o                         
  -9   0   3       7021.73       6447.09       715.98 o                         
  -7   0   3       6395.55       6598.15       239.18 o                         
  -5   0   3       1817.93       1496.77        37.54 o                         
  -3   0   3        973.39        893.12        35.79 o                         
  -1   0   3       4112.02       3890.76        97.60 o                         
   1   0   3        409.43        384.71        13.78 o                         
   3   0   3       3696.05       3605.18       181.21 o                         
   5   0   3      13304.04      12437.97       432.88 o                         
   7   0   3       1143.33        995.72        83.51 o                         
   9   0   3        764.65        806.86        59.88 o                         
  11   0   3        407.55        541.65        64.76 o                         
  13   0   3        361.44        373.75        65.96 o                         
 -14   1   3         20.75         -0.09        16.22 o                         
 -13   1   3          1.67          5.30         8.25 o                         
 -12   1   3         78.56         55.68         9.56 o                         
 -11   1   3         58.40         50.96         7.89 o                         
 -10   1   3        122.22        143.64         9.32 o                         
  -9   1   3         62.49         46.43        10.30 o                         
  -8   1   3        648.95        666.95        23.27 o                         
  -7   1   3        490.53        430.42        18.69 o                         
  -6   1   3        197.38        198.16        13.59 o                         
  -5   1   3        458.86        507.65        23.90 o                         
  -4   1   3         44.07         38.39         7.12 o                         
  -3   1   3       3944.65       3969.98        45.45 o                         
  -2   1   3        125.74        129.14         6.53 o                         
  -1   1   3       9875.79       9973.21       111.05 o                         
   0   1   3         27.06         30.86         4.17 o                         
   1   1   3       3016.71       2997.24        68.04 o                         
   2   1   3        690.25        688.40        14.80 o                         
   3   1   3       4603.10       5028.25        96.98 o                         
   4   1   3        236.25        294.23        17.32 o                         
   5   1   3         14.46         14.68         2.84 o                         
   6   1   3       1136.29       1099.03        36.21 o                         
   7   1   3       1488.90       1544.85        43.64 o                         
   8   1   3        189.95        183.74        20.12 o                         
   9   1   3        471.10        431.65        21.95 o                         
  10   1   3         30.97         79.73        18.23 o                         
  11   1   3        241.94        269.48        20.19 o                         
  12   1   3         74.05         79.80        19.89 o                         
  13   1   3        112.01        137.70        22.82 o                         
 -14   2   3        259.51        344.55        62.54 o                         
 -13   2   3        246.98        214.63        27.33 o                         
 -12   2   3        242.94        253.91        19.34 o                         
 -11   2   3        513.61        519.38        36.28 o                         
 -10   2   3        285.31        295.23        18.07 o                         
  -9   2   3        521.02        524.34        23.69 o                         
  -8   2   3        283.06        287.36        16.85 o                         
  -7   2   3       1996.19       2040.23        55.45 o                         
  -6   2   3        646.02        624.75        25.19 o                         
  -5   2   3       1139.12       1139.53        19.64 o                         
  -4   2   3        740.89        625.28        24.45 o                         
  -3   2   3       3861.34       3823.61        81.37 o                         
  -2   2   3         99.97         77.66         9.04 o                         
  -1   2   3       1439.90       1249.39        26.32 o                         
   0   2   3         60.62         29.25         3.17 o                         
   1   2   3       8911.95       8521.08       161.10 o                         
   2   2   3       3667.04       3565.00        92.60 o                         
   3   2   3       8195.29       8478.03       214.25 o                         
   4   2   3        846.64        897.08        20.74 o                         
   5   2   3       4697.37       4896.16        69.22 o                         
   6   2   3       1826.78       1842.35        34.04 o                         
   7   2   3       1815.03       1834.03        49.31 o                         
   8   2   3         46.09         41.12         8.28 o                         
   9   2   3         68.94         82.78        11.82 o                         
  10   2   3         48.31         32.14         6.91 o                         
  11   2   3        674.94        638.79        51.36 o                         
  12   2   3        142.39        159.89        27.68 o                         
  13   2   3        180.66        175.83        26.91 o                         
 -13   3   3         23.80         12.67        18.88 o                         
 -12   3   3         91.74         29.15         7.84 o                         
 -11   3   3         82.33         57.32        11.61 o                         
 -10   3   3        409.65        414.95        27.96 o                         
  -9   3   3          2.47          7.33         3.58 o                         
  -8   3   3        458.19        470.68        27.14 o                         
  -7   3   3       1807.74       1903.25        47.37 o                         
  -6   3   3        597.42        623.17        26.45 o                         
  -5   3   3        251.40        293.95        21.08 o                         
  -4   3   3          0.20         -1.83         2.33 o                         
  -3   3   3        303.58        306.90        11.89 o                         
  -2   3   3        100.59        110.95         7.40 o                         
  -1   3   3        674.53        745.51        20.98 o                         
   0   3   3        248.21        245.67         9.27 o                         
   1   3   3         47.69         45.59         3.43 o                         
   2   3   3        183.38        172.99         9.12 o                         
   3   3   3        413.17        470.92        22.63 o                         
   4   3   3        155.57        139.37        10.41 o                         
   5   3   3        276.61        256.12        16.67 o                         
   6   3   3          0.90          1.27         2.96 o                         
   7   3   3         92.51         58.99        15.49 o                         
   8   3   3         53.47         42.63        12.42 o                         
   9   3   3        288.07        272.76        20.68 o                         
  10   3   3         41.09         34.84         6.55 o                         
  11   3   3         20.68         35.57        10.29 o                         
  12   3   3         66.13         87.64        21.32 o                         
  13   3   3          2.16          3.34        13.15 o                         
 -13   4   3          6.69          7.43        13.35 o                         
 -12   4   3        239.97        241.65        26.69 o                         
 -11   4   3        176.98        192.40        21.69 o                         
 -10   4   3        272.18        244.01        18.93 o                         
  -9   4   3         55.76         31.02        12.94 o                         
  -8   4   3       1156.59       1159.06        50.82 o                         
  -7   4   3         81.58         66.54        10.23 o                         
  -6   4   3       1707.84       1735.05        52.39 o                         
  -5   4   3       1133.03       1272.50        26.78 o                         
  -4   4   3       3631.61       3793.29        80.03 o                         
  -3   4   3       1003.90        950.83        38.60 o                         
  -2   4   3       2153.12       2157.24        78.67 o                         
  -1   4   3       3587.80       3763.42       110.37 o                         
   0   4   3       4463.22       4474.81        91.93 o                         
   1   4   3        520.82        566.42        28.48 o                         
   2   4   3       2360.41       2317.65        81.29 o                         
   3   4   3        398.58        426.05        22.50 o                         
   4   4   3       1092.46       1069.24        26.81 o                         
   5   4   3         44.50         43.67         6.89 o                         
   6   4   3        241.88        259.92        14.13 o                         
   7   4   3        218.08        228.11        14.39 o                         
   8   4   3       1796.23       1905.38        90.06 o                         
   9   4   3        911.96       1026.24        57.89 o                         
  10   4   3        724.45        717.40        46.19 o                         
  11   4   3         38.86         20.56        18.15 o                         
  12   4   3        176.71        182.07        26.06 o                         
 -12   5   3          8.85         28.98        12.45 o                         
 -11   5   3         36.60         28.96         9.53 o                         
 -10   5   3          3.08         -2.56         6.20 o                         
  -9   5   3          3.98          9.91         6.36 o                         
  -8   5   3         87.58         76.51        10.87 o                         
  -7   5   3         33.28         22.31         8.77 o                         
  -6   5   3         23.48         19.40         6.04 o                         
  -5   5   3         50.94         37.19         8.99 o                         
  -4   5   3         35.73         39.46         7.73 o                         
  -3   5   3         38.26         20.64         6.95 o                         
  -2   5   3        190.43        250.73        37.69 o                         
  -1   5   3          0.44          8.37         3.96 o                         
   0   5   3        174.41        185.72        14.41 o                         
   1   5   3         10.60          5.97         4.75 o                         
   2   5   3        684.37        660.68        42.14 o                         
   3   5   3        190.12        208.00        17.32 o                         
   4   5   3        121.93         94.18        15.06 o                         
   5   5   3        143.18        130.15        16.00 o                         
   6   5   3        476.89        452.34        29.41 o                         
   7   5   3        136.59        155.12        17.74 o                         
   8   5   3        459.28        471.00        33.80 o                         
   9   5   3         45.46         45.14        10.16 o                         
  10   5   3          0.05         18.86        10.12 o                         
  11   5   3         67.23         82.66        46.45 o                         
 -11   6   3          3.95        -11.42        11.83 o                         
 -10   6   3        363.84        378.74        43.55 o                         
  -9   6   3         15.64          9.24        13.56 o                         
  -8   6   3         83.75         52.70        12.81 o                         
  -7   6   3          9.84         27.38        12.01 o                         
  -6   6   3       1032.46       1039.78        58.49 o                         
  -5   6   3          6.46         15.57         5.54 o                         
  -4   6   3       2387.64       2335.85       105.86 o                         
  -3   6   3         22.27         41.84        17.70 o                         
  -2   6   3       2477.40       2535.55       127.95 o                         
  -1   6   3        122.15        129.61        21.24 o                         
   0   6   3       3316.47       3539.73       174.40 o                         
   1   6   3          1.72         30.21        11.92 o                         
   2   6   3       1949.67       1911.74        85.04 o                         
   3   6   3         82.48        122.57        15.85 o                         
   4   6   3        197.63        219.64        15.75 o                         
   5   6   3         38.80         56.36        11.42 o                         
   6   6   3        426.75        399.36        32.11 o                         
   7   6   3          3.53         13.17         6.80 o                         
   8   6   3       1153.32       1130.51       101.00 o                         
   9   6   3          3.38         16.98         8.94 o                         
  10   6   3        532.31        523.47        67.43 o                         
  -9   7   3         63.80         46.84        19.47 o                         
  -8   7   3         11.92         10.88        11.51 o                         
  -7   7   3         16.10         10.84         8.46 o                         
  -6   7   3        327.22        316.08        26.00 o                         
  -5   7   3         56.64         45.60        13.39 o                         
  -4   7   3         12.29         19.22         6.32 o                         
  -3   7   3          4.94         23.20         8.45 o                         
  -2   7   3         85.97         57.56        23.65 o                         
  -1   7   3         80.31         77.82        16.57 o                         
   0   7   3          2.90         12.53         7.39 o                         
   1   7   3         54.68         39.59         9.80 o                         
   2   7   3        323.72        353.05        32.05 o                         
   3   7   3         36.52         72.73        14.26 o                         
   4   7   3        318.94        307.45        22.74 o                         
   5   7   3         59.00         85.47        19.71 o                         
   6   7   3        422.10        402.93        39.57 o                         
   7   7   3          7.08         14.27         8.65 o                         
   8   7   3        302.24        240.97        31.70 o                         
   9   7   3         29.57         26.44        14.57 o                         
  -7   8   3         74.46         67.29        14.54 o                         
  -6   8   3        212.79        222.84        27.23 o                         
  -5   8   3        153.30        186.43        21.25 o                         
  -4   8   3        202.82        209.28        26.09 o                         
  -3   8   3        167.33        222.58        24.55 o                         
  -2   8   3        426.75        413.95        36.77 o                         
  -1   8   3        620.31        702.67        52.83 o                         
   0   8   3        139.50        152.08        29.19 o                         
   1   8   3        114.11        101.39        20.22 o                         
   2   8   3        362.35        384.49        35.61 o                         
   3   8   3         75.76         71.25        21.42 o                         
   4   8   3        251.28        279.24        32.00 o                         
   5   8   3        112.77        119.37        18.43 o                         
   6   8   3        268.71        264.29        39.20 o                         
   7   8   3         63.96         57.16        18.47 o                         
  -4   9   3          5.72        -10.59        10.59 o                         
  -3   9   3         24.46         21.43        12.49 o                         
  -2   9   3         33.14         24.59        13.24 o                         
  -1   9   3         43.41         31.27        13.28 o                         
   0   9   3          1.60          7.90         9.76 o                         
   1   9   3          0.88         19.48        12.55 o                         
   2   9   3          3.65          5.59         8.43 o                         
   3   9   3          1.26          0.55        12.39 o                         
 -14   0   4         27.13         16.66        26.07 o                         
 -12   0   4         32.44         30.01         9.93 o                         
 -10   0   4        801.78        775.76        64.68 o                         
  -8   0   4       5833.72       6012.35       207.87 o                         
  -6   0   4       2562.73       2597.58       116.44 o                         
  -4   0   4       3809.88       3651.32       170.79 o                         
  -2   0   4      28102.04      29151.72      1853.74 o                         
   0   0   4       2658.66       2354.10        69.65 o                         
   2   0   4         66.25        117.34        31.79 o                         
   4   0   4      12700.49      12782.87       188.75 o                         
   6   0   4       2851.44       2946.78        87.05 o                         
   8   0   4       3061.03       3125.44       156.75 o                         
  10   0   4        957.56        963.82       112.80 o                         
  12   0   4        347.28        388.71        65.08 o                         
 -14   1   4         74.19         95.92        21.28 o                         
 -13   1   4         51.86         40.29        12.45 o                         
 -12   1   4         40.35         43.90         9.53 o                         
 -11   1   4        120.50        144.34        16.67 o                         
 -10   1   4         21.23         24.62         6.42 o                         
  -9   1   4        145.16        144.58        11.55 o                         
  -8   1   4        379.50        376.21        18.75 o                         
  -7   1   4          0.25          2.37         2.93 o                         
  -6   1   4        740.10        730.57        23.48 o                         
  -5   1   4          4.87          7.44         2.73 o                         
  -4   1   4         22.41         30.15         5.78 o                         
  -3   1   4          8.12          2.71         3.14 o                         
  -2   1   4       4004.76       3997.11        56.71 o                         
  -1   1   4        635.33        651.86        11.78 o                         
   0   1   4        588.11        506.39        14.28 o                         
   1   1   4        101.86        114.05         6.29 o                         
   2   1   4       8347.69       8314.15        89.26 o                         
   3   1   4        163.85        205.06        11.35 o                         
   4   1   4       2435.75       2787.36        63.74 o                         
   5   1   4         15.02         19.35         5.42 o                         
   6   1   4          7.29         12.17         3.75 o                         
   7   1   4        536.92        573.64        27.67 o                         
   8   1   4        574.84        538.16        32.64 o                         
   9   1   4        319.41        349.88        23.79 o                         
  10   1   4          1.35         -6.36         6.36 o                         
  11   1   4         95.27         44.04        25.67 o                         
  12   1   4          5.73          5.16         9.30 o                         
  13   1   4          4.88          4.22         9.51 o                         
 -14   2   4        292.89        346.84        81.93 o                         
 -13   2   4         24.63         16.31         9.87 o                         
 -12   2   4        460.27        433.56        30.18 o                         
 -11   2   4        727.55        707.45        33.93 o                         
 -10   2   4       1405.46       1459.81        73.05 o                         
  -9   2   4         27.67         31.60         5.10 o                         
  -8   2   4        631.36        658.00        39.30 o                         
  -7   2   4        403.60        422.85        23.22 o                         
  -6   2   4       1881.31       1867.76        46.66 o                         
  -5   2   4        594.55        622.35        23.69 o                         
  -4   2   4       3723.93       3715.47        78.25 o                         
  -3   2   4       2122.67       2053.03        43.30 o                         
  -2   2   4       1325.83       1230.79        19.78 o                         
  -1   2   4       1639.31       1626.48        32.95 o                         
   0   2   4        842.11        719.99        13.50 o                         
   1   2   4          5.54          7.78         2.94 o                         
   2   2   4       3676.54       3416.71        88.29 o                         
   3   2   4       1689.48       1626.51        29.31 o                         
   4   2   4       4389.25       4445.90        67.75 o                         
   5   2   4       2460.21       2445.12        52.74 o                         
   6   2   4       3633.37       3647.23        63.12 o                         
   7   2   4       1471.79       1540.69        32.92 o                         
   8   2   4        216.71        215.90        14.10 o                         
   9   2   4        222.93        218.83        15.69 o                         
  10   2   4        660.39        659.59        45.95 o                         
  11   2   4        291.47        258.82        23.91 o                         
  12   2   4        369.50        448.46        47.31 o                         
  13   2   4        136.78        132.28        22.54 o                         
 -13   3   4         49.79         24.71        10.71 o                         
 -12   3   4         12.45         14.43         7.54 o                         
 -11   3   4        392.74        367.70        24.51 o                         
 -10   3   4          0.25          4.95         4.33 o                         
  -9   3   4        308.09        360.73        20.37 o                         
  -8   3   4        209.46        206.79        12.36 o                         
  -7   3   4          2.24          5.68         3.40 o                         
  -6   3   4          2.43          4.26         5.51 o                         
  -5   3   4         70.77         68.01         6.05 o                         
  -4   3   4         75.70         82.11         7.30 o                         
  -3   3   4         10.25         11.11         2.38 o                         
  -2   3   4        238.05        201.65         7.91 o                         
  -1   3   4        178.88        172.16         8.39 o                         
   0   3   4        894.81        914.90        17.92 o                         
   1   3   4          8.29          6.59         2.54 o                         
   2   3   4        448.55        560.58        28.22 o                         
   3   3   4        335.92        383.30        25.42 o                         
   4   3   4          0.43          4.31         2.59 o                         
   5   3   4        556.14        539.49        24.10 o                         
   6   3   4         64.89         43.10         7.33 o                         
   7   3   4        120.79        112.33        19.26 o                         
   8   3   4        603.21        616.42        23.28 o                         
   9   3   4         77.05         58.24        12.06 o                         
  10   3   4        108.84        101.97        16.46 o                         
  11   3   4         49.60         30.60         9.38 o                         
  12   3   4          0.72         14.10         9.53 o                         
 -12   4   4         68.30         66.79        21.94 o                         
 -11   4   4        140.60        148.57        20.77 o                         
 -10   4   4          3.92          4.60         6.45 o                         
  -9   4   4        852.51        880.33        46.26 o                         
  -8   4   4        658.00        683.75        36.13 o                         
  -7   4   4        389.92        404.51        22.65 o                         
  -6   4   4        710.41        660.27        29.45 o                         
  -5   4   4       1748.84       1693.13        51.06 o                         
  -4   4   4        373.23        418.62        24.42 o                         
  -3   4   4       1823.95       1819.66        32.34 o                         
  -2   4   4        231.49        281.18        19.88 o                         
  -1   4   4       7223.07       7318.71       155.52 o                         
   0   4   4        916.49        756.29        47.34 o                         
   1   4   4       7302.34       7654.51       174.66 o                         
   2   4   4       1915.95       2058.61        70.24 o                         
   3   4   4        324.50        339.51        20.20 o                         
   4   4   4         45.83         46.64         6.63 o                         
   5   4   4          5.48          9.68         6.36 o                         
   6   4   4         45.57         45.38         7.44 o                         
   7   4   4        513.56        520.53        29.59 o                         
   8   4   4        148.93        166.42        18.10 o                         
   9   4   4       1327.11       1299.02        57.57 o                         
  10   4   4         24.41         27.38         9.57 o                         
  11   4   4         93.54         99.91        26.27 o                         
  12   4   4         13.12          7.68        10.15 o                         
 -12   5   4        145.83        110.42        27.99 o                         
 -11   5   4          9.41         10.80        12.53 o                         
 -10   5   4          1.49          3.45         5.07 o                         
  -9   5   4          3.61          8.12         4.29 o                         
  -8   5   4        199.72        194.14        24.49 o                         
  -7   5   4        143.96        115.08        18.38 o                         
  -6   5   4        163.44        161.32        15.01 o                         
  -5   5   4         23.59         -0.15         3.49 o                         
  -4   5   4         11.41         20.96         5.82 o                         
  -3   5   4         44.85         83.65        13.31 o                         
  -2   5   4        378.22        344.54        32.13 o                         
  -1   5   4        619.86        617.30        34.14 o                         
   0   5   4         20.84         11.92         4.08 o                         
   1   5   4         26.51         18.26         7.28 o                         
   2   5   4          8.85         19.24         7.17 o                         
   3   5   4        190.39        202.96        18.81 o                         
   4   5   4        117.19        154.77        13.90 o                         
   5   5   4         29.03         22.31         6.95 o                         
   6   5   4         11.17         14.45         5.54 o                         
   7   5   4          5.90         13.78        10.15 o                         
   8   5   4          2.00          6.57         7.46 o                         
   9   5   4        210.76        239.81        32.96 o                         
  10   5   4         42.97         27.69        14.26 o                         
  11   5   4         14.05         18.62        12.88 o                         
 -11   6   4        542.05        534.19        78.19 o                         
 -10   6   4          0.35          5.07         9.01 o                         
  -9   6   4         81.50         72.65        18.95 o                         
  -8   6   4          6.32          6.63         5.79 o                         
  -7   6   4        915.38        904.59        41.75 o                         
  -6   6   4          5.73         10.94         4.33 o                         
  -5   6   4       1410.12       1357.21        79.59 o                         
  -4   6   4          0.23         12.61         7.18 o                         
  -3   6   4        744.21        721.31        32.89 o                         
  -2   6   4         70.77         64.93        26.50 o                         
  -1   6   4        324.53        358.61        26.73 o                         
   0   6   4         33.29         97.45        23.04 o                         
   1   6   4       3255.47       3375.55       129.09 o                         
   2   6   4         33.92         63.05        13.32 o                         
   3   6   4       1627.67       1569.49        81.41 o                         
   4   6   4         32.65         30.22         9.11 o                         
   5   6   4        695.24        763.71        52.80 o                         
   6   6   4          0.36          5.49         6.23 o                         
   7   6   4        578.89        545.61        44.49 o                         
   8   6   4         18.69          9.30         9.52 o                         
   9   6   4         51.49         35.31        12.41 o                         
  10   6   4          0.02          3.59         7.44 o                         
  -9   7   4         16.24          5.53         6.72 o                         
  -8   7   4          4.46         12.59         7.25 o                         
  -7   7   4         24.63         22.18        11.55 o                         
  -6   7   4         77.45         73.27        14.27 o                         
  -5   7   4         23.00         13.45         7.29 o                         
  -4   7   4         34.07         23.54         9.64 o                         
  -3   7   4         64.82         90.60        18.84 o                         
  -2   7   4         78.50        106.93        21.59 o                         
  -1   7   4        309.51        366.82        39.64 o                         
   0   7   4          5.96          9.86         5.98 o                         
   1   7   4         59.28         77.05        16.99 o                         
   2   7   4        383.99        377.30        35.07 o                         
   3   7   4        825.73        812.39        59.20 o                         
   4   7   4        107.32        131.41        24.02 o                         
   5   7   4         22.37         22.73        10.61 o                         
   6   7   4          8.81         12.72        10.84 o                         
   7   7   4          0.05          6.57         6.60 o                         
   8   7   4         19.76         17.52        10.64 o                         
  -7   8   4        235.73        236.95        31.17 o                         
  -6   8   4        128.27        117.60        30.48 o                         
  -5   8   4        182.73        174.39        21.97 o                         
  -4   8   4        226.65        255.76        29.26 o                         
  -3   8   4        387.92        399.33        37.77 o                         
  -2   8   4         33.68         52.81        15.45 o                         
  -1   8   4       1002.30        986.19        84.23 o                         
   0   8   4        228.95        267.11        26.71 o                         
   1   8   4        325.18        278.52        30.23 o                         
   2   8   4        201.56        241.41        26.84 o                         
   3   8   4        378.17        358.68        39.05 o                         
   4   8   4        313.54        317.88        35.80 o                         
   5   8   4        248.00        217.24        26.98 o                         
   6   8   4         77.26         77.07        13.62 o                         
  -4   9   4          7.75         14.45        18.83 o                         
  -3   9   4          3.77         -8.39         8.92 o                         
  -2   9   4         52.96         54.64        16.45 o                         
  -1   9   4         11.72         22.58        10.06 o                         
   0   9   4          3.83         -1.29         9.87 o                         
   1   9   4          0.02         12.79        10.62 o                         
   2   9   4          0.01          5.19        10.19 o                         
   3   9   4         28.80         32.83        17.27 o                         
 -13   0   5        426.74        547.12        67.48 o                         
 -11   0   5         61.98         49.36        10.26 o                         
  -9   0   5       5645.20       5677.98       377.36 o                         
  -7   0   5       1819.96       1918.86        72.51 o                         
  -5   0   5       3898.88       3564.59       231.65 o                         
  -3   0   5       7418.12       6994.89       310.05 o                         
  -1   0   5       1090.61        915.02        42.44 o                         
   1   0   5       7737.58       6921.95       204.12 o                         
   3   0   5       8641.57       8454.75       174.25 o                         
   5   0   5       1652.14       1380.39        99.87 o                         
   7   0   5        275.67        363.57        42.18 o                         
   9   0   5       2106.65       2117.54        63.60 o                         
  11   0   5        794.04        885.91        80.34 o                         
  13   0   5         65.90         91.95        59.03 o                         
 -14   1   5          1.34         22.55        20.15 o                         
 -13   1   5         42.17         28.75        15.67 o                         
 -12   1   5         17.75          5.90         5.17 o                         
 -11   1   5         12.05         10.35         6.62 o                         
 -10   1   5         68.47         74.09        15.97 o                         
  -9   1   5         27.85         19.92         8.69 o                         
  -8   1   5        956.83        962.63        49.26 o                         
  -7   1   5         23.27         24.44         3.59 o                         
  -6   1   5        255.41        244.24        17.57 o                         
  -5   1   5          3.34         11.07         3.61 o                         
  -4   1   5        202.56        206.84        15.69 o                         
  -3   1   5       3273.21       3669.71        84.93 o                         
  -2   1   5        701.12        617.48        18.10 o                         
  -1   1   5       5399.45       5349.64        86.24 o                         
   0   1   5         48.85         40.90         5.67 o                         
   1   1   5          5.16          9.00         2.02 o                         
   2   1   5        518.51        488.15        14.77 o                         
   3   1   5       2459.62       2493.32        95.22 o                         
   4   1   5         61.96         49.21         3.93 o                         
   5   1   5        332.97        392.66        27.79 o                         
   6   1   5          8.36          5.37         4.66 o                         
   7   1   5         13.77          4.22         4.12 o                         
   8   1   5         93.28         99.72        18.93 o                         
   9   1   5          3.54          6.24         5.69 o                         
  10   1   5        166.52        193.40        28.39 o                         
  11   1   5         19.85         17.60        10.90 o                         
  12   1   5        167.11        188.90        25.34 o                         
  13   1   5         19.51         34.06        13.12 o                         
 -13   2   5         27.64         28.29        10.81 o                         
 -12   2   5        154.71        155.23        19.42 o                         
 -11   2   5        833.81        852.54        35.25 o                         
 -10   2   5        807.39        751.10        53.42 o                         
  -9   2   5        301.22        312.90        16.76 o                         
  -8   2   5       1170.64       1145.10        51.38 o                         
  -7   2   5       2330.96       2344.66        48.06 o                         
  -6   2   5       1209.26       1248.34        32.74 o                         
  -5   2   5       4424.14       4780.64       114.25 o                         
  -4   2   5       1068.04       1095.11        26.78 o                         
  -3   2   5       6071.79       6132.33       119.63 o                         
  -2   2   5        130.62        119.23         6.83 o                         
  -1   2   5       1337.54       1274.26        34.14 o                         
   0   2   5         61.55         50.12         4.31 o                         
   1   2   5         71.11         77.17         6.75 o                         
   2   2   5        947.32        965.51        23.22 o                         
   3   2   5       2866.86       2946.90        68.80 o                         
   4   2   5        697.90        680.02        28.83 o                         
   5   2   5       5961.12       6196.11        95.80 o                         
   6   2   5        825.73        859.66        37.81 o                         
   7   2   5       1526.26       1537.94        61.27 o                         
   8   2   5          8.85          1.58         7.30 o                         
   9   2   5        286.87        317.10        28.90 o                         
  10   2   5        192.79        162.69        23.43 o                         
  11   2   5        478.41        502.28        47.19 o                         
  12   2   5        169.00        131.79        33.01 o                         
  13   2   5        122.87        125.24        23.27 o                         
 -13   3   5          0.51         -1.66         8.95 o                         
 -12   3   5        252.28        207.41        22.12 o                         
 -11   3   5         13.61         -2.16         8.26 o                         
 -10   3   5        401.50        389.05        29.01 o                         
  -9   3   5         15.15         18.83         5.69 o                         
  -8   3   5        625.54        565.38        37.81 o                         
  -7   3   5        409.87        429.54        22.32 o                         
  -6   3   5         46.04         39.96        11.87 o                         
  -5   3   5          8.40         10.37         4.18 o                         
  -4   3   5         67.16         83.63         6.84 o                         
  -3   3   5         86.90          7.24         4.38 o                         
  -2   3   5          1.34          1.99         3.46 o                         
  -1   3   5        539.83        531.95        14.44 o                         
   0   3   5        185.92        195.84         9.59 o                         
   1   3   5        503.46        477.49        17.23 o                         
   2   3   5          2.62          5.08         4.32 o                         
   3   3   5        409.55        420.97        26.97 o                         
   4   3   5         17.73         14.53         3.91 o                         
   5   3   5          2.34          4.52         3.02 o                         
   6   3   5       1245.82       1219.65        55.14 o                         
   7   3   5        127.77        119.28        19.05 o                         
   8   3   5         27.20         24.80         8.84 o                         
   9   3   5        182.47        170.86        22.67 o                         
  10   3   5         30.52         19.54        14.03 o                         
  11   3   5         29.57         23.44        10.32 o                         
  12   3   5         49.87         61.38        19.10 o                         
 -12   4   5        336.47        233.99        33.99 o                         
 -11   4   5         48.45         26.52         8.76 o                         
 -10   4   5        104.65        105.86        19.22 o                         
  -9   4   5          1.65         11.56         5.30 o                         
  -8   4   5        562.23        593.92        31.61 o                         
  -7   4   5         69.63         38.05        14.24 o                         
  -6   4   5        641.69        647.58        29.94 o                         
  -5   4   5        116.88         87.32        20.60 o                         
  -4   4   5        645.60        626.97        28.22 o                         
  -3   4   5        620.26        614.39        30.07 o                         
  -2   4   5       1591.99       1643.95        49.49 o                         
  -1   4   5       2115.03       2259.21        40.11 o                         
   0   4   5       8954.31       8908.02       160.55 o                         
   1   4   5       1878.38       2034.26        68.38 o                         
   2   4   5       4741.66       4762.31       128.25 o                         
   3   4   5        502.19        450.09        26.85 o                         
   4   4   5        909.44        921.88        38.50 o                         
   5   4   5          6.26          7.65         4.84 o                         
   6   4   5        466.13        465.63        27.38 o                         
   7   4   5        752.43        754.28        40.25 o                         
   8   4   5       1505.74       1568.59        90.58 o                         
   9   4   5        393.98        407.40        26.48 o                         
  10   4   5        222.27        207.01        20.77 o                         
  11   4   5         15.00         25.02        10.89 o                         
  12   4   5        175.40        189.87        29.70 o                         
 -12   5   5          5.93         15.63        23.77 o                         
 -11   5   5         59.79         62.68        18.13 o                         
 -10   5   5          3.25          5.13         6.13 o                         
  -9   5   5          5.08         10.24         5.57 o                         
  -8   5   5        342.96        320.86        21.76 o                         
  -7   5   5         27.21         29.28         7.02 o                         
  -6   5   5          0.85          7.99         6.63 o                         
  -5   5   5          1.45         10.76         3.86 o                         
  -4   5   5         57.40         56.79         8.36 o                         
  -3   5   5          0.28          3.26         2.77 o                         
  -2   5   5       1383.35       1309.31        58.98 o                         
  -1   5   5         38.08         16.71         4.57 o                         
   0   5   5          2.55          1.97         1.56 o                         
   1   5   5          5.79         11.54         3.85 o                         
   2   5   5        141.64        115.62        16.98 o                         
   3   5   5        184.01        213.95        18.02 o                         
   4   5   5         41.90         29.35         5.99 o                         
   5   5   5          4.17          4.42         6.46 o                         
   6   5   5        189.25        197.59        17.85 o                         
   7   5   5        382.49        377.38        31.32 o                         
   8   5   5        343.98        345.13        30.80 o                         
   9   5   5          6.82         22.07        10.18 o                         
  10   5   5          0.11          0.44         8.60 o                         
  11   5   5          8.90         16.25        19.92 o                         
 -10   6   5        452.97        477.56        50.25 o                         
  -9   6   5         54.96         42.45        14.51 o                         
  -8   6   5        109.61        103.97        17.65 o                         
  -7   6   5          6.77         22.77         7.06 o                         
  -6   6   5        969.90        977.52        58.30 o                         
  -5   6   5          5.63          6.84         6.42 o                         
  -4   6   5        529.95        541.89        31.99 o                         
  -3   6   5         81.15        103.93        14.20 o                         
  -2   6   5       1732.09       1759.54        78.67 o                         
  -1   6   5          2.25         12.25         5.58 o                         
   0   6   5       2512.35       2616.88        67.66 o                         
   1   6   5          0.77         14.91         8.83 o                         
   2   6   5       1090.43       1060.58        45.84 o                         
   3   6   5        130.06        142.89        12.11 o                         
   4   6   5        642.41        693.05        47.80 o                         
   5   6   5          8.59         26.31         7.33 o                         
   6   6   5       1017.77        997.25        51.69 o                         
   7   6   5         75.96         61.38        14.36 o                         
   8   6   5        445.06        458.06        48.65 o                         
   9   6   5          0.37         12.08         9.37 o                         
  10   6   5        133.59         95.17        21.20 o                         
  -9   7   5         27.64         15.54         9.74 o                         
  -8   7   5         13.15         10.50         7.55 o                         
  -7   7   5          0.90          7.57        11.88 o                         
  -6   7   5          1.94         11.64        17.60 o                         
  -5   7   5         23.71         13.40         8.44 o                         
  -4   7   5         15.59         26.53        13.03 o                         
  -3   7   5         28.30         19.42        12.85 o                         
  -2   7   5       1551.46       1688.80       134.52 o                         
  -1   7   5        271.97        280.32        37.13 o                         
   0   7   5         55.40         35.63         8.67 o                         
   1   7   5         11.88         24.05        10.36 o                         
   2   7   5        204.11        222.95        21.23 o                         
   3   7   5          2.94         12.19        11.19 o                         
   4   7   5         82.87         70.64        16.59 o                         
   5   7   5        135.98        120.60        24.26 o                         
   6   7   5         11.66         -0.84         8.96 o                         
   7   7   5         21.77         36.06        10.93 o                         
   8   7   5        102.69        138.51        21.83 o                         
  -7   8   5         14.57         16.49        10.64 o                         
  -6   8   5        214.90        214.09        27.84 o                         
  -5   8   5        129.02        127.07        19.58 o                         
  -4   8   5        339.17        390.44        39.25 o                         
  -3   8   5        164.36        145.87        32.56 o                         
  -2   8   5        367.53        426.14        43.28 o                         
  -1   8   5        533.87        605.25        49.48 o                         
   0   8   5        315.51        350.41        32.44 o                         
   1   8   5        226.93        259.66        27.81 o                         
   2   8   5        508.92        500.31        56.87 o                         
   3   8   5        116.35        143.60        23.51 o                         
   4   8   5        118.02        105.98        26.09 o                         
   5   8   5         62.75         65.42        20.43 o                         
   6   8   5        149.50        158.67        31.59 o                         
  -3   9   5         61.35         34.57        14.60 o                         
  -2   9   5         35.36         47.26        14.15 o                         
  -1   9   5          0.31         -0.05         8.49 o                         
   0   9   5          2.78          3.99         8.45 o                         
   1   9   5          0.02         21.39        12.74 o                         
   2   9   5         25.81         19.57        20.46 o                         
 -12   0   6        362.80        386.49        40.17 o                         
 -10   0   6        552.20        559.52        86.99 o                         
  -8   0   6        332.76        368.04        29.77 o                         
  -6   0   6        896.86        751.36        30.56 o                         
  -4   0   6      16680.62      19089.13      1038.29 o                         
  -2   0   6       9490.23       8993.64       268.81 o                         
   0   0   6         71.63         20.24        17.27 o                         
   2   0   6       2401.16       2272.31        76.24 o                         
   4   0   6       4079.43       3949.79        88.84 o                         
   6   0   6       1508.09       1441.42       105.96 o                         
   8   0   6       3578.63       3758.63       210.58 o                         
  10   0   6       2153.31       2155.67       198.82 o                         
  12   0   6        538.50        631.47       143.99 o                         
 -14   1   6         79.22         90.75        20.62 o                         
 -13   1   6         50.17         57.65        17.82 o                         
 -12   1   6         24.57         32.79         9.62 o                         
 -11   1   6         74.38         67.30        11.63 o                         
 -10   1   6        338.64        365.76        23.71 o                         
  -9   1   6          5.63          8.55         3.98 o                         
  -8   1   6       1189.60       1177.45        51.20 o                         
  -7   1   6        104.21        117.03        15.43 o                         
  -6   1   6       1201.64       1082.64        35.62 o                         
  -5   1   6        576.86        535.77        28.71 o                         
  -4   1   6       1512.26       1589.94        58.05 o                         
  -3   1   6        193.95        220.70        11.64 o                         
  -2   1   6      10147.49      10204.25       136.57 o                         
  -1   1   6        302.12        324.75        13.69 o                         
   0   1   6       2542.12       2710.47        53.31 o                         
   1   1   6         42.94         41.62         7.35 o                         
   2   1   6       1960.81       2106.67        31.05 o                         
   3   1   6        153.45        164.42         8.69 o                         
   4   1   6        224.44        253.54        18.12 o                         
   5   1   6         49.89         58.96        11.42 o                         
   6   1   6       1627.41       1629.05        32.26 o                         
   7   1   6        306.34        342.83        26.96 o                         
   8   1   6          7.63         46.21        10.61 o                         
   9   1   6         62.39         90.93        19.28 o                         
  10   1   6         87.78         81.02        13.80 o                         
  11   1   6         93.65         98.10        23.41 o                         
  12   1   6         48.71         36.19        13.63 o                         
  13   1   6         10.26         28.67        14.61 o                         
 -13   2   6          4.79          5.37         8.54 o                         
 -12   2   6        233.31        262.82        38.62 o                         
 -11   2   6        221.27        191.07        24.12 o                         
 -10   2   6        531.40        534.25        34.90 o                         
  -9   2   6         77.51         44.01        15.79 o                         
  -8   2   6        832.65        807.78        35.01 o                         
  -7   2   6        769.89        813.59        25.06 o                         
  -6   2   6       3336.01       3465.42       105.82 o                         
  -5   2   6       1480.88       1366.47        35.90 o                         
  -4   2   6       3757.15       3575.61       104.84 o                         
  -3   2   6       5090.74       5142.17        65.74 o                         
  -2   2   6       5605.32       5930.19        69.44 o                         
  -1   2   6       1629.78       1730.89        42.41 o                         
   0   2   6       1565.28       1436.46        52.78 o                         
   1   2   6        202.72        226.85        13.93 o                         
   2   2   6       1052.27       1043.20        35.52 o                         
   3   2   6        387.39        380.50        15.09 o                         
   4   2   6       2231.52       2206.39        64.59 o                         
   5   2   6        949.29       1029.10        35.21 o                         
   6   2   6       1025.90       1104.16        36.61 o                         
   7   2   6       1157.06       1141.39        47.07 o                         
   8   2   6        525.75        484.51        34.03 o                         
   9   2   6        139.98        164.73        18.19 o                         
  10   2   6        367.46        419.71        33.52 o                         
  11   2   6        175.92        177.99        24.81 o                         
  12   2   6         99.68         55.19        17.49 o                         
 -13   3   6         24.65         41.05        15.06 o                         
 -12   3   6          5.70          4.73         6.43 o                         
 -11   3   6         95.61         77.13        14.17 o                         
 -10   3   6         18.08         17.06        10.18 o                         
  -9   3   6        333.18        316.26        22.08 o                         
  -8   3   6        129.23        119.34        14.16 o                         
  -7   3   6        206.40        233.44        17.46 o                         
  -6   3   6          0.08         10.13        13.75 o                         
  -5   3   6         19.75         13.56         6.28 o                         
  -4   3   6        132.58        163.65        12.28 o                         
  -3   3   6         30.00         48.04         5.42 o                         
  -2   3   6         15.27          6.75         5.60 o                         
  -1   3   6        263.35        307.22        11.22 o                         
   0   3   6          4.06          3.26         2.17 o                         
   1   3   6         74.53        111.91         8.80 o                         
   2   3   6        176.34        182.34        12.92 o                         
   3   3   6        434.18        438.37        27.87 o                         
   4   3   6        192.52        214.78        13.98 o                         
   5   3   6         99.01        116.27        17.76 o                         
   6   3   6         14.34         21.00        15.47 o                         
   7   3   6        239.41        212.56        13.29 o                         
   8   3   6        807.16        892.09        57.95 o                         
   9   3   6         68.90         44.35         9.68 o                         
  10   3   6          6.87          3.32         7.80 o                         
  11   3   6        191.71        195.48        28.09 o                         
  12   3   6          6.94         18.38        12.66 o                         
 -12   4   6         86.21         56.68        15.67 o                         
 -11   4   6        354.70        323.47        41.79 o                         
 -10   4   6        256.11        287.46        27.43 o                         
  -9   4   6       2082.10       2039.33       123.94 o                         
  -8   4   6        595.67        600.64        36.75 o                         
  -7   4   6        600.36        553.78        25.26 o                         
  -6   4   6        124.77        130.81        15.43 o                         
  -5   4   6        356.26        378.20        19.52 o                         
  -4   4   6         66.02         64.07        13.80 o                         
  -3   4   6          9.95         10.30         4.68 o                         
  -2   4   6          2.05          7.06         2.63 o                         
  -1   4   6       2627.99       2607.66        48.48 o                         
   0   4   6       1674.85       1803.01        71.71 o                         
   1   4   6       7880.23       8148.26       239.78 o                         
   2   4   6       1839.62       1859.29        87.96 o                         
   3   4   6       1685.00       1719.16        45.30 o                         
   4   4   6         89.06        117.92        15.70 o                         
   5   4   6        650.03        639.66        34.54 o                         
   6   4   6        337.16        326.78        18.62 o                         
   7   4   6        310.99        319.32        25.06 o                         
   8   4   6         25.26         31.11         8.96 o                         
   9   4   6        532.09        527.55        34.52 o                         
  10   4   6         61.85         55.88        15.30 o                         
  11   4   6        189.04        198.95        26.63 o                         
 -11   5   6          2.17          2.07         9.81 o                         
 -10   5   6         56.35         33.04        12.76 o                         
  -9   5   6          6.01          8.83         7.40 o                         
  -8   5   6        238.93        254.64        15.31 o                         
  -7   5   6        166.80        155.47        14.26 o                         
  -6   5   6          6.98          8.39         4.15 o                         
  -5   5   6        283.49        257.73        13.63 o                         
  -4   5   6         28.95         15.71         7.70 o                         
  -3   5   6         61.40         48.90         9.80 o                         
  -2   5   6        148.58        181.46        18.40 o                         
  -1   5   6        154.67        125.50        16.83 o                         
   0   5   6          0.73          8.30         3.79 o                         
   1   5   6         29.03         22.39        10.34 o                         
   2   5   6          0.12         -2.70         2.97 o                         
   3   5   6        159.53        157.22        11.90 o                         
   4   5   6          1.08          8.21         4.88 o                         
   5   5   6          1.50          5.86         4.00 o                         
   6   5   6         22.77         30.88         9.23 o                         
   7   5   6          0.91          4.64         6.38 o                         
   8   5   6          1.00          3.05         7.50 o                         
   9   5   6         41.39         31.68        10.51 o                         
  10   5   6         33.88         46.97        19.03 o                         
 -10   6   6         28.99         21.19         9.10 o                         
  -9   6   6        288.93        304.15        33.57 o                         
  -8   6   6         11.22          8.71         7.89 o                         
  -7   6   6       1602.19       1777.03        99.42 o                         
  -6   6   6          0.44         16.27         7.13 o                         
  -5   6   6        629.28        647.79        38.85 o                         
  -4   6   6          9.75         16.33         5.37 o                         
  -3   6   6        399.47        433.69        25.72 o                         
  -2   6   6          0.05          4.04         7.86 o                         
  -1   6   6       1524.19       1635.73        95.74 o                         
   0   6   6          0.01         28.68         8.74 o                         
   1   6   6       1681.18       1790.57        77.49 o                         
   2   6   6         89.91        113.99        12.05 o                         
   3   6   6        697.58        712.67        50.56 o                         
   4   6   6         13.20         19.25         7.48 o                         
   5   6   6       1406.61       1459.20        64.00 o                         
   6   6   6          9.31         21.51         8.85 o                         
   7   6   6        768.16        762.65        65.65 o                         
   8   6   6         38.59         40.85        14.87 o                         
   9   6   6          2.97          7.02         7.48 o                         
  -9   7   6          0.01          9.55        14.37 o                         
  -8   7   6          3.50          7.88        10.06 o                         
  -7   7   6        148.02         94.31        28.81 o                         
  -6   7   6          1.94         11.34         7.87 o                         
  -5   7   6        389.02        415.04        30.74 o                         
  -4   7   6          6.91         15.28         7.75 o                         
  -3   7   6         89.26         84.47        13.20 o                         
  -2   7   6        140.90        163.11        18.29 o                         
  -1   7   6        264.93        272.02        24.51 o                         
   0   7   6         17.29         33.28         7.68 o                         
   1   7   6          5.28         24.01         9.68 o                         
   2   7   6         53.04         44.09         8.00 o                         
   3   7   6          5.58         11.49        10.78 o                         
   4   7   6         65.31         40.85        11.94 o                         
   5   7   6          3.99         -0.96         5.67 o                         
   6   7   6         76.82         54.02        13.71 o                         
   7   7   6         75.87         61.18        17.63 o                         
   8   7   6          4.69          9.63        10.03 o                         
  -7   8   6        108.78        158.70        36.58 o                         
  -6   8   6         50.53         50.01        12.75 o                         
  -5   8   6        160.79        154.17        23.14 o                         
  -4   8   6        163.40        170.67        19.27 o                         
  -3   8   6        370.76        352.76        36.27 o                         
  -2   8   6         47.13         42.49        11.56 o                         
  -1   8   6        351.12        324.91        37.46 o                         
   0   8   6        229.84        312.82        41.72 o                         
   1   8   6        376.02        368.78        39.10 o                         
   2   8   6        183.24        203.94        27.99 o                         
   3   8   6        553.40        609.47        59.67 o                         
   4   8   6        180.72        154.96        29.09 o                         
   5   8   6        141.63        147.89        24.87 o                         
   6   8   6         37.73         17.67        12.26 o                         
  -2   9   6         26.18         21.40        10.95 o                         
  -1   9   6         48.98         68.83        16.31 o                         
   0   9   6          0.84          7.00        10.97 o                         
   1   9   6          4.35         -4.92        12.14 o                         
 -13   0   7        223.73        235.32        56.30 o                         
 -11   0   7        805.82        870.96        71.91 o                         
  -9   0   7       4836.99       5970.19       532.56 o                         
  -7   0   7        248.50        229.22        27.85 o                         
  -5   0   7       6768.77       7232.37       239.70 o                         
  -3   0   7       4201.63       3921.68       141.81 o                         
  -1   0   7       3187.56       3119.97        63.92 o                         
   1   0   7       8655.21       8551.97       182.86 o                         
   3   0   7       2655.94       2492.52        73.46 o                         
   5   0   7        375.37        410.39        39.72 o                         
   7   0   7         26.54         44.01        11.63 o                         
   9   0   7       2590.29       2525.03       379.02 o                         
  11   0   7        877.09       1028.22       145.14 o                         
 -13   1   7          0.42         -0.57         9.64 o                         
 -12   1   7         46.08         56.86        17.66 o                         
 -11   1   7          1.56          2.49         7.13 o                         
 -10   1   7          3.48          8.60        11.85 o                         
  -9   1   7        506.84        467.98        31.08 o                         
  -8   1   7        281.45        303.31        31.86 o                         
  -7   1   7         12.99         12.33         4.68 o                         
  -5   1   7       2815.73       2704.83       102.72 o                         
  -4   1   7        888.95        924.69        53.72 o                         
  -3   1   7        529.63        516.53        26.92 o                         
  -2   1   7          8.25          5.86         3.46 o                         
  -1   1   7        771.24        736.53        17.96 o                         
   0   1   7        109.23        104.13         7.61 o                         
   1   1   7          0.14         -0.46         3.41 o                         
   2   1   7          0.28         -1.96         2.62 o                         
   3   1   7       1154.74       1214.69        25.15 o                         
   4   1   7        121.79        123.46        10.85 o                         
   5   1   7         11.93         16.62         5.41 o                         
   6   1   7         87.53         60.03        20.18 o                         
   7   1   7        538.27        515.76        35.88 o                         
   8   1   7         79.55         90.17        13.67 o                         
   9   1   7        372.07        388.07        32.16 o                         
  10   1   7        123.57        122.26        30.47 o                         
  11   1   7         44.05         54.54        16.72 o                         
  12   1   7        110.92        156.50        25.33 o                         
 -13   2   7        284.60        227.30        43.23 o                         
 -12   2   7         73.65         71.40        15.60 o                         
 -11   2   7        365.99        361.91        30.72 o                         
 -10   2   7        256.58         46.75       103.33 o                         
  -9   2   7         22.84         11.69         4.75 o                         
  -8   2   7        585.74        568.81        32.21 o                         
  -7   2   7       1204.59       1285.58        55.38 o                         
  -6   2   7       1378.26       1224.87        57.82 o                         
  -5   2   7       2182.71       2030.69        82.88 o                         
  -4   2   7        912.58        853.75        36.23 o                         
  -3   2   7       7021.28       6942.94        96.05 o                         
  -2   2   7        762.76        687.17        19.62 o                         
  -1   2   7       2871.71       2758.21        35.52 o                         
   0   2   7       1739.00       1639.97        33.47 o                         
   1   2   7       1275.23       1252.98        22.45 o                         
   2   2   7       1954.60       2019.05        36.82 o                         
   3   2   7       3001.22       2935.42        50.26 o                         
   4   2   7        859.44        852.60        28.61 o                         
   5   2   7        943.02        947.56        27.11 o                         
   6   2   7        129.76        147.79        21.70 o                         
   7   2   7       1927.41       2039.60        73.78 o                         
   8   2   7         12.19         10.18         6.49 o                         
   9   2   7        412.42        446.15        36.26 o                         
  10   2   7        166.42        166.16        24.96 o                         
  11   2   7        187.39        196.11        29.42 o                         
  12   2   7          1.13         -1.16         9.50 o                         
 -13   3   7          9.25          8.05        11.50 o                         
 -12   3   7          9.59          9.82         9.09 o                         
 -11   3   7         42.13         27.39        11.52 o                         
 -10   3   7        361.97        370.21        28.31 o                         
  -9   3   7         49.54         31.47         8.91 o                         
  -8   3   7          9.46          3.51         4.04 o                         
  -7   3   7         35.81         31.14         9.28 o                         
  -6   3   7        315.78        310.48        20.91 o                         
  -5   3   7         29.09         23.38         6.71 o                         
  -4   3   7        389.43        435.80        14.48 o                         
  -3   3   7        221.81        213.20        15.55 o                         
  -2   3   7        388.56        350.81        23.05 o                         
  -1   3   7        250.38        343.19        21.13 o                         
   0   3   7          0.08          1.04         3.50 o                         
   1   3   7          0.26          6.73         3.38 o                         
   2   3   7        285.49        326.07        20.92 o                         
   3   3   7         30.78         35.61         9.22 o                         
   4   3   7        121.97        110.20        15.23 o                         
   5   3   7         42.64         37.27         7.13 o                         
   6   3   7        299.40        288.17        20.47 o                         
   7   3   7        790.94        764.07        44.42 o                         
   8   3   7        229.86        201.68        22.08 o                         
   9   3   7         16.70          7.33         8.44 o                         
  10   3   7        119.20        123.32        35.06 o                         
  11   3   7         15.21         -3.01        10.56 o                         
  12   3   7         57.96         42.97        16.55 o                         
 -12   4   7        229.07        186.82        26.71 o                         
 -11   4   7         88.40         46.32        24.79 o                         
 -10   4   7        751.01        804.02        53.64 o                         
  -9   4   7        135.23        155.22        16.68 o                         
  -8   4   7       1395.74       1474.14        76.16 o                         
  -7   4   7        167.31        179.53        13.48 o                         
  -6   4   7        494.74        520.74        30.29 o                         
  -5   4   7        112.23        110.35        15.02 o                         
  -4   4   7        277.71        313.16        13.98 o                         
  -3   4   7        201.97        187.64        42.51 o                         
  -2   4   7        756.96        672.84        19.70 o                         
  -1   4   7        512.69        547.92        18.84 o                         
   0   4   7       2503.38       2644.72        66.97 o                         
   1   4   7        258.32        232.19        14.60 o                         
   2   4   7       1195.35       1183.61        31.84 o                         
   3   4   7        191.39        200.24        12.21 o                         
   4   4   7       1162.32       1100.02        49.19 o                         
   5   4   7        506.98        481.38        33.19 o                         
   6   4   7       1389.76       1458.28        62.29 o                         
   7   4   7        533.92        553.84        38.77 o                         
   8   4   7        764.33        775.42        39.36 o                         
   9   4   7        141.85        149.95        29.22 o                         
  10   4   7        179.04        197.79        22.01 o                         
  11   4   7         64.98         71.55        15.84 o                         
 -11   5   7         71.88         38.35        19.66 o                         
 -10   5   7        208.01        163.97        44.15 o                         
  -9   5   7         22.25         28.47        10.73 o                         
  -8   5   7          6.09         -0.55         5.44 o                         
  -7   5   7         39.10         23.42         8.48 o                         
  -6   5   7        167.63        141.00        14.91 o                         
  -5   5   7         25.72         21.46         9.40 o                         
  -4   5   7        357.36        353.22        20.12 o                         
  -3   5   7          0.91          2.52         3.93 o                         
  -2   5   7         12.91          7.96         4.46 o                         
  -1   5   7         19.98         33.95         6.46 o                         
   0   5   7         62.91         43.03         8.49 o                         
   1   5   7         22.51         13.34         4.49 o                         
   2   5   7         10.42          6.28         3.09 o                         
   3   5   7         17.01         11.30         6.91 o                         
   4   5   7         42.81         36.92         6.70 o                         
   5   5   7        188.54        194.13        14.81 o                         
   6   5   7          0.06         -2.87         4.90 o                         
   7   5   7        185.62        214.72        17.48 o                         
   8   5   7        206.00        229.63        21.87 o                         
   9   5   7         21.69         16.64         8.71 o                         
  10   5   7         27.94         40.33        18.89 o                         
 -10   6   7         57.93         53.44        16.19 o                         
  -9   6   7         46.68         42.21        16.50 o                         
  -8   6   7        562.24        541.37        49.78 o                         
  -7   6   7          0.05         22.16         7.23 o                         
  -6   6   7       1212.37       1241.21        48.42 o                         
  -5   6   7          7.52         -0.74         5.03 o                         
  -4   6   7        274.27        250.12        38.90 o                         
  -3   6   7         27.20         26.35         9.54 o                         
  -2   6   7       1185.18       1189.88        79.66 o                         
  -1   6   7          1.07         21.99         8.82 o                         
   0   6   7        960.08        888.44        50.16 o                         
   1   6   7         12.76         21.69         7.43 o                         
   2   6   7        670.00        674.09        45.41 o                         
   3   6   7         41.15         34.73         9.38 o                         
   4   6   7       1668.52       1761.15        91.26 o                         
   5   6   7          8.08         26.95         7.69 o                         
   6   6   7       1406.62       1534.32        94.31 o                         
   7   6   7         91.49         90.84        19.04 o                         
   8   6   7        321.52        274.29        29.87 o                         
   9   6   7          2.28          5.09        13.08 o                         
  -8   7   7         14.41         -5.26         9.85 o                         
  -7   7   7          1.57          2.56         7.88 o                         
  -6   7   7        361.46        337.64        59.52 o                         
  -5   7   7          0.68          6.49        21.15 o                         
  -4   7   7         84.44         63.22        14.16 o                         
  -3   7   7          0.54         -1.16         7.53 o                         
  -2   7   7        258.62        272.96        27.51 o                         
  -1   7   7         71.47         87.65        13.82 o                         
   0   7   7        108.77         83.64        29.98 o                         
   1   7   7          1.07         14.32         6.99 o                         
   2   7   7          0.12         -7.94         7.94 o                         
   3   7   7          8.73         12.76         7.51 o                         
   4   7   7         66.96         68.43        17.06 o                         
   5   7   7         20.66         18.23        14.44 o                         
   6   7   7          3.56         12.64         7.95 o                         
   7   7   7         15.46         21.43        13.74 o                         
  -6   8   7        162.46        124.02        40.43 o                         
  -5   8   7        137.06        133.26        20.76 o                         
  -4   8   7        422.99        278.42       102.76 o                         
  -3   8   7        129.85         71.65        27.41 o                         
  -2   8   7        338.62        353.45        34.74 o                         
  -1   8   7        167.90        190.83        27.64 o                         
   0   8   7        333.97        381.04        40.80 o                         
   1   8   7        197.34        228.42        24.95 o                         
   2   8   7        406.75        376.77        41.94 o                         
   3   8   7        100.30         72.32        17.81 o                         
   4   8   7         77.08        121.40        23.73 o                         
   5   8   7         69.46         85.22        22.71 o                         
 -12   0   8        343.51        360.74        76.58 o                         
 -10   0   8        581.59        535.51        71.78 o                         
  -8   0   8        183.69        168.91        46.02 o                         
  -6   0   8        992.86       1036.41       141.93 o                         
  -4   0   8       6051.95       6023.50       314.74 o                         
  -2   0   8       6219.85       5962.08        94.35 o                         
   0   0   8       6704.60       6546.83       111.93 o                         
   2   0   8       4736.69       4666.50        79.68 o                         
   4   0   8        134.98        138.76        16.54 o                         
   6   0   8          8.02         12.62         8.66 o                         
   8   0   8       2616.12       2736.88       253.62 o                         
  10   0   8        827.15        860.31       100.89 o                         
  12   0   8        888.26        995.64       205.26 o                         
 -13   1   8        111.10        165.80        22.13 o                         
 -12   1   8         17.02         26.05        10.12 o                         
 -11   1   8         76.84         49.77        12.40 o                         
 -10   1   8        590.46        637.59        47.77 o                         
  -9   1   8          7.63         14.16        10.78 o                         
  -8   1   8          2.86          3.47         6.42 o                         
  -7   1   8         15.46          8.13         6.05 o                         
  -6   1   8        193.25        216.43        20.66 o                         
  -5   1   8         91.88         82.49        10.72 o                         
  -4   1   8        615.58        695.25        39.24 o                         
  -3   1   8          5.58         -2.32         3.02 o                         
  -2   1   8        414.16        334.13        10.91 o                         
  -1   1   8         33.48         34.31         4.89 o                         
   0   1   8         13.06         15.24         3.54 o                         
   1   1   8          7.57          5.42         2.84 o                         
   2   1   8          0.06          9.09         2.49 o                         
   3   1   8        275.42        277.68        18.00 o                         
   4   1   8         18.50          7.40         5.27 o                         
   5   1   8         80.16         87.78        13.37 o                         
   6   1   8        379.17        386.26        24.67 o                         
   7   1   8        406.95        431.55        28.54 o                         
   8   1   8          4.23         15.36        11.38 o                         
   9   1   8         64.48         61.08        15.21 o                         
  10   1   8          1.96         -1.02        10.11 o                         
  11   1   8         32.17         39.01        11.94 o                         
  12   1   8          2.75         14.49        13.83 o                         
 -13   2   8        150.02        113.04        18.79 o                         
 -12   2   8        633.58        625.24        66.59 o                         
 -11   2   8        102.20         80.70        17.07 o                         
 -10   2   8        212.77        237.61        24.54 o                         
  -8   2   8        283.04        279.01        23.44 o                         
  -7   2   8        278.05        267.84        16.40 o                         
  -6   2   8       1387.73       1370.78        57.21 o                         
  -5   2   8        448.80        419.76        25.78 o                         
  -4   2   8       3048.95       3057.09       104.27 o                         
  -3   2   8       3489.75       3492.76        66.53 o                         
  -2   2   8       2044.07       1989.77        33.14 o                         
  -1   2   8        332.57        298.63        20.71 o                         
   0   2   8       1226.55       1165.46        23.20 o                         
   1   2   8          2.07          5.45         2.53 o                         
   2   2   8       2908.83       2959.82        48.62 o                         
   3   2   8       1592.85       1568.96        47.36 o                         
   4   2   8       2192.80       2264.49        54.42 o                         
   5   2   8        393.44        368.25        16.83 o                         
   6   2   8       1314.35       1316.48        59.29 o                         
   7   2   8       1157.79       1145.39        64.94 o                         
   8   2   8        470.04        484.84        36.34 o                         
   9   2   8        156.34        148.88        18.43 o                         
  10   2   8        412.96        470.44        39.77 o                         
  11   2   8        118.92        108.25        19.51 o                         
  12   2   8          1.95          1.72         9.82 o                         
 -13   3   8          1.87         -8.97         9.14 o                         
 -12   3   8        170.79        179.60        28.90 o                         
 -11   3   8         13.85         19.72        10.05 o                         
 -10   3   8         21.27         15.19         7.95 o                         
  -9   3   8         75.68         59.63        13.64 o                         
  -8   3   8         20.00         19.37         8.95 o                         
  -7   3   8        529.36        533.25        24.98 o                         
  -6   3   8         68.96         26.75        14.50 o                         
  -5   3   8        538.01        531.71        37.43 o                         
  -4   3   8          9.61          3.17         4.10 o                         
  -3   3   8         51.69         57.70         8.34 o                         
  -2   3   8        404.77        365.40        14.31 o                         
  -1   3   8         22.84         28.61         5.86 o                         
   0   3   8         71.23         90.51         8.23 o                         
   1   3   8        223.64        205.55        13.12 o                         
   2   3   8         58.58         87.27         8.79 o                         
   3   3   8        386.10        350.31        18.16 o                         
   4   3   8        327.21        294.60        15.47 o                         
   5   3   8        133.16        161.01        15.36 o                         
   6   3   8        412.13        410.38        23.01 o                         
   7   3   8       1228.50       1242.86        59.56 o                         
   8   3   8        557.81        553.18        43.48 o                         
   9   3   8         10.86         11.12         9.64 o                         
  10   3   8          0.20         -3.40         9.63 o                         
  11   3   8        157.24        140.19        33.71 o                         
 -12   4   8         16.71          9.57        14.41 o                         
 -11   4   8        106.49         93.76        20.43 o                         
 -10   4   8        605.54         59.09       269.92 o                         
  -9   4   8       2800.14       2937.08       237.07 o                         
  -8   4   8        691.19        674.86        45.26 o                         
  -7   4   8       1589.26       1620.15        85.76 o                         
  -6   4   8        282.90        272.56        14.72 o                         
  -5   4   8       1287.73       1360.22        57.62 o                         
  -4   4   8          3.59         12.38         4.79 o                         
  -3   4   8         76.42         72.47        10.01 o                         
  -2   4   8        307.07        280.38        11.90 o                         
  -1   4   8       1905.76       1848.44        35.71 o                         
   0   4   8       1356.93       1372.46        40.27 o                         
   1   4   8       2462.62       2505.34        55.30 o                         
   2   4   8        299.93        346.58        16.20 o                         
   3   4   8        396.47        415.23        16.70 o                         
   4   4   8         86.76         78.85        12.38 o                         
   5   4   8       2136.23       2216.75        60.09 o                         
   6   4   8        239.55        239.32        18.42 o                         
   7   4   8         97.72         78.77        18.48 o                         
   8   4   8         31.30         32.65         8.98 o                         
   9   4   8        184.18        211.33        23.69 o                         
  10   4   8         32.85         46.46        15.17 o                         
  11   4   8        211.96        241.17        39.36 o                         
 -11   5   8          4.55         10.47        15.48 o                         
 -10   5   8         43.95          7.89         9.60 o                         
  -9   5   8          1.87         15.45         8.22 o                         
  -8   5   8        279.12        291.50        22.53 o                         
  -7   5   8          3.03         10.96         5.15 o                         
  -6   5   8          0.33          6.77         4.24 o                         
  -5   5   8          1.16          2.02         4.56 o                         
  -4   5   8        209.92        184.62        14.79 o                         
  -3   5   8          1.82         -0.27         3.79 o                         
  -2   5   8         14.75         11.28         3.99 o                         
  -1   5   8         21.43         13.42         6.75 o                         
   0   5   8          0.03         -1.18         3.47 o                         
   1   5   8        118.39        133.14        12.76 o                         
   2   5   8         12.78          4.69         3.61 o                         
   3   5   8         22.65         21.00         3.99 o                         
   4   5   8         52.69         50.35        12.41 o                         
   5   5   8         37.13         41.09        10.27 o                         
   6   5   8         20.04         24.86         6.82 o                         
   7   5   8        376.01        363.68        40.60 o                         
   8   5   8         17.64         19.61        10.59 o                         
   9   5   8          4.17         -9.37        12.14 o                         
  10   5   8         17.43         18.71        11.82 o                         
 -10   6   8         38.37         13.96        12.69 o                         
  -9   6   8        288.10        287.30        32.71 o                         
  -8   6   8         10.72         17.41        10.51 o                         
  -7   6   8       1020.23        982.89        86.54 o                         
  -6   6   8         39.39         42.93        13.67 o                         
  -5   6   8        348.80        331.32        29.93 o                         
  -4   6   8          0.44         12.28         5.80 o                         
  -3   6   8        883.40        900.51        57.20 o                         
  -2   6   8          0.54         10.83        10.64 o                         
  -1   6   8        928.28       1034.06        61.89 o                         
   0   6   8          1.15         -3.74         5.13 o                         
   1   6   8        192.66        191.38        15.67 o                         
   2   6   8         28.59         37.90         8.46 o                         
   3   6   8       1123.93       1206.20        62.43 o                         
   4   6   8          1.61         18.54         8.22 o                         
   5   6   8       1135.64       1107.50        81.54 o                         
   6   6   8         41.97         47.67        13.94 o                         
   7   6   8        941.80        961.41       196.75 o                         
   8   6   8          1.72          9.49         7.65 o                         
   9   6   8        100.91         67.46        24.31 o                         
  -8   7   8         19.49          0.78        10.49 o                         
  -7   7   8          8.27          7.18         8.93 o                         
  -6   7   8          8.42         15.84         9.97 o                         
  -5   7   8        138.59        109.13        25.06 o                         
  -4   7   8         54.78         18.17        17.95 o                         
  -3   7   8          0.44          3.00         7.21 o                         
  -2   7   8          2.46          8.50         9.93 o                         
  -1   7   8         12.98         11.79         8.63 o                         
   0   7   8          0.12          4.04        10.08 o                         
   1   7   8         67.85         51.19        27.29 o                         
   2   7   8          4.79         14.08         8.86 o                         
   3   7   8        118.64         95.25        24.22 o                         
   4   7   8          1.71         -2.26         8.22 o                         
   5   7   8         14.49         27.49        13.18 o                         
   6   7   8        104.59        115.54        21.27 o                         
   7   7   8          0.03        -11.54        11.54 o                         
  -6   8   8         30.95         41.82        20.04 o                         
  -5   8   8        205.49        136.76        25.86 o                         
  -4   8   8         81.58         95.44        18.25 o                         
  -3   8   8        216.82        164.11        21.83 o                         
  -2   8   8         70.01         50.43        15.09 o                         
  -1   8   8        250.75        235.52        25.59 o                         
   0   8   8        525.49        612.73        53.87 o                         
   1   8   8        512.25        510.20        91.22 o                         
   2   8   8        109.60         93.03        20.85 o                         
   3   8   8        184.36        191.95        25.88 o                         
   4   8   8         52.87         28.47        16.98 o                         
 -13   0   9        280.84        283.77        51.21 o                         
 -11   0   9        496.11        588.59        57.09 o                         
  -9   0   9       1782.53       1991.68       107.49 o                         
  -7   0   9        710.71        729.70        75.00 o                         
  -5   0   9       3982.80       4027.79       115.32 o                         
  -3   0   9         67.46         60.93        27.60 o                         
  -1   0   9       5709.29       5461.98       108.24 o                         
   1   0   9      25920.92      27226.88       776.11 o                         
   3   0   9       2360.29       2270.08        69.94 o                         
   5   0   9        416.54        476.71        38.14 o                         
   7   0   9         12.04         12.85        10.30 o                         
   9   0   9        739.40        828.45        75.90 o                         
  11   0   9        157.70        139.70        27.28 o                         
 -13   1   9         11.86         17.76        10.54 o                         
 -12   1   9         90.04         95.88        19.53 o                         
 -11   1   9         44.38         43.73        16.65 o                         
 -10   1   9         13.04         23.80         7.89 o                         
  -9   1   9         67.25         60.14        13.70 o                         
  -8   1   9         97.15        117.72        17.36 o                         
  -7   1   9         78.30         72.82        20.59 o                         
  -6   1   9          8.70          7.37         4.58 o                         
  -5   1   9        284.74        334.84        20.11 o                         
  -4   1   9         42.48         55.68         9.07 o                         
  -3   1   9        328.05        339.89        24.06 o                         
  -2   1   9         16.92         21.52         3.99 o                         
  -1   1   9        131.14        156.39        11.55 o                         
   0   1   9         35.41         16.59         2.93 o                         
   1   1   9        625.17        568.73        21.91 o                         
   2   1   9         28.98         18.51         3.86 o                         
   3   1   9         80.87         91.95         7.08 o                         
   4   1   9          7.69          7.87         5.89 o                         
   5   1   9          1.53          1.48         4.20 o                         
   6   1   9         70.87         89.75        18.51 o                         
   7   1   9        294.64        285.71        19.15 o                         
   8   1   9         96.50        124.91        21.25 o                         
   9   1   9          0.26         -1.71         6.89 o                         
  10   1   9         59.26         69.99        18.46 o                         
  11   1   9          0.77          9.34        11.27 o                         
  12   1   9         72.40         74.52        17.37 o                         
 -13   2   9        416.07        390.83        45.97 o                         
 -12   2   9        221.44        236.79        25.98 o                         
 -11   2   9        929.67        997.59        75.17 o                         
 -10   2   9        355.70        380.53        24.11 o                         
  -9   2   9        123.67        153.33        23.84 o                         
  -8   2   9        202.06        200.07        22.04 o                         
  -7   2   9        472.44        489.69        37.80 o                         
  -6   2   9        361.49        350.36        28.61 o                         
  -5   2   9        604.70        574.72        29.95 o                         
  -4   2   9        886.90        815.25        45.41 o                         
  -3   2   9       3604.53       3507.66        83.09 o                         
  -2   2   9       1014.24       1007.78        38.52 o                         
  -1   2   9       1771.79       1913.88        35.08 o                         
   0   2   9        591.17        591.47        24.77 o                         
   1   2   9        272.14        264.10        17.41 o                         
   2   2   9       1087.10       1098.00        27.51 o                         
   3   2   9       2110.47       2113.92        57.62 o                         
   4   2   9        411.87        447.76        21.37 o                         
   5   2   9        281.51        310.83        17.75 o                         
   6   2   9        457.06        435.84        22.45 o                         
   7   2   9       1796.82       1876.81        86.53 o                         
   8   2   9         48.37         52.26        11.05 o                         
   9   2   9        559.20        609.37        50.95 o                         
  10   2   9        142.66        130.99        26.16 o                         
  11   2   9        160.49        158.01        22.56 o                         
 -12   3   9          1.73         -6.14         8.59 o                         
 -11   3   9         75.52         81.02        19.45 o                         
 -10   3   9          4.99         -3.44         6.82 o                         
  -8   3   9          6.77         10.93         5.04 o                         
  -7   3   9          8.23          5.26         5.05 o                         
  -6   3   9        418.96        435.47        27.37 o                         
  -5   3   9        134.40        110.80        18.20 o                         
  -4   3   9         74.56         35.03        11.09 o                         
  -3   3   9         69.07         48.77         7.56 o                         
  -2   3   9        151.17        142.57        14.70 o                         
  -1   3   9        288.44        318.93        16.68 o                         
   0   3   9         74.81         62.44         8.49 o                         
   1   3   9        114.49        102.78        13.95 o                         
   2   3   9        599.93        617.84        24.91 o                         
   3   3   9        553.98        526.32        23.85 o                         
   4   3   9       1197.26       1195.22        54.22 o                         
   5   3   9        115.82        130.11        16.89 o                         
   6   3   9        355.05        392.76        23.60 o                         
   7   3   9        371.97        351.69        29.28 o                         
   8   3   9         17.76          2.16         9.74 o                         
   9   3   9         51.84         45.66        12.98 o                         
  10   3   9         77.28        113.26        21.75 o                         
  11   3   9         21.93         22.05        12.11 o                         
 -12   4   9         11.40          1.46         8.18 o                         
 -11   4   9          0.48          1.46         7.29 o                         
 -10   4   9        355.95        341.61        31.26 o                         
  -9   4   9         95.07         67.84        31.44 o                         
  -8   4   9       1098.00       1165.43        67.39 o                         
  -6   4   9       1114.62       1188.32        70.25 o                         
  -5   4   9        277.18        260.05        18.59 o                         
  -4   4   9        360.92        341.60        17.92 o                         
  -3   4   9        299.99        311.50        15.52 o                         
  -2   4   9        899.67        891.41        43.74 o                         
  -1   4   9        109.00        100.39        13.71 o                         
   0   4   9       2119.64       2052.38        69.90 o                         
   1   4   9        238.59        232.26        23.75 o                         
   2   4   9        545.85        539.97        22.93 o                         
   3   4   9         64.80         36.37        12.46 o                         
   4   4   9       1474.42       1524.50        75.34 o                         
   5   4   9        616.87        651.28        36.54 o                         
   6   4   9        265.77        237.85        41.89 o                         
   7   4   9        190.14        191.68        18.68 o                         
   8   4   9        438.54        482.10        39.31 o                         
   9   4   9         17.46         13.64         7.95 o                         
  10   4   9        239.16        280.04        43.16 o                         
 -11   5   9         55.98         34.12        15.84 o                         
 -10   5   9         35.34         15.78        10.12 o                         
  -9   5   9          4.48          8.06         9.09 o                         
  -8   5   9          3.51          3.44         5.15 o                         
  -7   5   9         73.22         70.21        13.28 o                         
  -6   5   9          1.28          0.69         5.15 o                         
  -5   5   9         36.66         36.92         7.90 o                         
  -4   5   9         55.73         47.96        16.28 o                         
  -3   5   9          0.10          2.57         3.12 o                         
  -2   5   9         27.21         28.53         7.04 o                         
  -1   5   9         13.77          7.88         3.69 o                         
   0   5   9          1.60          7.61         3.98 o                         
   1   5   9          7.81          4.74         4.90 o                         
   2   5   9          2.28          5.90         4.63 o                         
   3   5   9         24.82         17.55         4.83 o                         
   4   5   9         35.50         26.13         7.50 o                         
   5   5   9        238.83        318.36        82.59 o                         
   6   5   9          1.28          0.73         5.72 o                         
   7   5   9        164.44        173.02        23.39 o                         
   8   5   9         45.42         26.03         9.53 o                         
   9   5   9         11.85          4.11        17.82 o                         
  -9   6   9         18.27         15.07        10.57 o                         
  -7   6   9          2.68          9.38        10.15 o                         
  -6   6   9        512.88        480.00        35.77 o                         
  -5   6   9          3.64          7.77         6.16 o                         
  -4   6   9       1694.98       1689.21        77.79 o                         
  -3   6   9         15.38         17.76        11.13 o                         
  -2   6   9       1347.48       1285.29        89.40 o                         
  -1   6   9         22.20         17.10         9.33 o                         
   0   6   9         31.95         25.33        11.42 o                         
   1   6   9          0.31         -4.42         6.03 o                         
   2   6   9        131.38        131.10        13.88 o                         
   3   6   9         10.62         21.04        10.78 o                         
   4   6   9        903.02        931.38        64.72 o                         
   5   6   9          0.23          6.45         9.20 o                         
   6   6   9       1938.93       1915.35       269.73 o                         
   7   6   9         51.70         50.31        13.81 o                         
   8   6   9        220.50        203.24        34.73 o                         
  -8   7   9          3.69          8.20        13.11 o                         
  -7   7   9          1.43          7.66        14.22 o                         
  -6   7   9         75.44         55.01        17.19 o                         
  -5   7   9         24.53         29.06         9.73 o                         
  -4   7   9         95.91         43.80        21.88 o                         
  -3   7   9          8.66          2.22         9.61 o                         
  -2   7   9         44.85         40.49        19.29 o                         
  -1   7   9          7.13          6.15         6.89 o                         
   0   7   9         27.84         35.92        10.64 o                         
   1   7   9         28.74         25.75        12.30 o                         
   2   7   9         56.64         44.36        18.25 o                         
   3   7   9          0.73          6.71         9.13 o                         
   4   7   9         34.70         18.84        12.90 o                         
   5   7   9         38.46         38.25        13.54 o                         
   6   7   9         19.62         32.17        14.07 o                         
  -5   8   9        184.00        222.57        35.84 o                         
  -4   8   9        136.96        125.99        23.23 o                         
  -3   8   9         53.02         33.25        15.11 o                         
  -2   8   9        252.81        251.25        29.37 o                         
  -1   8   9         79.65         74.27        15.40 o                         
   0   8   9        687.65        685.91        71.47 o                         
   1   8   9        216.78        255.23        30.08 o                         
   2   8   9        372.16        340.83        46.55 o                         
   3   8   9        147.81        147.19        26.32 o                         
 -12   0  10        433.06        485.36        63.70 o                         
 -10   0  10        375.54        441.56        37.55 o                         
  -8   0  10        382.69        437.18        56.76 o                         
  -6   0  10       1858.94       1920.56       178.55 o                         
  -4   0  10        181.45        189.96        23.81 o                         
  -2   0  10          5.66          7.38        18.75 o                         
   0   0  10       7686.20       7925.57       159.58 o                         
   2   0  10       5715.36       5673.17       114.07 o                         
   4   0  10       3566.20       3599.57       122.98 o                         
   6   0  10        117.46        140.29        35.80 o                         
   8   0  10       1079.32       1104.67        95.06 o                         
  10   0  10        254.78        264.62        44.68 o                         
 -13   1  10        113.67        111.07        22.10 o                         
 -12   1  10          1.98         18.07         8.33 o                         
 -11   1  10         42.11         39.74        11.04 o                         
 -10   1  10        196.52        153.89        17.12 o                         
  -9   1  10         18.91         20.07        14.39 o                         
  -8   1  10        105.10        127.23        14.56 o                         
  -7   1  10        193.25        202.57        16.01 o                         
  -6   1  10          1.39          7.06         4.99 o                         
  -5   1  10          6.57         18.68         6.69 o                         
  -4   1  10        139.53        104.31         9.02 o                         
  -3   1  10          1.38          3.93         2.61 o                         
  -2   1  10         62.66         72.19        12.04 o                         
  -1   1  10          4.22          7.32         2.59 o                         
   0   1  10        140.56        118.86         9.31 o                         
   1   1  10         34.72         18.34         4.57 o                         
   2   1  10          0.01         12.03         2.84 o                         
   3   1  10         49.32         31.68         7.13 o                         
   4   1  10         38.74         19.14         6.40 o                         
   5   1  10         98.69         83.85        14.53 o                         
   6   1  10        355.61        431.83        25.63 o                         
   7   1  10        248.11        266.88        23.38 o                         
   8   1  10          2.67         13.52         7.27 o                         
   9   1  10         35.58         37.80        10.89 o                         
  10   1  10         11.05         20.85        10.23 o                         
  11   1  10         23.01         25.49        10.18 o                         
 -12   2  10        438.17        373.39        48.27 o                         
 -11   2  10         78.41         60.89        16.85 o                         
 -10   2  10        383.64        419.24        34.09 o                         
  -9   2  10          9.83          7.00         8.62 o                         
  -8   2  10        929.10        969.82        57.02 o                         
  -7   2  10        194.20        221.51        25.08 o                         
  -6   2  10        596.59        553.53        52.83 o                         
  -5   2  10        206.56        200.63        14.57 o                         
  -4   2  10       2007.88       2000.20        81.97 o                         
  -3   2  10       1166.33       1089.91        29.51 o                         
  -2   2  10       2876.42       2856.51        54.55 o                         
  -1   2  10        282.69        237.91        15.70 o                         
   0   2  10        974.34        969.94        33.97 o                         
   1   2  10        117.86        116.17         9.39 o                         
   2   2  10       1722.42       1835.60        44.14 o                         
   3   2  10        380.68        361.45        17.65 o                         
   4   2  10         51.09         37.89        10.15 o                         
   5   2  10        103.22        116.23        14.92 o                         
   6   2  10       1905.84       2044.59        85.64 o                         
   7   2  10        600.17        587.68        42.40 o                         
   8   2  10        376.83        391.89        27.46 o                         
   9   2  10        114.76         99.85        25.36 o                         
  10   2  10        112.42        133.46        16.63 o                         
  11   2  10        118.15        114.82        28.39 o                         
 -12   3  10         49.38         27.40        16.22 o                         
 -11   3  10         15.44          9.94         8.60 o                         
 -10   3  10         15.75         11.62         8.84 o                         
  -9   3  10          4.48          4.42        11.19 o                         
  -8   3  10        135.90        154.39        25.54 o                         
  -7   3  10        273.06        256.19        17.39 o                         
  -6   3  10        151.81        168.48        18.69 o                         
  -5   3  10         68.50         71.01        15.71 o                         
  -4   3  10         19.49         17.33         9.25 o                         
  -3   3  10        497.04        434.12        21.71 o                         
  -2   3  10        410.08        408.41        19.27 o                         
  -1   3  10       1681.83       1683.70        54.95 o                         
   0   3  10        529.49        525.54        18.50 o                         
   1   3  10          1.78          3.03         4.48 o                         
   2   3  10         85.62         53.01        13.67 o                         
   3   3  10        633.99        620.15        25.95 o                         
   4   3  10         80.96         65.26        12.51 o                         
   5   3  10         37.87         46.11        11.62 o                         
   6   3  10        172.32        209.88        35.56 o                         
   7   3  10        129.62        121.84        14.33 o                         
   8   3  10          4.64          6.52        11.38 o                         
   9   3  10         87.71         65.55        14.97 o                         
  10   3  10          0.42         14.89         9.96 o                         
 -11   4  10         37.99         20.56         9.49 o                         
 -10   4  10        388.36        410.46        41.99 o                         
  -9   4  10        601.48        586.53        42.77 o                         
  -8   4  10        124.21         93.49        19.36 o                         
  -7   4  10       1069.92       1114.40        59.36 o                         
  -6   4  10        438.85        471.88        41.15 o                         
  -5   4  10       1580.26       1739.19        64.74 o                         
  -4   4  10         64.98         46.11        11.80 o                         
  -3   4  10        946.53        944.59        41.84 o                         
  -2   4  10        403.11        456.18        20.85 o                         
  -1   4  10        702.57        681.50        31.71 o                         
   0   4  10        880.97        915.72        42.42 o                         
   1   4  10        690.18        684.24        32.01 o                         
   2   4  10         77.80         48.23         8.18 o                         
   3   4  10       1141.30       1132.89        35.90 o                         
   4   4  10        689.44        740.49        44.08 o                         
   5   4  10       1893.61       1974.36       118.73 o                         
   6   4  10          3.88          3.15         5.76 o                         
   7   4  10        175.94        157.04        25.44 o                         
   8   4  10         42.59         27.47         9.73 o                         
   9   4  10        250.91        253.66        28.86 o                         
  10   4  10        101.66         86.54        18.97 o                         
 -10   5  10         23.09         26.11        12.11 o                         
  -9   5  10         93.83        137.86        23.82 o                         
  -8   5  10         33.65         19.80         8.17 o                         
  -7   5  10        267.62        290.98        22.61 o                         
  -6   5  10          0.12          2.55         6.40 o                         
  -5   5  10         31.47         23.00         7.80 o                         
  -4   5  10        190.69        173.61        14.64 o                         
  -3   5  10        108.35         96.24        13.69 o                         
  -2   5  10          1.91          5.58         3.27 o                         
  -1   5  10        276.78        298.78        16.99 o                         
   0   5  10          4.54          0.66         5.24 o                         
   1   5  10         46.30         34.00         7.86 o                         
   2   5  10          0.28         10.78         4.02 o                         
   3   5  10         66.21         49.29         8.44 o                         
   4   5  10         13.19         11.19         6.28 o                         
   5   5  10         58.90         18.01         9.19 o                         
   6   5  10         25.51          7.12        10.00 o                         
   7   5  10        135.98        124.28        27.98 o                         
   8   5  10         37.95         31.83        15.67 o                         
   9   5  10         13.27         20.24        15.30 o                         
  -9   6  10        520.76        482.08        73.40 o                         
  -8   6  10          0.44         19.95         8.48 o                         
  -7   6  10        253.83        238.58        27.41 o                         
  -6   6  10         97.65         53.98        22.39 o                         
  -5   6  10        543.91        531.12        56.23 o                         
  -4   6  10          6.87         29.14         8.60 o                         
  -3   6  10       1692.82       1562.40        69.68 o                         
  -2   6  10         49.69         42.84         7.00 o                         
  -1   6  10       1680.28       1646.28       115.35 o                         
   0   6  10          6.35          8.59         6.22 o                         
   1   6  10         80.85         82.38        10.72 o                         
   2   6  10          2.76          8.00         4.76 o                         
   3   6  10        258.19        288.79        27.13 o                         
   4   6  10          2.19          6.42         5.12 o                         
   5   6  10        319.81        281.28        30.72 o                         
   6   6  10          8.42         21.82         9.68 o                         
   7   6  10        284.97        262.64        43.82 o                         
  -7   7  10         57.95         34.14        18.31 o                         
  -6   7  10         29.66         28.55        12.18 o                         
  -5   7  10         10.43         10.01        12.25 o                         
  -4   7  10          0.39          8.71         8.90 o                         
  -3   7  10         15.33          6.22         8.95 o                         
  -2   7  10          0.81          1.48        14.13 o                         
  -1   7  10          3.64          3.37         4.40 o                         
   0   7  10          5.49          7.54        11.66 o                         
   1   7  10         47.42         45.46        13.27 o                         
   2   7  10          1.98         -4.32         9.06 o                         
   3   7  10          3.40         37.05        15.58 o                         
   4   7  10          1.02         11.49        11.14 o                         
   5   7  10         55.64         35.35        14.85 o                         
   6   7  10         36.21         27.37        24.53 o                         
  -4   8  10         29.16         31.27        20.54 o                         
  -3   8  10        166.01        181.99        31.77 o                         
  -2   8  10         18.75         24.64        21.37 o                         
  -1   8  10         40.87         37.96        15.53 o                         
   0   8  10        463.22        438.67        55.68 o                         
   1   8  10        411.86        397.64        46.70 o                         
   2   8  10        136.46         89.59        17.50 o                         
 -11   0  11        981.57       1215.51       205.45 o                         
  -9   0  11        903.22       1005.47        87.45 o                         
  -7   0  11       1962.04       2071.00        83.12 o                         
  -5   0  11        757.84        822.79        56.75 o                         
  -3   0  11         57.99         60.75        17.10 o                         
  -1   0  11       2416.79       2603.99        85.55 o                         
   1   0  11       3510.31       3541.84        81.77 o                         
   3   0  11       2604.77       2660.18       104.31 o                         
   5   0  11       1544.99       1775.28       112.79 o                         
   7   0  11       1352.39       1363.75        99.60 o                         
   9   0  11        536.71        583.19        70.96 o                         
  11   0  11         14.64         19.27        20.37 o                         
 -12   1  11         49.13         73.92        22.22 o                         
 -11   1  11        218.28        244.04        30.14 o                         
 -10   1  11         51.50         58.40        16.43 o                         
  -9   1  11         45.40         57.33        12.41 o                         
  -8   1  11        105.06        144.29        18.25 o                         
  -7   1  11        440.52        440.84        24.18 o                         
  -6   1  11          7.32         10.13        10.94 o                         
  -5   1  11          1.44          5.27         5.30 o                         
  -4   1  11         40.19         34.32         7.70 o                         
  -3   1  11         32.33         25.90         5.96 o                         
  -2   1  11          4.79          9.96         4.96 o                         
  -1   1  11        320.13        329.92        16.65 o                         
   0   1  11          5.30          4.09         5.16 o                         
   1   1  11         16.94         11.01         6.17 o                         
   2   1  11         13.01          9.88         3.48 o                         
   3   1  11         33.08         33.72         6.27 o                         
   4   1  11          1.08          7.31         8.11 o                         
   5   1  11         12.80         16.51         7.54 o                         
   6   1  11          3.93         23.57        20.21 o                         
   7   1  11        201.16        209.31        29.30 o                         
   8   1  11        136.89        170.67        25.76 o                         
   9   1  11          9.09         23.58         9.96 o                         
  10   1  11         11.66          4.21         7.30 o                         
  11   1  11          9.45         12.55        11.42 o                         
 -12   2  11        219.63        222.56        32.36 o                         
 -11   2  11        275.47        247.09        30.58 o                         
 -10   2  11        290.56        284.92        24.78 o                         
  -9   2  11        652.61        716.18        37.86 o                         
  -8   2  11         93.78        120.08        16.86 o                         
  -7   2  11        499.48        522.40        30.32 o                         
  -6   2  11        214.99        256.67        28.21 o                         
  -5   2  11        882.31        884.72        43.86 o                         
  -4   2  11        237.27        236.58        14.31 o                         
  -3   2  11        699.26        656.20        30.66 o                         
  -2   2  11       1518.57       1556.81        28.03 o                         
  -1   2  11       1745.93       1887.25        47.01 o                         
   0   2  11        972.86        930.44        21.37 o                         
   1   2  11       2776.63       2772.93        42.77 o                         
   2   2  11        931.10        928.12        34.36 o                         
   3   2  11        528.21        484.00        34.45 o                         
   4   2  11         49.54         37.87         7.58 o                         
   5   2  11        429.81        442.83        27.37 o                         
   6   2  11        280.66        299.66        25.54 o                         
   7   2  11        330.47        342.54        24.11 o                         
   8   2  11        197.31        216.26        33.08 o                         
   9   2  11        131.07        106.29        21.24 o                         
  10   2  11         27.01         34.92        13.35 o                         
 -12   3  11         45.21         24.66         9.84 o                         
 -11   3  11          4.42          8.10         6.72 o                         
 -10   3  11         76.27         40.44        15.27 o                         
  -9   3  11         54.15         58.82        13.46 o                         
  -8   3  11         16.20          3.32         9.14 o                         
  -7   3  11        358.21        365.04        28.28 o                         
  -6   3  11         80.49         92.51        15.57 o                         
  -5   3  11        495.20        511.98        36.58 o                         
  -4   3  11        246.99        249.71        17.39 o                         
  -3   3  11          2.90          6.69         4.27 o                         
  -2   3  11        707.30        690.68        26.26 o                         
  -1   3  11       1492.44       1534.92        48.30 o                         
   0   3  11        585.31        537.63        37.10 o                         
   1   3  11         22.77         20.46         5.45 o                         
   2   3  11        106.76         71.25        15.42 o                         
   3   3  11        140.03        119.09        14.39 o                         
   4   3  11        159.04        143.95        13.76 o                         
   5   3  11          2.82         -0.03         5.62 o                         
   6   3  11        110.03        112.73        15.45 o                         
   7   3  11         68.51         45.60        11.87 o                         
   8   3  11         41.96         31.13        11.32 o                         
   9   3  11          0.11          3.34        13.50 o                         
  10   3  11        103.02        114.90        18.70 o                         
 -11   4  11          5.03         -1.92         9.98 o                         
 -10   4  11        251.61        262.48        26.89 o                         
  -9   4  11         15.17          8.15         7.24 o                         
  -8   4  11        427.46        438.24        35.42 o                         
  -7   4  11        344.38        291.58        21.16 o                         
  -6   4  11        519.63        502.82        34.90 o                         
  -5   4  11        167.25        185.59        18.47 o                         
  -4   4  11       1231.87       1128.41        66.98 o                         
  -3   4  11        650.31        651.89        59.15 o                         
  -2   4  11        483.70        499.15        23.20 o                         
  -1   4  11          2.25          8.66         3.65 o                         
   0   4  11        586.44        600.45        29.78 o                         
   1   4  11          1.25          5.21         4.62 o                         
   2   4  11        117.98         69.89        14.72 o                         
   3   4  11        345.53        332.04        19.35 o                         
   4   4  11       1537.29       1654.68        85.51 o                         
   5   4  11        228.81        223.08        19.54 o                         
   6   4  11         89.13         79.67        16.91 o                         
   7   4  11        155.34        169.78        23.42 o                         
   8   4  11        293.58        269.50        26.97 o                         
   9   4  11         18.24         19.13        10.38 o                         
 -10   5  11         51.49         42.08        20.96 o                         
  -9   5  11          1.32         -4.17        10.69 o                         
  -8   5  11         41.87         34.70        10.72 o                         
  -7   5  11         56.92         54.99        11.95 o                         
  -6   5  11         54.08         40.20        18.59 o                         
  -5   5  11          3.43          1.80         6.55 o                         
  -4   5  11         44.92         22.18         5.84 o                         
  -3   5  11         11.59         15.44         6.82 o                         
  -2   5  11         16.02         13.28         5.42 o                         
  -1   5  11          3.57          5.87         5.07 o                         
   0   5  11        163.89        141.05        13.14 o                         
   1   5  11          0.05          2.50         3.13 o                         
   2   5  11         11.74          8.23         4.18 o                         
   3   5  11         77.68         57.60        15.17 o                         
   4   5  11          0.01          0.43         8.24 o                         
   5   5  11        112.37         50.60        26.67 o                         
   6   5  11         20.51         12.10         6.62 o                         
   7   5  11         26.91         27.98        12.54 o                         
   8   5  11          6.87        -11.73        11.73 o                         
  -8   6  11        224.09        260.38        39.82 o                         
  -7   6  11         15.48         15.06        10.13 o                         
  -6   6  11        325.23        310.06        43.24 o                         
  -5   6  11         22.43          9.21         6.75 o                         
  -4   6  11       1492.23       1452.23       155.15 o                         
  -3   6  11         17.63         14.99         7.85 o                         
  -2   6  11       1580.52       1520.55        96.06 o                         
  -1   6  11          5.40         18.40         7.03 o                         
   0   6  11         56.69         46.37        10.65 o                         
   1   6  11          0.47          8.40         6.53 o                         
   2   6  11        705.39        703.67        48.05 o                         
   3   6  11          0.01         -3.73         8.54 o                         
   4   6  11        109.85         83.46        18.14 o                         
   5   6  11         14.65         10.45        11.32 o                         
   6   6  11        582.95        504.89        58.40 o                         
   7   6  11         10.53         32.41        16.44 o                         
  -6   7  11          8.46          6.08        13.64 o                         
  -5   7  11         15.30          9.64        12.70 o                         
  -4   7  11         18.10         21.62        11.40 o                         
  -3   7  11          0.02          1.06         9.93 o                         
  -2   7  11         47.44         33.59        24.00 o                         
  -1   7  11         34.10         22.55         7.97 o                         
   0   7  11          8.04          7.35         9.20 o                         
   1   7  11         24.96         15.05         9.21 o                         
   2   7  11          0.37         -1.21        12.64 o                         
   3   7  11          4.08         -8.34        10.38 o                         
   4   7  11         10.59         17.37         8.79 o                         
   5   7  11         60.89         75.69        21.74 o                         
  -2   8  11        151.28        139.36        38.92 o                         
  -1   8  11         30.22         24.17        12.04 o                         
   0   8  11        408.45        380.93        47.75 o                         
 -12   0  12         62.51         34.33        19.23 o                         
 -10   0  12        389.82        409.37        64.20 o                         
  -8   0  12       3157.00       3502.11       333.14 o                         
  -6   0  12       1556.11       1744.81        76.60 o                         
  -4   0  12        450.18        376.97        29.99 o                         
  -2   0  12          9.18          0.35         5.04 o                         
   0   0  12       2033.25       2057.47        49.90 o                         
   2   0  12        444.35        399.27        35.80 o                         
   4   0  12       1229.81       1161.03        57.72 o                         
   6   0  12       1159.70       1333.93       105.56 o                         
   8   0  12        477.56        445.61        53.05 o                         
  10   0  12        252.88        252.72        45.50 o                         
 -12   1  12         18.82         -3.93        12.30 o                         
 -11   1  12         11.72         -2.93        14.41 o                         
 -10   1  12         36.33         39.31        10.51 o                         
  -9   1  12         27.63         37.37        11.30 o                         
  -8   1  12          8.65         11.90         6.02 o                         
  -7   1  12        136.73        156.54        15.16 o                         
  -6   1  12        177.62        190.48        13.76 o                         
  -5   1  12         12.63          8.78         9.26 o                         
  -4   1  12         91.95         97.23        17.42 o                         
  -3   1  12        133.28        167.84        18.51 o                         
  -2   1  12         64.88         45.05         7.21 o                         
  -1   1  12         29.93         24.03         5.58 o                         
   0   1  12         28.09         31.65         7.74 o                         
   1   1  12         26.78         27.98         8.10 o                         
   2   1  12         50.28         36.32        12.63 o                         
   3   1  12         19.53         20.12         6.47 o                         
   4   1  12        184.53        202.97        16.41 o                         
   5   1  12         68.24         86.12        23.70 o                         
   6   1  12         29.65         23.79         9.40 o                         
   7   1  12        141.43        156.39        17.79 o                         
   8   1  12         95.95         53.81        13.75 o                         
   9   1  12         58.25         65.77        16.84 o                         
  10   1  12         11.63         14.88        10.55 o                         
 -12   2  12        280.70        294.57        40.87 o                         
 -11   2  12         37.90         36.62        12.26 o                         
 -10   2  12        291.55        257.80        26.53 o                         
  -9   2  12        154.79        141.62        22.20 o                         
  -8   2  12        252.38        281.91        23.33 o                         
  -7   2  12        235.40        221.12        19.55 o                         
  -6   2  12       1075.19       1061.07        55.11 o                         
  -5   2  12        246.97        257.62        18.89 o                         
  -4   2  12        614.37        692.31        40.48 o                         
  -3   2  12        117.42        108.40        16.34 o                         
  -2   2  12       1461.31       1445.66        46.77 o                         
  -1   2  12         18.90         22.56         5.25 o                         
   0   2  12        723.04        754.29        30.02 o                         
   1   2  12        731.18        698.88        34.41 o                         
   2   2  12       1798.81       1891.71        70.95 o                         
   3   2  12        375.38        385.01        15.29 o                         
   4   2  12        713.01        688.20        35.05 o                         
   5   2  12        373.79        363.43        25.70 o                         
   6   2  12       1086.12       1163.95        74.26 o                         
   7   2  12        198.57        216.91        20.27 o                         
   8   2  12        238.76        231.94        23.61 o                         
   9   2  12          1.19         13.43        16.13 o                         
  10   2  12         18.01         18.67        11.10 o                         
 -11   3  12        217.57        223.68        43.60 o                         
 -10   3  12         34.97         31.68        14.19 o                         
  -9   3  12        147.73         97.83        26.16 o                         
  -8   3  12          6.58         18.80         9.40 o                         
  -7   3  12        157.32        119.28        20.24 o                         
  -6   3  12        256.74        296.03        26.05 o                         
  -5   3  12        328.67        267.87        21.02 o                         
  -4   3  12        454.48        431.73        24.33 o                         
  -3   3  12        304.29        278.96        14.77 o                         
  -2   3  12          0.04          4.07         3.52 o                         
  -1   3  12        754.65        728.44        35.86 o                         
   0   3  12        346.12        324.15        18.08 o                         
   1   3  12         17.52         10.32         8.64 o                         
   2   3  12          4.39          6.71         3.60 o                         
   3   3  12          2.69          5.61         9.75 o                         
   4   3  12        144.66        172.54        16.96 o                         
   5   3  12          1.27         11.75         6.43 o                         
   6   3  12         72.08         59.13        15.33 o                         
   7   3  12          9.47          3.13         6.28 o                         
   8   3  12         14.39         13.31         7.20 o                         
   9   3  12         20.06         15.69        14.26 o                         
 -10   4  12        133.32        146.28        28.49 o                         
  -9   4  12        203.60        187.03        30.90 o                         
  -8   4  12         75.14         65.98        16.56 o                         
  -7   4  12        337.42        347.01        31.74 o                         
  -6   4  12         77.60         66.40        14.26 o                         
  -5   4  12        761.38        744.06        48.71 o                         
  -4   4  12        291.49        299.99        22.80 o                         
  -3   4  12       1941.78       1952.06        86.21 o                         
  -2   4  12        724.12        727.17        29.05 o                         
  -1   4  12       1835.68       1858.42        63.04 o                         
   0   4  12        481.19        502.79        23.96 o                         
   1   4  12        111.59        114.66         9.99 o                         
   2   4  12         45.77         34.48         8.48 o                         
   4   4  12        215.01        237.46        20.75 o                         
   5   4  12        150.49        156.25        19.12 o                         
   6   4  12          7.29         12.32         9.42 o                         
   7   4  12        245.68        267.88        31.56 o                         
   8   4  12         63.31         70.86        19.24 o                         
   9   4  12        707.79        728.66        98.56 o                         
  -9   5  12          0.08         -3.02        13.25 o                         
  -8   5  12          0.70         -4.93         8.99 o                         
  -7   5  12         29.85         34.97        10.98 o                         
  -6   5  12          0.12         -6.82         6.88 o                         
  -5   5  12         77.99         72.47        18.09 o                         
  -4   5  12          7.12          7.76         7.90 o                         
  -3   5  12        182.31        161.76        16.21 o                         
  -2   5  12         35.55         20.49         8.28 o                         
  -1   5  12        367.49        250.90        67.26 o                         
   0   5  12         62.93         62.01         8.97 o                         
   1   5  12          1.70          0.74         4.97 o                         
   2   5  12         19.83          8.83         4.48 o                         
   3   5  12          5.58          7.83         6.05 o                         
   4   5  12          1.94         16.26         9.50 o                         
   5   5  12        145.32         34.50        46.81 o                         
   6   5  12         10.16         12.79         7.40 o                         
   7   5  12         56.48         40.67        15.53 o                         
   8   5  12         45.61         73.16        41.19 o                         
  -8   6  12          0.39         -1.25         8.33 o                         
  -7   6  12         26.85         35.53        16.59 o                         
  -6   6  12         17.16         12.97        10.89 o                         
  -5   6  12        596.14        585.96        63.80 o                         
  -4   6  12          3.78         18.30         9.33 o                         
  -3   6  12        857.77       1004.32        70.34 o                         
  -2   6  12         99.42         81.07        14.76 o                         
  -1   6  12        662.49        639.43        60.93 o                         
   0   6  12          8.76          3.73         5.52 o                         
   1   6  12       1049.73       1033.60        90.27 o                         
   2   6  12          2.59         12.48        11.65 o                         
   3   6  12        584.55        538.72        61.76 o                         
   4   6  12          2.87          0.23         7.03 o                         
   5   6  12        322.18        349.43        41.78 o                         
   6   6  12         22.10         19.99        10.64 o                         
  -5   7  12          1.95          4.61        12.79 o                         
  -4   7  12          0.02         -1.69        12.62 o                         
  -3   7  12         36.27         28.75        15.01 o                         
  -2   7  12          1.37         14.23         9.85 o                         
  -1   7  12         22.82         12.11         8.55 o                         
   0   7  12         11.91          3.08         8.10 o                         
   1   7  12          0.00          2.20         8.19 o                         
   2   7  12          4.95         -5.96        11.13 o                         
   3   7  12          8.98         22.56        13.95 o                         
   4   7  12         20.09         19.84        24.42 o                         
 -11   0  13        227.65        288.71        45.82 o                         
  -9   0  13        704.38        871.23        89.12 o                         
  -7   0  13       1972.83       2316.57       203.05 o                         
  -5   0  13        783.19        984.39        51.16 o                         
  -3   0  13        740.44        918.49        58.74 o                         
  -1   0  13       5139.31       5455.35       210.90 o                         
   1   0  13        652.38        600.11        44.44 o                         
   3   0  13        515.94        505.02        28.30 o                         
   5   0  13        283.16        301.03        47.33 o                         
   7   0  13        752.05        797.49        66.08 o                         
   9   0  13        759.62        848.60       170.25 o                         
 -12   1  13         14.61         21.72        12.54 o                         
 -11   1  13         71.15         78.74        17.59 o                         
 -10   1  13         67.57         84.41        17.88 o                         
  -9   1  13          0.97         12.47        10.41 o                         
  -8   1  13         30.83         40.04        15.97 o                         
  -7   1  13          6.26          7.79        10.62 o                         
  -6   1  13          0.28         10.48         6.15 o                         
  -5   1  13        102.68        108.53        17.90 o                         
  -4   1  13          5.54         13.10         6.57 o                         
  -3   1  13        466.94        476.31        25.26 o                         
  -2   1  13         12.23          9.40         3.33 o                         
  -1   1  13        196.70        211.21        12.79 o                         
   0   1  13          0.57          0.89         3.79 o                         
   1   1  13         28.71         23.60         6.20 o                         
   2   1  13          0.06          3.28         4.67 o                         
   3   1  13          8.45          7.31         5.46 o                         
   4   1  13         18.62          2.04         7.61 o                         
   5   1  13        284.43        229.43        37.83 o                         
   6   1  13         40.91         29.57         9.86 o                         
   7   1  13          8.01         11.53         7.10 o                         
   8   1  13        107.12        116.03        24.69 o                         
   9   1  13        106.56         88.55        18.22 o                         
  10   1  13         22.39         24.47        17.14 o                         
 -11   2  13        212.76        236.83        34.09 o                         
 -10   2  13        271.65        280.87        50.95 o                         
  -9   2  13        381.46        451.71        40.63 o                         
  -8   2  13         13.53         15.83         7.36 o                         
  -7   2  13        488.92        530.11        40.16 o                         
  -6   2  13        316.79        307.89        26.62 o                         
  -5   2  13        874.93        903.86        51.45 o                         
  -4   2  13        132.58        116.06        24.58 o                         
  -3   2  13        666.65        688.64        31.66 o                         
  -2   2  13        958.33        981.41        47.50 o                         
  -1   2  13         64.58         64.41        13.66 o                         
   0   2  13        221.26        212.24        13.31 o                         
   1   2  13        642.30        674.27        23.05 o                         
   2   2  13        162.36        167.64        13.84 o                         
   3   2  13        536.49        528.09        25.96 o                         
   4   2  13        213.66        199.31        19.05 o                         
   5   2  13       1726.73       1892.17       112.40 o                         
   6   2  13        420.27        399.59        34.47 o                         
   7   2  13        477.70        538.31        49.40 o                         
   8   2  13        254.01        304.83        32.68 o                         
   9   2  13          2.89          7.43         9.88 o                         
 -11   3  13         14.32         25.40        13.72 o                         
 -10   3  13        128.40        144.88        22.38 o                         
  -9   3  13          8.28         23.98         7.43 o                         
  -8   3  13        123.66        111.94        22.36 o                         
  -7   3  13          0.12         -0.76         7.19 o                         
  -6   3  13          5.13         12.38         7.49 o                         
  -5   3  13        147.80        183.37        17.08 o                         
  -4   3  13        109.92         87.24        16.53 o                         
  -3   3  13        139.29        153.62        15.48 o                         
  -2   3  13         24.52         29.24         7.16 o                         
  -1   3  13         78.26         55.86         7.80 o                         
   0   3  13         35.28         23.01         6.62 o                         
   1   3  13         38.13         30.64         8.67 o                         
   2   3  13          2.30          8.10         5.80 o                         
   3   3  13        179.61        194.67        15.44 o                         
   4   3  13         12.70          5.86         5.23 o                         
   5   3  13          7.63          9.32         7.59 o                         
   6   3  13         33.51         17.19        12.49 o                         
   7   3  13          6.02          7.38         9.44 o                         
   8   3  13         39.19         34.22        14.84 o                         
   9   3  13         48.85         32.58        12.25 o                         
 -10   4  13        124.78         81.39        17.47 o                         
  -9   4  13         42.42         40.67        13.55 o                         
  -8   4  13        442.54        405.42        44.53 o                         
  -7   4  13        136.85        108.84        21.36 o                         
  -6   4  13         84.32         81.70        19.14 o                         
  -5   4  13        106.27        101.89         9.90 o                         
  -4   4  13        834.69        870.57        51.85 o                         
  -3   4  13        195.78        175.39        22.14 o                         
  -2   4  13        438.20        475.72        45.29 o                         
  -1   4  13         97.08         85.58        14.48 o                         
   0   4  13       1388.37       1457.77        71.90 o                         
   1   4  13        149.26        144.80        17.18 o                         
   2   4  13        844.11        861.96        47.35 o                         
   3   4  13        227.35        268.95        22.01 o                         
   4   4  13        203.44        203.54        17.82 o                         
   5   4  13          2.99          2.47         7.73 o                         
   6   4  13          5.52          2.71         7.66 o                         
   7   4  13         13.53         19.47        10.72 o                         
   8   4  13        159.75        128.91        20.49 o                         
  -9   5  13          2.45         -0.86        13.27 o                         
  -8   5  13          0.30          8.57        13.11 o                         
  -7   5  13         71.97         28.19         9.02 o                         
  -6   5  13          8.58         -3.33         7.42 o                         
  -5   5  13          0.55         -0.55         8.33 o                         
  -4   5  13         45.49         27.03        11.31 o                         
  -3   5  13         13.67          4.55         6.88 o                         
  -2   5  13          0.96          6.20         5.88 o                         
  -1   5  13          3.12          8.42         4.15 o                         
   0   5  13          3.15          4.21         5.04 o                         
   1   5  13         18.80         23.73         6.96 o                         
   2   5  13          0.37          5.50         6.51 o                         
   3   5  13         28.12         21.44         7.94 o                         
   4   5  13          1.85          2.85         6.61 o                         
   5   5  13         68.57         18.54        14.33 o                         
   6   5  13          0.47         -0.63        12.20 o                         
   7   5  13          4.73         27.48        15.59 o                         
  -7   6  13          6.80         14.56        10.75 o                         
  -6   6  13        303.36        313.34        46.32 o                         
  -5   6  13          3.71          8.38         7.96 o                         
  -4   6  13        552.89        567.61        55.05 o                         
  -3   6  13          0.47         -1.50         7.36 o                         
  -2   6  13        423.00        389.95        38.37 o                         
  -1   6  13          8.83         16.38        10.17 o                         
   0   6  13        126.72        114.71        21.09 o                         
   1   6  13          0.02         11.70         7.29 o                         
   2   6  13        602.99        583.29        59.46 o                         
   3   6  13          0.06          6.74        11.55 o                         
   4   6  13        386.67        355.58        42.04 o                         
   5   6  13          0.28         -2.34        11.10 o                         
  -4   7  13          1.26          4.14        11.93 o                         
  -3   7  13          4.97         -3.74        12.06 o                         
  -2   7  13         27.45         34.14        20.02 o                         
  -1   7  13         20.79         18.11        11.84 o                         
   0   7  13         10.49          7.65        10.50 o                         
   1   7  13          6.46         37.78        19.42 o                         
   2   7  13          0.65         11.65        13.24 o                         
 -10   0  14         86.16        115.00        22.68 o                         
  -8   0  14       2097.26       2341.31       204.83 o                         
  -6   0  14        798.77        940.43        90.49 o                         
  -4   0  14       1155.02       1393.33        92.25 o                         
  -2   0  14        128.58        118.37        25.95 o                         
   0   0  14        867.76        923.40        41.04 o                         
   2   0  14       1008.52       1038.13        59.37 o                         
   4   0  14        831.01        940.28        75.48 o                         
   6   0  14        365.73        367.30        72.76 o                         
   8   0  14         84.54         78.91        34.21 o                         
 -11   1  14          5.58          8.06         7.79 o                         
 -10   1  14         22.37         18.76        12.22 o                         
  -9   1  14         33.97         39.95        12.86 o                         
  -8   1  14          4.47         24.34         9.89 o                         
  -7   1  14         86.78        104.34        18.79 o                         
  -6   1  14         70.48         60.23        11.54 o                         
  -5   1  14         12.64         15.53         8.29 o                         
  -4   1  14         53.13         66.13        19.34 o                         
  -3   1  14         88.94         97.98        15.77 o                         
  -2   1  14        476.53        527.03        32.32 o                         
  -1   1  14         70.43         73.85        10.48 o                         
   0   1  14         10.90         16.11         4.64 o                         
   1   1  14          0.24          3.47         3.88 o                         
   2   1  14          3.08          5.00         5.35 o                         
   3   1  14         31.26         23.37         5.31 o                         
   4   1  14        477.42        423.64        33.62 o                         
   5   1  14         33.47         17.45         7.24 o                         
   6   1  14          5.82          7.10         9.37 o                         
   7   1  14          4.59          7.52         9.69 o                         
   8   1  14          9.27          2.99        10.05 o                         
   9   1  14         32.70         45.99        17.40 o                         
 -11   2  14         37.04         63.49        16.44 o                         
 -10   2  14        321.60        334.16        39.23 o                         
  -9   2  14        191.35        230.78        30.83 o                         
  -8   2  14        137.75        170.62        34.59 o                         
  -7   2  14        402.82        367.39        32.73 o                         
  -6   2  14        926.02       1309.33       203.84 o                         
  -5   2  14        322.05        335.75        28.46 o                         
  -4   2  14        621.76        679.99        49.33 o                         
  -3   2  14        207.12        160.56        13.47 o                         
  -2   2  14       1524.26       1535.88        67.88 o                         
  -1   2  14          4.98         19.69         6.33 o                         
   0   2  14        291.28        283.10        16.69 o                         
   1   2  14         41.37         40.30         8.82 o                         
   2   2  14         16.40         12.30         4.53 o                         
   3   2  14          7.99          8.20         5.67 o                         
   4   2  14        517.65        529.31        31.73 o                         
   5   2  14        396.13        379.37        33.06 o                         
   6   2  14        952.16       1026.88        68.71 o                         
   7   2  14        209.59        212.04        25.64 o                         
   8   2  14        253.63        257.49        30.29 o                         
   9   2  14          3.70         -0.66        25.85 o                         
 -10   3  14          5.96          5.08         8.35 o                         
  -9   3  14        144.36        128.46        16.49 o                         
  -8   3  14          0.80         12.80        11.79 o                         
  -7   3  14          0.24          1.88         8.64 o                         
  -6   3  14         25.61         14.34         9.12 o                         
  -5   3  14          0.08          1.82         9.18 o                         
  -4   3  14         18.13         16.13         7.83 o                         
  -3   3  14        234.43        230.06        18.24 o                         
  -2   3  14          3.52          7.09         4.37 o                         
  -1   3  14         14.87         16.70         7.30 o                         
   0   3  14        113.35        111.08        16.18 o                         
   1   3  14        114.76        130.42        15.06 o                         
   2   3  14         32.98         18.95         5.32 o                         
   3   3  14        225.97        218.38        18.79 o                         
   4   3  14        117.30         97.58        25.89 o                         
   5   3  14          1.00         14.91        13.59 o                         
   6   3  14          5.17         -1.06         9.52 o                         
   7   3  14        216.57        233.46        27.18 o                         
   8   3  14          4.17         -1.74         7.27 o                         
  -9   4  14        249.34        249.05        33.23 o                         
  -8   4  14         24.29         12.77        10.96 o                         
  -7   4  14         74.57         73.10        15.34 o                         
  -6   4  14         16.66          2.75         5.11 o                         
  -5   4  14        218.91        236.15        26.95 o                         
  -4   4  14        148.34        150.25        23.57 o                         
  -3   4  14        252.44        229.78        19.10 o                         
  -2   4  14        352.08        367.99        19.43 o                         
  -1   4  14       1152.77       1249.38        49.95 o                         
   0   4  14        249.61        246.75        20.31 o                         
   1   4  14       1599.70       1689.02        64.27 o                         
   3   4  14       1223.56       1131.46        78.99 o                         
   4   4  14         88.43         79.36        16.55 o                         
   5   4  14          6.65          1.20         7.55 o                         
   6   4  14          0.65          3.65        10.88 o                         
   7   4  14         25.52          9.21         8.88 o                         
  -8   5  14          3.15         13.67        14.71 o                         
  -7   5  14          0.09         17.85         7.27 o                         
  -6   5  14          0.84         12.65         8.06 o                         
  -5   5  14          0.01          1.24         7.76 o                         
  -4   5  14          0.85          9.26         7.26 o                         
  -3   5  14         43.26         42.33        11.99 o                         
  -2   5  14          4.35         -2.67         6.92 o                         
  -1   5  14        125.24         98.96        15.19 o                         
   0   5  14          0.70         11.26         6.05 o                         
   1   5  14         27.95         21.85         6.89 o                         
   2   5  14          8.34          8.15         8.91 o                         
   3   5  14         40.63         21.61         6.71 o                         
   4   5  14          0.44          3.09         8.76 o                         
   5   5  14         26.88         14.34         7.88 o                         
   6   5  14          0.65         18.39        11.94 o                         
  -6   6  14          0.96         13.12        12.09 o                         
  -5   6  14        324.96        308.63        45.38 o                         
  -4   6  14          0.14          2.90         8.79 o                         
  -3   6  14        600.83        629.30        56.15 o                         
  -2   6  14         92.27         39.61        10.66 o                         
  -1   6  14        327.35        325.39        40.11 o                         
   0   6  14          0.73          0.98         6.31 o                         
   1   6  14        299.43        257.41        24.94 o                         
   2   6  14         23.91         14.57         8.69 o                         
   3   6  14        250.09        186.46        53.15 o                         
   4   6  14          0.60         -3.18         8.75 o                         
  -2   7  14         31.91          8.18        19.05 o                         
  -1   7  14         86.30         66.94        19.27 o                         
   0   7  14          0.75          4.80        17.58 o                         
 -11   0  15        112.66        113.73        37.46 o                         
  -9   0  15        545.89        655.58        89.41 o                         
  -7   0  15        270.74        298.39        56.42 o                         
  -5   0  15        674.86        815.99        90.42 o                         
  -3   0  15       1155.96       1429.56       147.52 o                         
  -1   0  15       1509.29       1618.79        81.19 o                         
   1   0  15        589.13        575.01        51.33 o                         
   3   0  15       1110.54       1127.64        83.95 o                         
   5   0  15        509.59        541.94        54.61 o                         
   7   0  15        212.25        227.07        44.47 o                         
 -10   1  15         21.77          8.18        12.30 o                         
  -9   1  15          4.44         13.41         9.57 o                         
  -8   1  15          6.17         28.26         9.92 o                         
  -7   1  15         63.26         40.66        14.07 o                         
  -6   1  15         23.34         36.46        10.59 o                         
  -5   1  15         17.40         21.05        10.68 o                         
  -4   1  15          7.55          3.06         8.79 o                         
  -3   1  15        123.96        100.09        27.60 o                         
  -2   1  15        104.54        105.95        15.93 o                         
  -1   1  15        502.31        538.06        38.29 o                         
   0   1  15          0.94          5.72         3.33 o                         
   1   1  15          1.15          0.17         4.93 o                         
   2   1  15          2.13          0.25         4.66 o                         
   3   1  15         17.09         12.17         5.91 o                         
   4   1  15          5.80          5.27         6.47 o                         
   5   1  15          0.26          9.77         7.64 o                         
   6   1  15         45.85         92.33        37.12 o                         
   7   1  15         57.95         65.85        19.10 o                         
   8   1  15         51.77         70.58        18.41 o                         
 -10   2  15         34.03         40.20        12.81 o                         
  -9   2  15         37.95         42.96        12.33 o                         
  -8   2  15         10.82         13.35         7.49 o                         
  -7   2  15        529.37        609.35        46.58 o                         
  -6   2  15        259.22        297.98        27.94 o                         
  -5   2  15        600.31        678.48        39.58 o                         
  -4   2  15        226.39        242.89        28.14 o                         
  -3   2  15       1260.13       1372.80        92.24 o                         
  -2   2  15       1289.31       1313.88        83.65 o                         
  -1   2  15        709.97        770.33        47.99 o                         
   0   2  15        240.55        208.37        14.20 o                         
   1   2  15         72.01         37.59         6.82 o                         
   2   2  15         41.28         19.42        10.38 o                         
   3   2  15         46.46         45.88         8.12 o                         
   4   2  15         15.56          9.49         6.49 o                         
   5   2  15        431.17        413.36        39.12 o                         
   6   2  15        154.74        162.28        27.91 o                         
   7   2  15        321.85        319.49        37.10 o                         
   8   2  15        156.18        162.71        24.13 o                         
  -9   3  15         28.08         15.77         9.83 o                         
  -8   3  15         91.93         97.78        17.58 o                         
  -7   3  15          0.83         10.19         9.96 o                         
  -6   3  15         14.97         20.40        22.39 o                         
  -5   3  15          0.02          4.70         8.81 o                         
  -4   3  15          6.29         16.95        12.24 o                         
  -3   3  15          0.01         -2.57         8.24 o                         
  -2   3  15        173.32        189.24        20.14 o                         
  -1   3  15          2.63         10.41         5.65 o                         
   0   3  15        203.16        161.59        15.53 o                         
   1   3  15         33.52         19.32         9.02 o                         
   2   3  15          0.15          3.03         6.19 o                         
   3   3  15         76.91         91.38        17.19 o                         
   4   3  15         25.43         10.80         9.05 o                         
   5   3  15         30.49         45.42        12.65 o                         
   6   3  15          2.75         15.28        14.67 o                         
   7   3  15          0.42         11.80         9.77 o                         
  -9   4  15        183.20        136.25        28.04 o                         
  -8   4  15        407.83        426.96        49.40 o                         
  -7   4  15         28.80         13.60        10.64 o                         
  -6   4  15        109.08         96.50        21.29 o                         
  -5   4  15         66.92         57.37        14.13 o                         
  -4   4  15        269.28        271.05        21.81 o                         
  -3   4  15          0.83          2.43         5.06 o                         
  -2   4  15          3.34         -2.43         6.74 o                         
  -1   4  15          0.56         -2.65         6.38 o                         
   0   4  15        473.16        482.05        28.67 o                         
   1   4  15        365.43        357.99        28.26 o                         
   2   4  15       1024.50       1003.22        86.55 o                         
   3   4  15        219.08        210.93        18.78 o                         
   4   4  15        538.97        549.59        52.60 o                         
   5   4  15         40.63         36.12        14.29 o                         
   6   4  15         84.09         84.95        18.45 o                         
  -7   5  15         24.51         21.41        11.56 o                         
  -6   5  15         19.31          9.15         9.74 o                         
  -5   5  15          0.39          8.96         8.76 o                         
  -4   5  15         47.26         55.55        16.99 o                         
  -3   5  15         51.73         20.32         8.78 o                         
  -2   5  15        216.58        215.73        22.10 o                         
  -1   5  15          0.86          8.33         8.21 o                         
   0   5  15          2.15         -4.47         6.33 o                         
   1   5  15          5.39          3.71         7.95 o                         
   2   5  15         12.60         16.37         7.28 o                         
   3   5  15         60.45         60.97        13.39 o                         
   4   5  15          0.89         -8.48         8.48 o                         
   5   5  15          3.46          6.73        11.26 o                         
  -5   6  15          0.04         11.19        22.77 o                         
  -4   6  15        127.76        116.42        40.56 o                         
  -3   6  15          6.33          8.57        13.86 o                         
  -2   6  15        235.61        209.15        33.80 o                         
  -1   6  15          9.33          8.88        10.42 o                         
   0   6  15        435.48        365.71        48.64 o                         
   1   6  15          0.12         -6.68        10.42 o                         
   2   6  15        254.68        210.32        31.90 o                         
 -10   0  16        371.96        436.10        82.82 o                         
  -8   0  16        760.42        890.25       120.54 o                         
  -6   0  16        347.34        420.42        44.69 o                         
  -4   0  16       1161.41       1338.26        73.70 o                         
  -2   0  16        221.92        247.48        49.13 o                         
   0   0  16        420.41        458.73        36.36 o                         
   2   0  16         99.14         93.46        14.39 o                         
   4   0  16        716.50        798.49        86.59 o                         
   6   0  16        359.34        408.48        56.54 o                         
 -10   1  16          4.02          9.75        12.70 o                         
  -9   1  16          9.47          4.12        11.42 o                         
  -8   1  16          7.98          7.26         9.10 o                         
  -7   1  16         39.02         42.33        17.13 o                         
  -6   1  16         17.44         30.64        10.21 o                         
  -5   1  16         51.03         43.84        15.24 o                         
  -4   1  16        172.63        209.09        27.00 o                         
  -3   1  16         72.42         67.66        13.85 o                         
  -2   1  16        363.17        315.46        33.49 o                         
  -1   1  16         18.68         25.38         6.51 o                         
   0   1  16         14.45         12.40         6.05 o                         
   1   1  16          2.40          3.11         5.64 o                         
   2   1  16         16.83         21.90         8.38 o                         
   3   1  16         40.26         22.70         6.97 o                         
   4   1  16        115.00         74.87        15.11 o                         
   5   1  16         18.93         11.17         8.48 o                         
   6   1  16          1.95          9.60         8.91 o                         
   7   1  16          6.04          8.70        14.54 o                         
  -9   2  16         27.02          6.64        13.42 o                         
  -8   2  16         37.24         24.62        12.80 o                         
  -7   2  16        138.23        129.97        24.16 o                         
  -6   2  16        276.63        313.60        35.50 o                         
  -5   2  16        131.32        154.97        28.96 o                         
  -4   2  16        357.23        456.72        34.20 o                         
  -3   2  16        219.28        219.29        21.19 o                         
  -2   2  16       1336.74       1470.49        77.41 o                         
  -1   2  16        164.23        152.54        15.57 o                         
   0   2  16        496.02        495.35        25.38 o                         
   1   2  16        145.32        142.64        13.41 o                         
   2   2  16        451.32        482.52        32.11 o                         
   3   2  16         14.68         14.45         7.21 o                         
   4   2  16        186.33        201.17        23.72 o                         
   5   2  16         96.04         87.10        17.94 o                         
   6   2  16         83.05         77.71        19.54 o                         
   7   2  16         26.35         26.79        14.90 o                         
  -9   3  16         32.79         14.28         8.89 o                         
  -8   3  16         11.93         19.14        13.75 o                         
  -7   3  16          5.35          8.24         7.87 o                         
  -6   3  16          0.07         10.07         9.62 o                         
  -5   3  16         17.26         10.88         7.35 o                         
  -4   3  16         33.19         17.69        10.75 o                         
  -3   3  16         64.24         67.66        21.28 o                         
  -2   3  16         19.32         14.95         6.32 o                         
  -1   3  16         26.96         14.34         6.28 o                         
   0   3  16         48.73         30.17         9.89 o                         
   1   3  16         52.54         30.43        14.66 o                         
   2   3  16         42.69         27.42         9.25 o                         
   3   3  16         23.68          9.16         6.87 o                         
   4   3  16          3.60          3.71        10.34 o                         
   5   3  16          6.97         14.58        11.47 o                         
   6   3  16          3.79         16.94        10.81 o                         
  -8   4  16         55.65         68.74        17.23 o                         
  -7   4  16        273.48        324.02        39.68 o                         
  -6   4  16         51.32         57.92        16.35 o                         
  -5   4  16        290.58        302.50        30.92 o                         
  -4   4  16         88.13        100.41        20.60 o                         
  -3   4  16          4.54         17.15        10.85 o                         
  -2   4  16         74.38         61.86        12.23 o                         
  -1   4  16        130.43        121.60        30.77 o                         
   0   4  16         54.87         52.62        13.56 o                         
   2   4  16        153.48        154.76        21.22 o                         
   3   4  16        627.28        585.47        52.53 o                         
   4   4  16         63.54         27.62        12.10 o                         
   5   4  16        211.06        202.93        30.29 o                         
  -6   5  16          1.46          4.02        15.75 o                         
  -5   5  16         14.91         16.45         9.87 o                         
  -4   5  16         24.32         24.18        11.29 o                         
  -3   5  16         17.47         16.52        10.20 o                         
  -2   5  16          0.46          4.36         5.83 o                         
  -1   5  16          0.00         -1.36         7.40 o                         
   0   5  16          6.31          4.47         6.33 o                         
   1   5  16          0.07         19.29         9.33 o                         
   2   5  16          1.52          8.45         6.68 o                         
   3   5  16          2.45          3.61         8.07 o                         
  -2   6  16         21.10          1.67        21.59 o                         
  -1   6  16        333.59        300.03        60.03 o                         
   0   6  16          0.04          2.46        19.16 o                         
  -9   0  17        253.29        337.60        61.17 o                         
  -7   0  17        178.78        273.81        44.37 o                         
  -5   0  17        828.27       1042.51       108.52 o                         
  -3   0  17        723.07        759.30        76.18 o                         
  -1   0  17        855.52       1048.23        97.90 o                         
   1   0  17        369.45        462.83        51.43 o                         
   3   0  17        550.41        598.39        66.00 o                         
   5   0  17        214.87        288.02        42.58 o                         
  -9   1  17         10.65         28.39        13.24 o                         
  -8   1  17          0.09        -10.66        10.66 o                         
  -7   1  17          5.79         10.87        11.45 o                         
  -6   1  17          4.29         17.65        12.64 o                         
  -5   1  17         45.78         37.53        13.97 o                         
  -4   1  17          3.76         18.13        11.13 o                         
  -3   1  17         55.04         45.22        12.71 o                         
  -2   1  17          4.14          6.02         8.02 o                         
  -1   1  17         15.47         14.96         8.41 o                         
   0   1  17          0.98          2.32         5.51 o                         
   1   1  17          1.52          3.77         5.57 o                         
   2   1  17          5.15          1.28         6.09 o                         
   3   1  17          0.28          4.22        12.17 o                         
   4   1  17          1.37          7.36         6.94 o                         
   5   1  17         13.40         12.05         7.47 o                         
   6   1  17         18.25         16.86        17.29 o                         
  -8   2  17          4.33         12.84        11.21 o                         
  -7   2  17         78.76         43.05        13.67 o                         
  -6   2  17         32.60         24.25         9.21 o                         
  -5   2  17         67.68         66.44        20.58 o                         
  -4   2  17        113.84        133.31        25.52 o                         
  -3   2  17        859.44        945.61        59.07 o                         
  -2   2  17        536.47        615.75        48.77 o                         
  -1   2  17        382.45        409.51        32.96 o                         
   0   2  17         64.25         37.15        20.91 o                         
   2   2  17        247.35        249.69        23.50 o                         
   3   2  17        249.48        254.96        27.20 o                         
   4   2  17        120.85        102.49        21.66 o                         
   5   2  17        164.68        142.81        19.52 o                         
   6   2  17         77.14         64.52        15.05 o                         
  -8   3  17          5.46          7.77         9.25 o                         
  -7   3  17          0.45         -0.73         9.16 o                         
  -6   3  17         71.71         87.38        14.49 o                         
  -5   3  17         34.67         20.46        11.17 o                         
  -4   3  17         48.59         43.31        14.13 o                         
  -3   3  17         24.03         23.32         9.41 o                         
  -2   3  17         18.20          4.98         7.56 o                         
  -1   3  17        119.73         85.32        15.43 o                         
   0   3  17         19.17         -0.34         7.06 o                         
   1   3  17          7.03         -1.37         8.37 o                         
   2   3  17          3.17         17.30         5.84 o                         
   3   3  17          6.87          0.87         7.55 o                         
   4   3  17        113.96         86.19        20.23 o                         
   5   3  17          2.78         -8.77        11.80 o                         
  -6   4  17        509.07        542.27        64.50 o                         
  -5   4  17        130.92        107.89        26.53 o                         
  -4   4  17        303.89        325.36        36.00 o                         
  -3   4  17         16.23         36.83        12.50 o                         
  -2   4  17         15.49         13.07        12.27 o                         
  -1   4  17         29.68         25.67        10.19 o                         
   0   4  17        305.65        273.86        30.22 o                         
   1   4  17        102.65         62.54        15.59 o                         
   2   4  17         75.97         51.71        23.48 o                         
   3   4  17         27.49         10.18         7.71 o                         
   4   4  17        102.75         76.50        19.38 o                         
  -4   5  17         42.68         40.79        13.54 o                         
  -3   5  17         49.89         31.70        14.04 o                         
  -2   5  17         13.61          4.78        10.16 o                         
  -1   5  17         24.48         25.94        12.80 o                         
   0   5  17          0.01         -8.41         9.51 o                         
   1   5  17          8.54         -0.52        10.92 o                         
   2   5  17          6.38         30.32        13.22 o                         
  -8   0  18         68.20         31.51        21.05 o                         
  -6   0  18        278.02        384.41        51.57 o                         
  -4   0  18        446.93        455.27       113.94 o                         
  -2   0  18        326.60        349.40        43.67 o                         
   0   0  18        957.65        916.59       187.29 o                         
   2   0  18        424.71        470.10        69.46 o                         
   4   0  18        193.27        178.83        35.68 o                         
  -8   1  18          0.12          8.73        12.72 o                         
  -7   1  18         13.25          8.81        12.06 o                         
  -6   1  18          0.11          1.79         9.21 o                         
  -5   1  18         13.38         13.86        10.64 o                         
  -4   1  18          0.08          7.56         8.54 o                         
  -3   1  18          2.46          2.73         8.66 o                         
  -2   1  18          3.03         15.40         9.61 o                         
  -1   1  18          1.16         13.79        10.07 o                         
   0   1  18         13.39          8.58         7.00 o                         
   1   1  18          0.21         -3.94         5.94 o                         
   2   1  18          5.86          7.16         9.16 o                         
   3   1  18         21.30          9.97         9.23 o                         
   4   1  18         13.40         11.14        10.85 o                         
   5   1  18          0.83          1.85         9.56 o                         
  -7   2  18         43.12         28.95        14.19 o                         
  -6   2  18         38.22         29.68        12.62 o                         
  -5   2  18          2.60          8.61         9.06 o                         
  -4   2  18        137.27        166.58        34.49 o                         
  -3   2  18         96.12         92.49        20.45 o                         
  -2   2  18        327.69        419.11        44.39 o                         
  -1   2  18        117.51        121.91        20.91 o                         
   0   2  18        130.47        112.32        28.98 o                         
   1   2  18         72.53         50.99        14.87 o                         
   2   2  18        319.19        247.05        31.50 o                         
   3   2  18         58.65         72.54        19.36 o                         
   4   2  18        312.43        359.21        43.14 o                         
   5   2  18         46.85         32.47        17.00 o                         
  -6   3  18          0.02         12.56         9.70 o                         
  -5   3  18         27.54         19.65         9.42 o                         
  -4   3  18          4.93         -6.37         8.78 o                         
  -3   3  18         27.20         14.46        10.27 o                         
  -2   3  18          4.77         10.72        10.28 o                         
  -1   3  18          0.13         -0.30        10.44 o                         
   0   3  18         17.30          7.97        10.56 o                         
   1   3  18         15.90         10.79         7.57 o                         
   2   3  18          1.47          4.05         8.78 o                         
   3   3  18         22.12         20.89        11.95 o                         
   4   3  18         27.89         45.07        24.43 o                         
  -5   4  18        594.34        680.22        79.13 o                         
  -4   4  18        103.83        109.87        19.26 o                         
  -3   4  18         34.71         22.23        10.96 o                         
  -2   4  18         71.24         57.70        16.19 o                         
  -1   4  18        165.76         97.08        23.34 o                         
   0   4  18         39.01         23.41        15.49 o                         
   1   4  18        229.42        143.95        29.41 o                         
   2   4  18         70.15         56.83        13.89 o                         
  -7   0  19         21.33         28.96        21.79 o                         
  -5   0  19        445.84        571.99        81.46 o                         
  -3   0  19        183.32        197.94        65.29 o                         
  -1   0  19        200.83        169.50        30.35 o                         
   1   0  19        513.55        556.88       102.78 o                         
   3   0  19        569.80        548.95        86.93 o                         
  -7   1  19         11.11          7.82        17.24 o                         
  -6   1  19          2.10         13.87        11.95 o                         
  -5   1  19         42.52         35.25        11.36 o                         
  -4   1  19          0.33         -2.46        10.50 o                         
  -3   1  19          8.73         19.01        10.68 o                         
  -2   1  19          0.30         16.69        10.88 o                         
  -1   1  19         31.57         27.82        13.20 o                         
   0   1  19          9.27         19.84        12.49 o                         
   1   1  19          9.31         47.01        28.69 o                         
   2   1  19          8.71         11.99        16.86 o                         
   3   1  19          3.34         -3.78         9.55 o                         
   4   1  19         16.31         20.48        10.69 o                         
  -6   2  19         29.70         11.45        12.82 o                         
  -5   2  19         40.15         35.52        15.73 o                         
  -4   2  19        125.67        115.19        21.60 o                         
  -3   2  19        300.61        309.56        34.10 o                         
  -2   2  19         92.05         96.46        18.99 o                         
  -1   2  19        174.00        225.41        26.59 o                         
   0   2  19          7.99          7.08        16.66 o                         
   1   2  19        194.05        186.85        28.61 o                         
   2   2  19         95.43         83.39        21.89 o                         
   3   2  19        144.86        169.35        30.62 o                         
  -5   3  19          0.72          4.51         9.11 o                         
  -4   3  19         12.19          3.39        10.75 o                         
  -3   3  19         20.30         16.06        10.71 o                         
  -2   3  19         17.82         13.95         9.38 o                         
  -1   3  19         28.34         48.44        14.14 o                         
   0   3  19        117.79         62.92        21.99 o                         
   1   3  19         28.13         35.22        14.52 o                         
   2   3  19          0.43         -4.67        15.45 o                         
  -4   0  20          1.47         22.00        34.39 o                         
  -2   0  20        176.19        230.54        82.82 o                         
   0   0  20        358.60        511.65       122.48 o                         
   2   0  20        320.97        413.44       100.80 o                         
  -5   1  20         19.79         25.49        15.94 o                         
  -4   1  20         27.73         27.13        12.27 o                         
  -3   1  20          1.49          9.36        11.57 o                         
  -2   1  20         21.99         12.56        12.77 o                         
  -1   1  20          6.47          9.46         9.19 o                         
   0   1  20         61.42         93.55        20.74 o                         
   1   1  20          2.01         15.56        22.56 o                         
   2   1  20          4.61          8.02        30.89 o                         
  -4   2  20        329.91        402.66        94.11 o                         
  -3   2  20         36.54         25.98        17.38 o                         
  -2   2  20         56.05         32.74        13.86 o                         
  -1   2  20        110.75         85.45        15.41 o                         
   0   2  20        129.96        109.19        22.14 o                         
   1   2  20         63.06         75.92        23.15 o                         
                                                                                
